# Supplementary material for: Molecular cross-talk among human intestinal bifidobacteria as explored by a human gut model
Source: Front Microbiol. 2024 Sep 9;15:1435960. doi: 10.3389/fmicb.2024.1435960 (PMC11418510; doi:10.3389/fmicb.2024.1435960)
Supplement: Supplementary file 1 [file Table_1.XLSX]

## Sheet: Table_S1
Table S1: Quality-filtering report of transcriptomic data.
Sample ID	Number of reads retained after quality filtering and rRNA/tRNA removal
MIX-1	3323131
MIX-2	4814501
MIX-3	5400607
PRL2010-1	1500797
PRL2010-2	1875238
PRL2010-3	1938935
PRL2010ePRL1012-1	2074043
PRL2010ePRL1012-2	2127828
PRL2010ePRL1012-3	1557573
PRL2010ePRL2022-1	2471620
PRL2010ePRL2022-2	2274991
PRL2010ePRL2022-3	2457512
PRL2010ePRL1012-1	2106403
PRL2010ePRL1012-2	1605995
PRL2010ePRL1012-3	1347186
PRL212-CTRL-1	561988
PRL212-CTRL-2	388032
MIX-1	3938119
MIX-2	4236948
MIX-3	4555719
PRL2012ePRL2022-1	2552222
PRL2012ePRL2022-2	2443858
PRL2012ePRL2022-3	2558228
MIX-1	3153439
MIX-2	3599156
MIX-3	3930491
PRL2022-1	1734206
PRL2022-2	1677166
PRL2022-3	1213330
PRL2010ePRL2022-1	1461396
PRL2010ePRL2022-2	1317751
PRL2010ePRL2022-3	1236370
PRL2012ePRL2022-1	2008945
PRL2012ePRL2022-2	1882855
PRL2012ePRL2022-3	1954314

## Sheet: Table_S2
Table S2: Differentially expressed genes in B.bifidum PRL2010 when in tri-association with B. breve PRL2012 and B. longum PRL2022 in IGSM, respect to the control.
Gene name	logFC	logCPM	PValue	FDR
BBPR_RS00310	6.37217	4.2766	1.90601e-33	5.05909e-31
BBPR_RS00050	6.16352	0.913429	3.58605e-06	1.89826e-05
BBPR_RS02560	6.04384	0.8254	5.90456e-06	2.94082e-05
BBPR_RS09600	5.77654	0.645731	0.000127134	0.000475283
BBPR_RS00305	5.63874	5.15499	7.66389e-40	4.7465e-37
BBPR_RS01555	5.56802	3.07104	1.16538e-19	5.03554e-18
BBPR_RS06090	-5.41439	10.2377	9.93135e-61	1.84524e-57
BBPR_RS00145	5.30617	0.344112	0.00105495	0.00308678
BBPR_RS05435	5.27625	4.93324	2.05757e-36	7.64593e-34
BBPR_RS08905	5.01519	5.20975	9.08475e-37	4.21987e-34
BBPR_RS08900	4.99259	4.80311	2.30645e-33	5.35673e-31
BBPR_RS06095	-4.80519	8.92125	2.90905e-50	2.7025e-47
BBPR_RS06540	4.75231	2.84394	3.33076e-16	9.3766e-15
BBPR_RS09875	4.73818	2.84116	4.23703e-16	1.12463e-14
BBPR_RS01065	4.33099	5.32974	2.36785e-32	3.99952e-30
BBPR_RS08910	4.14877	3.34948	3.37841e-18	1.12091e-16
BBPR_RS06130	4.09876	5.8162	1.65079e-32	3.06717e-30
BBPR_RS07360	3.83683	4.04639	2.85794e-21	1.51716e-19
BBPR_RS09550	-3.7565	2.60034	6.87617e-16	1.77443e-14
BBPR_RS09095	3.75443	9.13623	1.1523e-34	3.56828e-32
BBPR_RS06125	3.60969	5.10827	8.38894e-25	7.42222e-23
BBPR_RS01700	3.60655	13.6984	2.80779e-33	5.79653e-31
BBPR_RS08020	3.59136	1.87466	4.47683e-08	3.48031e-07
BBPR_RS00980	-3.54975	8.48579	1.10004e-31	1.70323e-29
BBPR_RS08135	-3.52162	8.11556	4.62401e-31	6.60878e-29
BBPR_RS05150	3.49614	0.744886	0.000234947	0.000819007
BBPR_RS00690	-3.48681	5.58581	5.19673e-27	5.36418e-25
BBPR_RS07385	3.4832	2.59862	2.19647e-11	2.97886e-10
BBPR_RS01255	-3.46843	8.01831	1.95023e-30	2.58823e-28
BBPR_RS07990	3.46296	3.08478	5.31399e-14	9.87338e-13
BBPR_RS00625	3.44445	5.11347	3.13162e-23	2.32742e-21
BBPR_RS06135	3.44324	3.96856	7.12174e-18	2.24274e-16
BBPR_RS02860	-3.4012	8.03602	2.10031e-29	2.60159e-27
BBPR_RS09075	3.36415	4.08586	2.29805e-18	7.76323e-17
BBPR_RS08395	3.35473	3.56317	1.5263e-15	3.73141e-14
BBPR_RS01955	3.29203	4.63425	3.54026e-20	1.68662e-18
BBPR_RS00295	3.29076	4.26132	1.275e-18	4.38694e-17
BBPR_RS08820	3.27838	6.6733	7.85057e-26	7.67703e-24
BBPR_RS01550	3.27009	2.20032	6.40882e-09	5.87393e-08
BBPR_RS08920	3.26907	4.25117	3.56641e-18	1.16253e-16
BBPR_RS02110	3.26388	2.7861	6.1104e-11	7.61955e-10
BBPR_RS09595	3.26088	1.63267	1.25308e-06	7.4147e-06
BBPR_RS01115	3.24392	4.45745	4.83294e-19	1.72685e-17
BBPR_RS00685	-3.21782	1.98375	2.64937e-11	3.56705e-10
BBPR_RS09100	3.21749	10.322	1.38219e-27	1.60507e-25
BBPR_RS08145	-3.20819	10.662	1.56377e-27	1.70911e-25
BBPR_RS01425	3.18485	3.21709	6.02962e-13	1.00027e-11
BBPR_RS09925	-3.15649	4.35305	1.73377e-20	8.94819e-19
BBPR_RS01685	3.15569	5.73547	1.77138e-22	1.09707e-20
BBPR_RS00965	-3.12717	0.786874	5.39055e-06	2.75155e-05
BBPR_RS09935	3.12204	1.11198	8.77967e-05	0.000340556
BBPR_RS08930	3.11326	5.44922	2.81754e-21	1.51716e-19
BBPR_RS03240	-3.10722	4.29663	9.66073e-20	4.27372e-18
BBPR_RS06165	3.04792	6.56078	5.79884e-23	3.99046e-21
BBPR_RS01480	3.03094	12.1783	3.81701e-25	3.54601e-23
BBPR_RS08140	-3.02416	8.50306	1.39179e-24	1.13587e-22
BBPR_RS08075	3.01205	6.18244	7.24276e-22	4.20533e-20
BBPR_RS07190	3.01017	1.75526	9.37316e-07	5.65433e-06
BBPR_RS00740	3.00769	6.91385	5.54957e-23	3.96581e-21
BBPR_RS00975	-3.00528	8.85256	1.40608e-24	1.13587e-22
BBPR_RS01415	3.00217	4.39388	5.79962e-17	1.76651e-15
BBPR_RS00315	-2.97848	7.3442	2.33285e-23	1.80602e-21
BBPR_RS02845	2.9554	4.03103	2.86753e-15	6.9193e-14
BBPR_RS06325	2.95077	1.7191	3.68293e-06	1.93849e-05
BBPR_RS07555	2.93946	1.69672	3.68293e-06	1.93849e-05
BBPR_RS09045	2.92324	7.85359	8.66791e-23	5.75178e-21
BBPR_RS02855	-2.88528	7.57056	1.93773e-22	1.16139e-20
BBPR_RS07825	-2.87346	6.33733	1.87226e-21	1.05414e-19
BBPR_RS04140	2.86795	9.17406	9.3564e-23	5.99455e-21
BBPR_RS01420	2.86088	4.54775	3.55701e-16	9.71902e-15
BBPR_RS09785	2.84034	2.2775	8.21178e-08	5.98333e-07
BBPR_RS09555	-2.83159	1.90096	1.30657e-08	1.1344e-07
BBPR_RS06855	2.82054	5.8427	2.6067e-19	1.07245e-17
BBPR_RS00860	2.80188	5.83669	4.50534e-19	1.64136e-17
BBPR_RS06085	-2.80084	6.0498	2.65927e-20	1.30024e-18
BBPR_RS05135	2.79951	2.53934	8.04558e-09	7.23541e-08
BBPR_RS04565	-2.7609	3.96258	8.22527e-16	2.0935e-14
BBPR_RS08925	2.7547	4.89068	2.26178e-16	6.56624e-15
BBPR_RS04915	2.73487	3.93352	1.71075e-13	2.99866e-12
BBPR_RS08250	-2.73344	5.93993	2.7774e-19	1.09796e-17
BBPR_RS05770	-2.70786	6.10574	2.90678e-19	1.12517e-17
BBPR_RS07220	2.70627	3.76692	8.17545e-13	1.33246e-11
BBPR_RS05795	-2.70258	6.77271	1.2061e-19	5.09303e-18
BBPR_RS09790	-2.67594	6.62577	2.65515e-19	1.07245e-17
BBPR_RS06160	2.67093	10.0596	2.35636e-20	1.18328e-18
BBPR_RS07875	-2.65566	8.15728	8.28484e-20	3.75445e-18
BBPR_RS02840	-2.64526	1.53263	1.47634e-07	1.03511e-06
BBPR_RS08010	2.63173	9.96586	7.41516e-20	3.44434e-18
BBPR_RS00360	2.61564	4.25982	1.15476e-13	2.04338e-12
BBPR_RS06315	2.6067	1.15942	0.000671903	0.00208066
BBPR_RS01590	2.58924	4.4966	4.25506e-14	8.15041e-13
BBPR_RS00745	2.58577	8.5365	4.46571e-19	1.64136e-17
BBPR_RS01515	2.56606	4.87801	7.56607e-15	1.63462e-13
BBPR_RS03105	-2.5613	11.2135	4.48026e-19	1.64136e-17
BBPR_RS08130	-2.54184	8.65367	1.10748e-18	3.88245e-17
BBPR_RS01900	2.52473	1.85758	1.44791e-05	6.70879e-05
BBPR_RS01585	2.51133	3.6219	5.71889e-11	7.17952e-10
BBPR_RS05750	-2.50946	5.27835	3.96814e-16	1.06852e-14
BBPR_RS03100	-2.47703	8.83096	6.63482e-18	2.12543e-16
BBPR_RS07835	-2.4736	7.92491	1.41386e-17	4.37825e-16
BBPR_RS00140	2.46946	3.229	1.86609e-09	1.85412e-08
BBPR_RS00680	-2.44593	3.38667	1.95143e-11	2.666e-10
BBPR_RS04015	-2.42867	4.75663	2.0417e-14	4.12335e-13
BBPR_RS01165	2.41249	3.57536	1.70952e-10	2.07601e-09
BBPR_RS01905	2.39833	2.77388	7.93713e-08	5.80598e-07
BBPR_RS01340	-2.37827	13.8576	6.62041e-17	1.98399e-15
BBPR_RS06595	2.37238	8.63614	1.42998e-16	4.2173e-15
BBPR_RS00520	-2.37001	7.20486	3.49198e-16	9.68372e-15
BBPR_RS04300	2.36857	4.22981	1.08218e-11	1.55868e-10
BBPR_RS06630	-2.35881	5.55113	5.76247e-15	1.2746e-13
BBPR_RS00915	2.35842	2.92648	4.47496e-08	3.48031e-07
BBPR_RS01715	2.34635	9.19334	2.35466e-16	6.73069e-15
BBPR_RS00610	2.32449	5.87357	2.26698e-14	4.52909e-13
BBPR_RS03375	-2.31728	6.27757	4.73746e-15	1.08446e-13
BBPR_RS04460	2.31678	1.25116	0.000757234	0.00231786
BBPR_RS05285	-2.31444	5.33604	2.53843e-14	5.01745e-13
BBPR_RS05800	-2.3139	7.91376	9.68148e-16	2.43084e-14
BBPR_RS06870	-2.29799	11.0444	6.01398e-16	1.5738e-14
BBPR_RS05580	-2.29678	6.50895	4.07053e-15	9.57347e-14
BBPR_RS01360	-2.28807	1.85874	1.72777e-06	1.00006e-05
BBPR_RS09115	2.28563	7.49671	3.59791e-15	8.5704e-14
BBPR_RS08000	2.28038	9.03129	1.36872e-15	3.39078e-14
BBPR_RS05775	-2.27664	6.3514	8.04091e-15	1.71724e-13
BBPR_RS01140	-2.26719	7.17769	4.78609e-15	1.08446e-13
BBPR_RS08765	2.26525	2.58023	5.5913e-07	3.46288e-06
BBPR_RS00655	-2.2587	2.03401	1.95034e-06	1.11844e-05
BBPR_RS01080	2.23816	6.63113	3.51827e-14	6.80931e-13
BBPR_RS06445	2.23103	4.84419	4.57912e-12	6.91708e-11
BBPR_RS09370	-2.23051	3.56084	3.59792e-10	4.1265e-09
BBPR_RS01895	2.22754	3.84795	8.45822e-10	9.03182e-09
BBPR_RS09105	2.22599	10.4377	4.34198e-15	1.00843e-13
BBPR_RS02225	-2.22173	9.63968	4.99809e-15	1.11885e-13
BBPR_RS09125	2.22138	4.32825	5.55117e-11	7.11316e-10
BBPR_RS09280	2.21656	1.79683	7.44672e-05	0.00029691
BBPR_RS07290	-2.21557	5.23656	3.46207e-13	6.0117e-12
BBPR_RS00695	-2.21395	4.57286	2.64342e-12	4.1273e-11
BBPR_RS00040	2.21382	2.53843	1.08419e-06	6.49817e-06
BBPR_RS08425	2.20662	10.5068	7.08614e-15	1.54895e-13
BBPR_RS00400	-2.19953	8.3426	1.26643e-14	2.61447e-13
BBPR_RS01070	2.19539	9.22547	1.1589e-14	2.44686e-13
BBPR_RS07895	-2.19104	9.24595	1.20663e-14	2.519e-13
BBPR_RS05785	-2.18795	6.97923	4.69264e-14	8.89686e-13
BBPR_RS05070	-2.18524	6.72546	5.36812e-14	9.87521e-13
BBPR_RS09625	2.18024	4.64744	2.96523e-11	3.93528e-10
BBPR_RS04375	2.17622	3.17566	6.22873e-08	4.70446e-07
BBPR_RS07840	-2.17046	9.55174	1.91302e-14	3.90593e-13
BBPR_RS07890	-2.16629	8.67706	2.57626e-14	5.03862e-13
BBPR_RS02440	-2.16561	7.46324	4.80089e-14	9.01016e-13
BBPR_RS01580	2.161	3.10931	1.04077e-07	7.38076e-07
BBPR_RS06050	-2.15765	1.14437	0.000182093	0.000651884
BBPR_RS05640	2.14075	2.16686	2.06321e-05	9.29263e-05
BBPR_RS09460	2.13641	5.25399	6.99289e-12	1.03117e-10
BBPR_RS09770	-2.13434	2.0144	6.55052e-06	3.23693e-05
BBPR_RS02730	-2.13164	4.67817	1.16745e-11	1.65581e-10
BBPR_RS07675	2.12461	1.12026	0.00312448	0.00789835
BBPR_RS06370	2.12303	6.68399	4.5678e-13	7.71543e-12
BBPR_RS09110	2.11798	11.7711	6.16533e-14	1.12306e-12
BBPR_RS00465	2.11472	6.73741	5.2711e-13	8.82315e-12
BBPR_RS08050	2.11407	9.769	8.02475e-14	1.44757e-12
BBPR_RS04880	2.11258	0.460225	0.0197396	0.0387698
BBPR_RS09130	2.10575	7.07868	4.18842e-13	7.20564e-12
BBPR_RS04655	-2.1047	0.26144	0.0197396	0.0387698
BBPR_RS07775	-2.10012	10.9208	9.74419e-14	1.74084e-12
BBPR_RS08580	2.08813	6.91985	7.43234e-13	1.22206e-11
BBPR_RS08285	2.08545	7.52598	4.3882e-13	7.48007e-12
BBPR_RS09720	2.05596	0.786031	0.00898149	0.019484
BBPR_RS01595	2.04644	2.76411	2.32664e-06	1.28657e-05
BBPR_RS07670	2.04342	2.75438	2.32664e-06	1.28657e-05
BBPR_RS09870	-2.03848	3.75901	8.45822e-10	9.03182e-09
BBPR_RS08995	-2.03723	7.19742	1.28891e-12	2.06448e-11
BBPR_RS01075	2.03588	7.58265	1.32573e-12	2.10531e-11
BBPR_RS06895	2.03385	8.21732	8.587e-13	1.38736e-11
BBPR_RS08070	2.03088	5.57197	2.9316e-11	3.91864e-10
BBPR_RS03915	2.02996	5.97582	1.11544e-11	1.59422e-10
BBPR_RS08265	2.02596	4.36526	9.42453e-10	9.94931e-09
BBPR_RS04010	-2.02521	4.06873	5.41283e-10	5.95091e-09
BBPR_RS02155	-2.02165	4.11862	3.99638e-10	4.5276e-09
BBPR_RS07665	2.02015	2.30344	2.82884e-05	0.000125441
BBPR_RS04370	-2.01931	3.23019	3.82693e-08	3.01289e-07
BBPR_RS07660	2.01444	3.52127	9.09423e-08	6.57474e-07
BBPR_RS03250	-2.01026	6.1148	5.32204e-12	7.97448e-11
BBPR_RS08470	2.00879	4.84751	3.56837e-10	4.11803e-09
BBPR_RS02435	-2.00586	3.43641	7.42219e-09	6.72704e-08
BBPR_RS00320	-1.99728	6.45228	8.13095e-12	1.18026e-10
BBPR_RS06655	-1.99656	0.646482	0.00608934	0.0139507
BBPR_RS00920	1.99407	2.05495	9.23031e-05	0.000355808
BBPR_RS07435	1.994	2.27819	4.48618e-05	0.000190304
BBPR_RS02160	-1.98883	5.12594	5.62064e-11	7.11556e-10
BBPR_RS03230	-1.98817	2.89298	9.15178e-08	6.5907e-07
BBPR_RS07110	-1.98817	9.01784	1.74659e-12	2.75014e-11
BBPR_RS06340	1.96904	9.48064	2.83809e-12	4.35799e-11
BBPR_RS05760	-1.96819	9.14864	2.81621e-12	4.35799e-11
BBPR_RS00350	1.96707	5.77269	6.24482e-11	7.73525e-10
BBPR_RS09950	1.96515	6.7007	1.44935e-11	2.02473e-10
BBPR_RS03925	1.95749	11.8888	3.04623e-12	4.63926e-11
BBPR_RS04950	1.95419	2.68675	5.47578e-06	2.77978e-05
BBPR_RS02745	1.95379	8.09774	5.79045e-12	8.60692e-11
BBPR_RS06395	1.95072	6.8398	1.86495e-11	2.56673e-10
BBPR_RS08830	-1.94516	6.05574	3.13943e-11	4.13692e-10
BBPR_RS01690	1.93816	4.63207	2.14921e-09	2.11282e-08
BBPR_RS09055	-1.93755	1.00421	0.00108058	0.0031469
BBPR_RS00825	1.93289	2.933	1.9461e-06	1.11844e-05
BBPR_RS01935	-1.92545	9.50078	7.22421e-12	1.0569e-10
BBPR_RS06620	-1.91783	7.64256	1.42509e-11	2.00592e-10
BBPR_RS04430	-1.90422	0.459615	0.0131716	0.0273439
BBPR_RS05010	-1.90151	5.60228	1.17347e-10	1.44391e-09
BBPR_RS06415	-1.89897	3.46961	3.23352e-08	2.61212e-07
BBPR_RS01950	1.89426	1.39726	0.0024008	0.00628266
BBPR_RS01665	1.89298	8.92951	1.84503e-11	2.55826e-10
BBPR_RS04425	-1.89227	3.14325	1.72158e-07	1.19354e-06
BBPR_RS00300	1.88098	5.34737	8.12073e-10	8.77228e-09
BBPR_RS00750	1.88034	7.36454	5.20182e-11	6.71179e-10
BBPR_RS02150	-1.87752	5.30868	3.32324e-10	3.85911e-09
BBPR_RS02890	-1.87379	3.91467	1.07254e-08	9.39992e-08
BBPR_RS04290	1.8727	2.88914	5.5136e-06	2.79135e-05
BBPR_RS04670	-1.86588	1.27058	0.00129087	0.00368423
BBPR_RS04045	-1.86046	5.18455	8.59822e-10	9.12886e-09
BBPR_RS07885	-1.8594	10.1567	3.19951e-11	4.1864e-10
BBPR_RS00355	1.84714	4.26086	3.12379e-08	2.54561e-07
BBPR_RS06675	1.84162	4.41386	2.16171e-08	1.8174e-07
BBPR_RS00635	-1.83736	9.27149	5.62964e-11	7.11556e-10
BBPR_RS02450	-1.83733	11.5481	4.92481e-11	6.39881e-10
BBPR_RS09825	1.83667	1.82361	0.000644617	0.00200956
BBPR_RS05090	-1.83153	6.33435	2.57713e-10	3.04988e-09
BBPR_RS00450	1.82982	4.75382	1.07243e-08	9.39992e-08
BBPR_RS00535	-1.82638	6.14537	3.69733e-10	4.2145e-09
BBPR_RS07535	1.82427	3.22853	2.05204e-06	1.1624e-05
BBPR_RS08040	1.82299	5.2678	3.03819e-09	2.94008e-08
BBPR_RS08065	1.82192	5.23726	3.3926e-09	3.26604e-08
BBPR_RS00285	-1.81895	6.85347	2.0821e-10	2.48829e-09
BBPR_RS05790	-1.80837	5.50793	1.2354e-09	1.26816e-08
BBPR_RS04090	1.8017	6.52891	5.67058e-10	6.19761e-09
BBPR_RS07705	1.79856	5.81536	1.36746e-09	1.38838e-08
BBPR_RS04235	1.79267	9.33428	1.62043e-10	1.98076e-09
BBPR_RS05610	-1.78845	6.64751	4.36223e-10	4.88255e-09
BBPR_RS01940	1.78835	7.50892	3.08055e-10	3.59978e-09
BBPR_RS01090	1.78757	7.8446	2.69645e-10	3.17089e-09
BBPR_RS04415	-1.78051	6.9627	4.51214e-10	5.02009e-09
BBPR_RS06380	1.78035	11.7485	1.77098e-10	2.13668e-09
BBPR_RS03510	-1.77602	9.84889	2.0892e-10	2.48829e-09
BBPR_RS07150	1.77582	1.31737	0.00602971	0.0138311
BBPR_RS01410	1.77529	3.36439	1.98448e-06	1.13103e-05
BBPR_RS01670	1.77185	4.73113	2.53026e-08	2.09876e-07
BBPR_RS01250	-1.76202	7.41864	5.01122e-10	5.54217e-09
BBPR_RS07430	1.75786	3.95331	3.7353e-07	2.40145e-06
BBPR_RS01185	1.75609	2.37393	8.57378e-05	0.000335544
BBPR_RS04310	1.75518	2.5394	5.76079e-05	0.00023999
BBPR_RS07810	-1.75468	8.3323	4.06792e-10	4.58072e-09
BBPR_RS03985	1.75099	2.45703	0.000121521	0.000457056
BBPR_RS05985	1.75082	4.31216	9.62524e-08	6.88352e-07
BBPR_RS00585	1.74836	3.07345	9.84104e-06	4.66445e-05
BBPR_RS09745	1.74379	3.73213	8.3736e-07	5.10103e-06
BBPR_RS00515	-1.73998	7.00607	1.00094e-09	1.05071e-08
BBPR_RS07880	-1.73647	8.67226	5.83406e-10	6.33899e-09
BBPR_RS03255	-1.73591	4.68732	1.37158e-08	1.18026e-07
BBPR_RS09590	1.72429	4.34299	1.54751e-07	1.08093e-06
BBPR_RS09635	1.71473	5.19793	2.00079e-08	1.70526e-07
BBPR_RS00290	1.71335	8.28718	1.12415e-09	1.17341e-08
BBPR_RS08120	-1.71189	7.85861	1.17269e-09	1.21048e-08
BBPR_RS01575	1.71066	3.18949	8.0423e-06	3.91167e-05
BBPR_RS02850	-1.70754	7.57383	1.30493e-09	1.33218e-08
BBPR_RS02035	1.70484	5.94625	8.06098e-09	7.23541e-08
BBPR_RS00415	-1.70037	9.33152	1.1451e-09	1.1886e-08
BBPR_RS00395	-1.69754	8.31419	1.4122e-09	1.42601e-08
BBPR_RS06960	-1.69211	7.24475	2.27824e-09	2.22788e-08
BBPR_RS00075	1.69147	3.42868	5.5551e-06	2.80472e-05
BBPR_RS07905	-1.69006	8.61245	1.61523e-09	1.6135e-08
BBPR_RS04065	1.68879	4.386	2.20071e-07	1.48149e-06
BBPR_RS07380	-1.6869	4.84011	3.10989e-08	2.54545e-07
BBPR_RS06555	-1.68382	9.15095	1.60986e-09	1.6135e-08
BBPR_RS05560	-1.68292	1.39551	0.000988226	0.00292843
BBPR_RS06335	1.67769	9.05427	1.99415e-09	1.97082e-08
BBPR_RS07620	-1.67708	3.63695	4.35011e-07	2.76798e-06
BBPR_RS00665	1.6706	4.2086	4.70625e-07	2.9343e-06
BBPR_RS05840	-1.6682	7.25372	3.65807e-09	3.48549e-08
BBPR_RS03765	-1.66627	7.23763	3.88075e-09	3.67879e-08
BBPR_RS07870	-1.66268	9.05892	2.62343e-09	2.55201e-08
BBPR_RS02885	-1.6562	6.29931	9.03954e-09	8.0361e-08
BBPR_RS06465	-1.65402	4.11137	2.33946e-07	1.56357e-06
BBPR_RS01220	-1.64121	12.8453	3.42691e-09	3.28206e-08
BBPR_RS03645	1.64077	8.32508	4.92974e-09	4.60275e-08
BBPR_RS09410	-1.63918	3.00713	1.10774e-05	5.22382e-05
BBPR_RS00110	1.63489	2.94926	5.93536e-05	0.00024561
BBPR_RS06455	-1.63399	8.7709	4.78251e-09	4.48783e-08
BBPR_RS00985	-1.63375	11.6074	4.05757e-09	3.82689e-08
BBPR_RS00530	-1.63023	7.56097	6.69552e-09	6.09817e-08
BBPR_RS08690	1.62913	3.49022	7.67877e-06	3.75451e-05
BBPR_RS01730	1.62663	9.33481	5.4864e-09	5.09687e-08
BBPR_RS06040	1.6217	1.21334	0.014882	0.0305533
BBPR_RS05330	-1.61923	10.5189	5.73169e-09	5.29825e-08
BBPR_RS00895	-1.61784	5.01388	9.63249e-08	6.88352e-07
BBPR_RS02975	1.61695	5.77724	4.63045e-08	3.55619e-07
BBPR_RS00840	-1.61512	4.97279	7.67794e-08	5.63858e-07
BBPR_RS06935	1.61452	2.50926	0.000287023	0.000978793
BBPR_RS03285	1.61167	11.9272	6.4177e-09	5.87393e-08
BBPR_RS02750	-1.60978	6.10088	2.37989e-08	1.98289e-07
BBPR_RS01520	-1.60971	1.0993	0.00448287	0.0108031
BBPR_RS08625	-1.60865	2.52235	3.62071e-05	0.000156448
BBPR_RS06405	1.60738	6.24093	3.32301e-08	2.6728e-07
BBPR_RS04095	1.60642	2.8119	8.39555e-05	0.000329787
BBPR_RS04055	-1.60387	5.98676	3.09687e-08	2.54545e-07
BBPR_RS00410	-1.60152	9.52766	8.63691e-09	7.71508e-08
BBPR_RS05305	-1.60026	9.16268	9.37219e-09	8.29216e-08
BBPR_RS04475	1.60008	1.36618	0.00786015	0.0173035
BBPR_RS00425	-1.59961	5.72058	4.63185e-08	3.55619e-07
BBPR_RS08230	-1.59511	7.52346	1.45449e-08	1.24536e-07
BBPR_RS06170	1.59324	2.55759	0.000242815	0.000841697
BBPR_RS03245	-1.59043	6.14222	3.36933e-08	2.69837e-07
BBPR_RS05755	-1.58968	8.30548	1.24245e-08	1.08379e-07
BBPR_RS01745	-1.58942	4.46656	4.50031e-07	2.84407e-06
BBPR_RS06685	1.58886	1.35898	0.00786015	0.0173035
BBPR_RS05805	-1.58535	7.15209	2.2349e-08	1.87047e-07
BBPR_RS09520	1.58259	3.09946	4.50179e-05	0.000190531
BBPR_RS02070	-1.58062	9.32126	1.3721e-08	1.18026e-07
BBPR_RS00330	-1.57666	6.10017	4.70362e-08	3.59643e-07
BBPR_RS04450	-1.5718	2.56937	5.81746e-05	0.000241269
BBPR_RS06765	1.56574	8.58849	2.08818e-08	1.77161e-07
BBPR_RS08015	1.55823	9.59923	2.11236e-08	1.78398e-07
BBPR_RS00870	1.55664	4.31055	2.04829e-06	1.1624e-05
BBPR_RS00930	-1.55426	3.95526	1.96433e-06	1.12299e-05
BBPR_RS08225	-1.55196	7.81447	3.02939e-08	2.50161e-07
BBPR_RS07395	-1.54926	6.33982	6.60915e-08	4.97158e-07
BBPR_RS00405	-1.54753	8.27108	3.1422e-08	2.54944e-07
BBPR_RS04860	-1.5467	5.97757	8.90715e-08	6.46464e-07
BBPR_RS04660	-1.54666	3.298	1.33353e-05	6.19425e-05
BBPR_RS02170	-1.53986	5.37437	1.80473e-07	1.23279e-06
BBPR_RS03365	1.53769	2.05367	0.00215912	0.00577215
BBPR_RS03220	-1.53486	7.37618	4.531e-08	3.50775e-07
BBPR_RS05825	-1.53455	8.53326	3.73355e-08	2.95188e-07
BBPR_RS02900	-1.53357	5.17046	2.40148e-07	1.59927e-06
BBPR_RS05300	-1.53243	9.13793	3.57466e-08	2.83834e-07
BBPR_RS03050	-1.52861	3.76162	5.91963e-06	2.94082e-05
BBPR_RS03870	-1.52696	12.6408	3.47499e-08	2.77104e-07
BBPR_RS08935	-1.52676	8.60924	4.31559e-08	3.38327e-07
BBPR_RS00970	-1.52312	7.40713	5.99711e-08	4.56666e-07
BBPR_RS09780	-1.52298	6.81164	7.44695e-08	5.49065e-07
BBPR_RS03085	1.52078	4.96889	8.51716e-07	5.17153e-06
BBPR_RS08300	1.51899	6.05172	1.87107e-07	1.27343e-06
BBPR_RS07295	-1.51868	7.24005	6.94767e-08	5.20515e-07
BBPR_RS03260	-1.51851	5.8281	1.63261e-07	1.1361e-06
BBPR_RS04115	-1.51843	7.72925	6.11822e-08	4.63986e-07
BBPR_RS09575	1.51796	3.68984	1.58679e-05	7.26172e-05
BBPR_RS04145	1.51508	4.36457	2.71028e-06	1.47674e-05
BBPR_RS03515	-1.50605	5.95052	1.79038e-07	1.23205e-06
BBPR_RS00175	-1.49851	8.64814	7.35742e-08	5.44625e-07
BBPR_RS03805	1.49496	1.29693	0.0139973	0.0288646
BBPR_RS07790	-1.4939	9.72305	7.24674e-08	5.4074e-07
BBPR_RS07690	-1.48849	12.6208	7.33435e-08	5.44625e-07
BBPR_RS09830	1.48823	2.10644	0.00211763	0.00567758
BBPR_RS04200	1.48573	7.50923	1.2896e-07	9.10998e-07
BBPR_RS05160	1.48486	5.97842	3.75074e-07	2.40306e-06
BBPR_RS06400	1.48356	8.90885	9.79761e-08	6.9747e-07
BBPR_RS04820	1.48181	2.67253	0.000365022	0.001222
BBPR_RS04540	-1.47881	4.20785	3.46414e-06	1.85122e-05
BBPR_RS02080	1.4764	4.48097	4.00559e-06	2.0847e-05
BBPR_RS08895	1.47511	6.33618	3.38493e-07	2.19136e-06
BBPR_RS01085	1.47427	5.18231	1.13334e-06	6.77091e-06
BBPR_RS02495	-1.47425	1.02046	0.0115794	0.0244483
BBPR_RS03235	-1.47407	2.08208	0.000466489	0.00153134
BBPR_RS09760	1.47369	4.09677	8.85446e-06	4.25106e-05
BBPR_RS06345	1.4717	2.01043	0.00334137	0.00832206
BBPR_RS04675	-1.46843	1.8721	0.00175648	0.00483488
BBPR_RS02050	-1.46742	8.59115	1.29442e-07	9.10998e-07
BBPR_RS07645	1.46707	7.65806	1.74355e-07	1.20428e-06
BBPR_RS00325	-1.46404	5.42703	7.29907e-07	4.4758e-06
BBPR_RS08665	1.46104	7.37706	2.13516e-07	1.44786e-06
BBPR_RS00195	1.46057	5.62956	8.25098e-07	5.04287e-06
BBPR_RS04995	-1.46056	5.82503	4.47457e-07	2.83746e-06
BBPR_RS09315	-1.45884	7.06471	2.26024e-07	1.51608e-06
BBPR_RS01545	1.45599	2.38488	0.000883463	0.00265182
BBPR_RS03115	1.44939	5.2127	1.56016e-06	9.11567e-06
BBPR_RS09670	1.44875	5.8103	8.67787e-07	5.25195e-06
BBPR_RS07275	-1.44146	12.3296	1.80143e-07	1.23279e-06
BBPR_RS06075	-1.44009	8.61513	2.15022e-07	1.45276e-06
BBPR_RS08045	1.43417	8.13298	2.80916e-07	1.84432e-06
BBPR_RS02710	1.43317	1.88088	0.0055949	0.0129779
BBPR_RS01125	-1.4304	8.17681	2.77747e-07	1.82998e-06
BBPR_RS05685	-1.42867	5.16887	1.55927e-06	9.11567e-06
BBPR_RS01500	1.42867	7.90096	3.29036e-07	2.13759e-06
BBPR_RS06905	-1.4283	8.19609	2.89688e-07	1.89521e-06
BBPR_RS05180	1.42701	7.20715	4.57237e-07	2.87982e-06
BBPR_RS03465	-1.42572	9.52486	2.66868e-07	1.76456e-06
BBPR_RS08955	1.42502	4.8673	3.8977e-06	2.03425e-05
BBPR_RS05190	-1.42454	11.3513	2.51797e-07	1.67085e-06
BBPR_RS00590	1.42288	5.50966	1.57636e-06	9.18143e-06
BBPR_RS04810	-1.42154	2.33201	0.000499775	0.0016234
BBPR_RS02130	-1.41736	10.583	2.92371e-07	1.90605e-06
BBPR_RS02270	1.41343	5.67803	1.58183e-06	9.18449e-06
BBPR_RS04060	-1.41155	7.38144	4.61367e-07	2.89602e-06
BBPR_RS01985	1.40863	7.92389	4.69283e-07	2.9343e-06
BBPR_RS08280	1.40803	8.66835	4.12076e-07	2.63106e-06
BBPR_RS07900	-1.40609	10.2118	3.66974e-07	2.36749e-06
BBPR_RS04350	-1.40426	4.04148	1.16051e-05	5.45881e-05
BBPR_RS06725	-1.40151	4.14127	9.42124e-06	4.48838e-05
BBPR_RS07975	1.39781	7.62524	6.19181e-07	3.82206e-06
BBPR_RS08170	-1.39713	4.05935	2.05418e-05	9.28627e-05
BBPR_RS07560	1.39315	8.89402	5.24484e-07	3.25917e-06
BBPR_RS05145	1.38892	2.86164	0.000513436	0.00165222
BBPR_RS04775	1.38657	5.00106	5.57055e-06	2.8049e-05
BBPR_RS06880	1.38591	4.821	8.61772e-06	4.14811e-05
BBPR_RS00715	-1.38532	5.1468	3.08805e-06	1.67277e-05
BBPR_RS00380	1.38261	8.43231	6.74858e-07	4.15194e-06
BBPR_RS00875	-1.38185	4.00833	1.84156e-05	8.36581e-05
BBPR_RS08620	-1.38054	2.7167	0.000232718	0.000814295
BBPR_RS03265	-1.37519	6.29923	1.52739e-06	9.00918e-06
BBPR_RS05130	1.37206	1.83085	0.00701232	0.0157164
BBPR_RS05495	-1.37072	7.05981	1.07871e-06	6.4862e-06
BBPR_RS09160	1.37047	6.18542	2.11575e-06	1.18763e-05
BBPR_RS00455	1.37	4.50731	1.62701e-05	7.42747e-05
BBPR_RS03150	-1.36993	2.05921	0.0013653	0.00386108
BBPR_RS06800	1.36301	6.19578	2.36825e-06	1.3057e-05
BBPR_RS03575	-1.36035	6.07317	2.06073e-06	1.16378e-05
BBPR_RS07180	1.35885	5.35401	5.59088e-06	2.80753e-05
BBPR_RS05020	-1.35665	5.14449	6.2151e-06	3.07937e-05
BBPR_RS00540	-1.35466	7.66038	1.24086e-06	7.36589e-06
BBPR_RS07410	1.35258	6.16231	2.89069e-06	1.57044e-05
BBPR_RS00095	-1.34584	6.33101	2.15429e-06	1.202e-05
BBPR_RS07165	1.34555	7.05124	1.94776e-06	1.11844e-05
BBPR_RS05015	-1.34371	6.76992	2.10552e-06	1.18547e-05
BBPR_RS08245	-1.34152	9.88748	1.19587e-06	7.12156e-06
BBPR_RS01930	1.33822	3.76672	8.57822e-05	0.000335544
BBPR_RS05405	-1.3361	3.10637	0.000157197	0.000571571
BBPR_RS01680	1.33584	5.9423	4.29181e-06	2.22122e-05
BBPR_RS09180	1.33531	6.17325	3.81073e-06	1.99446e-05
BBPR_RS08965	-1.33529	6.42618	2.68129e-06	1.46525e-05
BBPR_RS06985	1.33326	1.81399	0.0109676	0.0232094
BBPR_RS07130	1.32946	3.33166	0.00024369	0.000843158
BBPR_RS06420	-1.32843	6.25802	3.33354e-06	1.79528e-05
BBPR_RS02835	1.32301	16.8794	1.53566e-06	9.02931e-06
BBPR_RS00480	1.32071	2.99515	0.000762267	0.00232943
BBPR_RS03895	1.3206	1.69956	0.0156486	0.0318806
BBPR_RS08035	1.31908	5.95742	5.76562e-06	2.88747e-05
BBPR_RS02635	-1.31891	3.61304	5.78134e-05	0.000240307
BBPR_RS07025	1.31852	5.56734	7.82454e-06	3.81575e-05
BBPR_RS08325	-1.31753	7.67894	2.21821e-06	1.23396e-05
BBPR_RS09795	-1.31724	7.26182	2.59913e-06	1.42454e-05
BBPR_RS04805	-1.31627	4.07229	3.14632e-05	0.000137874
BBPR_RS03005	-1.31468	7.31587	2.57766e-06	1.41695e-05
BBPR_RS07085	1.31189	6.77215	3.70748e-06	1.94591e-05
BBPR_RS07815	-1.30836	9.77221	2.14255e-06	1.19905e-05
BBPR_RS03845	-1.30654	3.54046	0.000102766	0.000392877
BBPR_RS00785	-1.30495	5.67581	7.38959e-06	3.62265e-05
BBPR_RS06745	1.30458	6.01399	6.5838e-06	3.24475e-05
BBPR_RS02280	1.30375	5.36016	1.21845e-05	5.70247e-05
BBPR_RS08610	1.30294	5.55647	1.03557e-05	4.89588e-05
BBPR_RS00270	1.30094	7.64385	3.28245e-06	1.77291e-05
BBPR_RS02895	-1.30045	4.32139	2.92252e-05	0.00012898
BBPR_RS08840	-1.29545	7.47568	3.38763e-06	1.81914e-05
BBPR_RS05780	-1.29366	7.07154	4.0825e-06	2.1188e-05
BBPR_RS07750	1.29035	2.83949	0.00122589	0.00352586
BBPR_RS08635	-1.28875	6.90802	4.49721e-06	2.30824e-05
BBPR_RS00010	-1.28645	7.24848	4.49162e-06	2.30824e-05
BBPR_RS09320	-1.28481	8.35579	3.53334e-06	1.8757e-05
BBPR_RS04180	1.2843	8.97564	3.46731e-06	1.85122e-05
BBPR_RS02205	-1.28356	4.18509	6.29255e-05	0.000256957
BBPR_RS04510	-1.2824	1.38969	0.0230495	0.0444254
BBPR_RS07855	-1.27785	10.434	3.51372e-06	1.87063e-05
BBPR_RS09400	-1.27227	2.7546	0.000513984	0.00165222
BBPR_RS03500	1.27202	4.28434	8.75067e-05	0.000340141
BBPR_RS07205	1.26795	4.11612	0.000120428	0.000453866
BBPR_RS03090	-1.26751	7.24554	5.89923e-06	2.94082e-05
BBPR_RS06510	-1.26468	4.46092	4.93616e-05	0.000207029
BBPR_RS06525	-1.26266	11.0363	4.47448e-06	2.30824e-05
BBPR_RS05000	-1.26064	4.37968	4.15589e-05	0.000177509
BBPR_RS01150	-1.25387	6.92943	8.13798e-06	3.94788e-05
BBPR_RS05545	1.25285	2.82964	0.00212831	0.00569797
BBPR_RS03740	-1.25258	12.1398	5.22911e-06	2.6765e-05
BBPR_RS05185	-1.25073	11.3906	5.44432e-06	2.77138e-05
BBPR_RS06285	1.24812	5.41393	2.65969e-05	0.000118222
BBPR_RS03410	1.24585	6.12006	1.56718e-05	7.19382e-05
BBPR_RS08180	1.24472	6.614	1.22274e-05	5.70816e-05
BBPR_RS06900	1.24206	7.40289	9.09394e-06	4.35478e-05
BBPR_RS09485	-1.24115	2.88696	0.000586437	0.00185306
BBPR_RS06635	-1.23986	7.11543	9.64743e-06	4.58438e-05
BBPR_RS06150	1.23965	8.0756	8.25345e-06	3.99347e-05
BBPR_RS02015	-1.23932	8.82126	7.24056e-06	3.55899e-05
BBPR_RS09120	-1.23905	7.17068	9.38558e-06	4.48288e-05
BBPR_RS00445	1.23897	2.01911	0.0107103	0.0227425
BBPR_RS03650	1.23697	5.39686	3.20335e-05	0.000139714
BBPR_RS01440	1.23375	4.32944	0.000118546	0.000448627
BBPR_RS09775	-1.23273	2.37454	0.00333824	0.00832206
BBPR_RS07500	1.22805	9.55128	8.45757e-06	4.0816e-05
BBPR_RS06645	1.22638	2.16434	0.00907761	0.0196347
BBPR_RS08410	1.22431	6.6596	1.56808e-05	7.19382e-05
BBPR_RS03380	-1.22401	6.10515	1.76057e-05	8.01751e-05
BBPR_RS01605	-1.21866	6.26709	2.06558e-05	9.29263e-05
BBPR_RS01365	-1.21635	2.80263	0.00104776	0.00307056
BBPR_RS05860	-1.21208	5.86792	2.30517e-05	0.000103454
BBPR_RS00130	1.21186	5.8741	3.01399e-05	0.000132701
BBPR_RS05455	-1.21021	4.00784	0.000136422	0.000504923
BBPR_RS08235	-1.21007	7.35575	1.47904e-05	6.83597e-05
BBPR_RS09480	1.20826	2.79644	0.00251221	0.00651912
BBPR_RS07445	1.20676	4.32678	0.000134842	0.000501072
BBPR_RS05915	1.20571	5.80496	3.28628e-05	0.000142996
BBPR_RS07920	1.20449	11.2424	1.17279e-05	5.50264e-05
BBPR_RS09835	-1.20311	3.5942	0.000416951	0.00138338
BBPR_RS03435	-1.20049	2.43863	0.00232431	0.00610829
BBPR_RS00065	1.19804	6.15973	3.20052e-05	0.000139714
BBPR_RS06390	1.19798	16.3994	1.27082e-05	5.91774e-05
BBPR_RS03835	-1.19277	5.59766	3.73437e-05	0.000160274
BBPR_RS07910	-1.19191	9.60125	1.50838e-05	6.95426e-05
BBPR_RS08630	-1.19091	2.2069	0.00328055	0.00820359
BBPR_RS06365	1.18319	4.22181	0.000238443	0.00082964
BBPR_RS02910	1.18136	6.50123	3.37884e-05	0.000146338
BBPR_RS00550	-1.18023	8.06089	2.02143e-05	9.16051e-05
BBPR_RS08575	1.17903	6.54634	3.37784e-05	0.000146338
BBPR_RS05885	1.17591	4.37828	0.000201812	0.000714222
BBPR_RS06805	-1.17561	4.22571	0.000172152	0.000621084
BBPR_RS02290	1.17367	4.58606	0.000168976	0.000610812
BBPR_RS01675	1.17273	5.9277	4.8605e-05	0.00020478
BBPR_RS07715	1.16961	7.85107	2.61578e-05	0.00011683
BBPR_RS02630	-1.16694	2.73931	0.00163523	0.0045415
BBPR_RS00525	-1.16643	7.21717	2.84901e-05	0.000126035
BBPR_RS01280	1.16264	9.27231	2.46364e-05	0.0001103
BBPR_RS01995	-1.16002	6.73039	3.71601e-05	0.000160194
BBPR_RS03185	1.15873	4.47608	0.000244755	0.00084527
BBPR_RS07850	-1.15816	9.00863	2.65659e-05	0.000118222
BBPR_RS04690	-1.15791	4.54459	0.000151202	0.000553017
BBPR_RS03495	1.15773	3.78606	0.000623003	0.00195201
BBPR_RS09025	-1.15754	5.29596	7.14896e-05	0.000286885
BBPR_RS02645	1.15651	6.36339	5.10941e-05	0.000213813
BBPR_RS01710	1.1556	8.20423	3.05661e-05	0.00013426
BBPR_RS00105	-1.15516	2.13645	0.0081931	0.0179938
BBPR_RS03820	1.15448	5.99587	6.47451e-05	0.000263596
BBPR_RS02385	1.15271	6.13613	5.99131e-05	0.000246826
BBPR_RS01060	1.15188	3.50727	0.00102355	0.00301387
BBPR_RS08720	1.15038	5.22584	0.000119566	0.000451533
BBPR_RS09245	-1.1501	6.71465	4.31521e-05	0.00018347
BBPR_RS05850	-1.14969	7.10132	3.73512e-05	0.000160274
BBPR_RS04215	1.14856	3.36032	0.00139072	0.00392102
BBPR_RS02915	1.14708	7.30459	4.17031e-05	0.000177716
BBPR_RS07630	1.14659	4.14858	0.000384023	0.0012833
BBPR_RS09455	-1.14651	2.81174	0.00203495	0.00550354
BBPR_RS00725	1.14477	5.64406	9.29158e-05	0.000357428
BBPR_RS02640	1.14373	4.34755	0.000309429	0.00104912
BBPR_RS09420	-1.13874	4.75821	0.000163359	0.000592816
BBPR_RS07245	-1.13799	3.71992	0.000575362	0.00182427
BBPR_RS04165	-1.13722	5.75743	8.05786e-05	0.000318543
BBPR_RS03590	-1.13674	5.25516	0.000114615	0.000435488
BBPR_RS03425	1.13508	6.37792	7.02495e-05	0.000283747
BBPR_RS02135	-1.13469	6.31627	6.23778e-05	0.000255282
BBPR_RS03485	1.13342	7.13305	5.27208e-05	0.000220124
BBPR_RS04795	1.1334	5.34843	0.00012746	0.000475545
BBPR_RS09145	1.13276	9.50947	3.87541e-05	0.00016591
BBPR_RS06360	1.132	6.60215	6.48351e-05	0.000263596
BBPR_RS03790	-1.12764	6.20754	7.05508e-05	0.000284168
BBPR_RS03850	-1.1266	6.17363	7.70351e-05	0.000305836
BBPR_RS01405	-1.12135	9.049	4.69564e-05	0.000198284
BBPR_RS08660	1.11829	6.83454	7.20755e-05	0.000288613
BBPR_RS02965	1.11763	6.30151	9.43662e-05	0.000362257
BBPR_RS07305	-1.11598	6.62586	7.31591e-05	0.000292322
BBPR_RS08875	-1.11429	5.47066	0.000124152	0.000466008
BBPR_RS00470	1.11369	11.1272	4.90331e-05	0.000206116
BBPR_RS01100	-1.11225	6.19972	8.84891e-05	0.000342527
BBPR_RS05950	-1.11224	3.30205	0.000919458	0.00275541
BBPR_RS03305	-1.10776	8.26951	5.98436e-05	0.000246826
BBPR_RS05700	-1.10656	3.28175	0.00126861	0.00362628
BBPR_RS07090	1.10638	6.86586	8.6129e-05	0.000336193
BBPR_RS06815	1.10598	4.63314	0.000410535	0.00136698
BBPR_RS04895	-1.1045	1.34709	0.0250235	0.0473941
BBPR_RS02675	-1.10429	6.10439	0.000105219	0.00040143
BBPR_RS00240	1.10403	5.19107	0.000219532	0.000771059
BBPR_RS04265	-1.10303	7.5272	7.01325e-05	0.000283747
BBPR_RS09540	-1.10274	2.75267	0.00459103	0.0109642
BBPR_RS09070	1.10068	3.72221	0.00123759	0.00354852
BBPR_RS06890	-1.10035	9.72844	6.19242e-05	0.000253985
BBPR_RS03855	1.10012	2.21749	0.0157138	0.0319784
BBPR_RS03505	-1.0985	7.20135	8.10668e-05	0.000319792
BBPR_RS02980	-1.0979	11.7932	6.17945e-05	0.000253985
BBPR_RS04120	-1.09761	8.21314	7.06597e-05	0.000284168
BBPR_RS06940	-1.09674	4.33045	0.000416091	0.001383
BBPR_RS04985	1.09544	8.10566	7.66401e-05	0.000304919
BBPR_RS03225	-1.09466	7.63181	8.31648e-05	0.000327373
BBPR_RS07805	1.09368	10.6401	6.71328e-05	0.000272342
BBPR_RS06530	-1.09245	8.03017	8.02164e-05	0.000317787
BBPR_RS01465	1.08915	2.8735	0.0055803	0.0129602
BBPR_RS01030	-1.08799	5.35434	0.000197225	0.000700659
BBPR_RS07300	-1.08798	7.55744	8.74677e-05	0.000340141
BBPR_RS00440	1.08747	2.21974	0.018665	0.0370114
BBPR_RS03965	1.08729	4.57905	0.00048424	0.00158401
BBPR_RS08460	1.08638	7.49406	9.71376e-05	0.000372127
BBPR_RS04560	-1.08491	5.99616	0.000138939	0.000511184
BBPR_RS07345	1.08396	8.10401	9.06626e-05	0.00035021
BBPR_RS03685	1.08	5.33634	0.0002711	0.000929344
BBPR_RS08465	1.07938	5.9806	0.000182014	0.000651884
BBPR_RS07315	-1.0792	6.38033	0.000135741	0.000503405
BBPR_RS02345	1.07521	3.57806	0.00179561	0.00493528
BBPR_RS03360	1.0739	2.06356	0.0228683	0.0442136
BBPR_RS03615	1.07065	7.28616	0.000127108	0.000475283
BBPR_RS02115	1.07063	4.92683	0.000449421	0.00148197
BBPR_RS02255	1.06917	5.78988	0.000226564	0.000794256
BBPR_RS07060	1.06675	9.16076	0.000105599	0.000402056
BBPR_RS09035	-1.06578	6.06616	0.000175205	0.000630873
BBPR_RS02095	-1.06494	4.4344	0.000532866	0.00170407
BBPR_RS06710	1.0637	6.96374	0.000156039	0.00056847
BBPR_RS00670	-1.06277	3.30321	0.00168837	0.0046612
BBPR_RS09855	-1.06063	4.6315	0.000517619	0.00166103
BBPR_RS03620	1.05902	7.68495	0.000138607	0.000510975
BBPR_RS07140	1.05672	6.44087	0.000202712	0.000716044
BBPR_RS00555	-1.056	7.34431	0.000143491	0.000526888
BBPR_RS00260	1.0558	6.6878	0.000188954	0.00067256
BBPR_RS08570	1.05456	5.12392	0.000437476	0.00144632
BBPR_RS05335	-1.05336	13.3461	0.000118555	0.000448627
BBPR_RS04910	1.0531	2.58855	0.0135379	0.0279794
BBPR_RS04220	1.05208	3.17421	0.00417983	0.0101518
BBPR_RS02220	-1.05157	9.30434	0.00013064	0.000486431
BBPR_RS06715	1.0509	2.04843	0.0228683	0.0442136
BBPR_RS02785	-1.05013	5.67385	0.00026185	0.000900959
BBPR_RS05525	-1.05006	7.07366	0.000166411	0.000602712
BBPR_RS03165	1.05004	8.83716	0.000138198	0.000510481
BBPR_RS08005	1.04934	8.11835	0.000149092	0.000546376
BBPR_RS04595	-1.0486	6.08009	0.000241154	0.000837503
BBPR_RS07600	1.0463	7.06731	0.00018859	0.000672552
BBPR_RS05175	1.04627	7.133	0.000185378	0.000662372
BBPR_RS03890	1.04552	4.87421	0.000612269	0.00192813
BBPR_RS04695	-1.04468	8.26205	0.000154107	0.000562537
BBPR_RS08735	1.04369	5.09809	0.000508337	0.00163974
BBPR_RS00890	-1.04233	3.32794	0.00316857	0.00797725
BBPR_RS06580	-1.04147	4.50233	0.000741625	0.00227383
BBPR_RS02430	1.04135	6.87425	0.000214951	0.000756401
BBPR_RS08640	-1.04124	6.70642	0.000200143	0.000709668
BBPR_RS05170	1.04102	5.40695	0.000425537	0.00140935
BBPR_RS04575	-1.03877	4.60482	0.000665833	0.0020653
BBPR_RS05080	-1.03828	7.62358	0.000181824	0.000651884
BBPR_RS01310	1.03659	7.12727	0.000209363	0.000738132
BBPR_RS03270	-1.03539	4.25351	0.000975646	0.00289577
BBPR_RS05280	-1.03465	4.58402	0.000642035	0.00200487
BBPR_RS00850	1.03345	3.72663	0.00249908	0.00651234
BBPR_RS05060	-1.02237	4.82411	0.000569922	0.00181011
BBPR_RS09275	-1.0213	6.50496	0.000287106	0.000978793
BBPR_RS05085	-1.0208	6.89519	0.000270015	0.000927334
BBPR_RS09500	-1.01964	2.94714	0.00457624	0.010957
BBPR_RS05630	1.01947	4.27166	0.0014828	0.00416799
BBPR_RS05095	-1.01603	6.3703	0.000319155	0.00107621
BBPR_RS01890	1.0137	2.21736	0.0244691	0.0464863
BBPR_RS04925	-1.0121	8.65995	0.000234674	0.000819007
BBPR_RS06005	1.00975	4.98969	0.000779796	0.00236742
BBPR_RS02000	1.00973	7.40865	0.000289284	0.000984412
BBPR_RS04080	-1.00938	5.22865	0.000544693	0.00173592
BBPR_RS07980	1.009	6.7007	0.000351001	0.00118145
BBPR_RS02475	-1.00831	5.66283	0.000466129	0.00153134
BBPR_RS08950	1.00691	3.29571	0.0052343	0.0122178
BBPR_RS06410	1.00641	9.42851	0.000248003	0.000854898
BBPR_RS06450	-1.00545	5.55687	0.000473495	0.0015516
BBPR_RS00865	-1.00404	3.37373	0.00303053	0.00768175
BBPR_RS06925	-1.0031	4.80555	0.000769474	0.00234374
BBPR_RS07065	1.00307	3.7858	0.00268696	0.00693384
BBPR_RS03815	1.00283	3.78194	0.00313896	0.00792416
BBPR_RS00265	1.00234	5.45124	0.000641494	0.00200487

## Sheet: Table_S3
Table S3: Differentially expressed genes in B.bifidum PRL2010 when in bi-association with B. breve PRL2012 in IGSM, respect to the control.
Gene name	logFC	logCPM	PValue	FDR
BBPR_RS09690	7.01939	2.06042	2.61458e-11	4.38826e-10
BBPR_RS00310	6.11639	4.11725	7.62343e-27	1.01446e-24
BBPR_RS02560	5.50584	0.988968	5.33041e-05	0.000230407
BBPR_RS09875	5.46739	3.52242	1.94172e-20	1.09619e-18
BBPR_RS08905	5.39468	5.64169	1.67828e-35	1.04221e-32
BBPR_RS06090	-5.25368	10.3526	2.51096e-47	4.67791e-44
BBPR_RS06130	5.13011	6.87656	1.88418e-39	1.75511e-36
BBPR_RS08900	5.07427	4.94184	3.15133e-29	5.89769e-27
BBPR_RS08910	4.77098	3.93617	3.26e-21	2.09427e-19
BBPR_RS09930	4.62277	0.52861	0.00557854	0.0139501
BBPR_RS06135	4.62217	5.0795	1.703e-27	2.44053e-25
BBPR_RS07990	4.4078	3.92601	1.07455e-19	5.88788e-18
BBPR_RS06095	-4.35559	9.05398	2.42451e-35	1.12922e-32
BBPR_RS02110	4.29934	3.68774	5.91449e-18	2.39537e-16
BBPR_RS06125	4.26342	5.77886	4.23446e-28	7.17164e-26
BBPR_RS00305	4.25859	3.94548	3.60971e-19	1.86802e-17
BBPR_RS08920	4.14524	5.0824	2.16804e-24	2.12582e-22
BBPR_RS04460	4.11439	2.6679	1.27482e-11	2.30582e-10
BBPR_RS01115	4.07678	5.27006	1.18417e-24	1.29771e-22
BBPR_RS01255	-3.96314	8.10223	4.59015e-30	1.47727e-27
BBPR_RS09785	3.94436	3.20687	6.67542e-14	1.61511e-12
BBPR_RS08135	-3.94411	8.20306	4.75772e-30	1.47727e-27
BBPR_RS01955	3.92085	5.25684	1.93469e-23	1.63833e-21
BBPR_RS02860	-3.88308	8.11824	3.16569e-29	5.89769e-27
BBPR_RS09095	3.86067	9.34047	9.67209e-30	2.34926e-27
BBPR_RS01700	3.80821	13.9942	1.00881e-29	2.34926e-27
BBPR_RS06325	3.70003	2.34776	4.9084e-09	5.44307e-08
BBPR_RS01900	3.67409	2.79104	4.8864e-11	7.71471e-10
BBPR_RS01415	3.66575	5.03244	8.3628e-21	5.02577e-19
BBPR_RS09100	3.6612	10.8353	7.19998e-28	1.1178e-25
BBPR_RS00740	3.63933	7.58066	4.52452e-26	5.487e-24
BBPR_RS06655	-3.60718	0.994453	0.000726825	0.00234269
BBPR_RS09115	3.56145	8.71899	4.7124e-26	5.487e-24
BBPR_RS08930	3.54458	5.90881	2.06998e-22	1.60682e-20
BBPR_RS00590	3.51913	7.34449	1.50078e-24	1.5533e-22
BBPR_RS01515	3.49069	5.75358	1.43219e-21	9.8821e-20
BBPR_RS07220	3.46442	4.44879	2.83131e-17	1.01437e-15
BBPR_RS08925	3.45164	5.56965	1.55993e-20	9.08173e-19
BBPR_RS09625	3.43351	5.78718	3.79792e-21	2.35851e-19
BBPR_RS00295	3.40669	4.41096	8.87254e-17	2.9517e-15
BBPR_RS09595	3.40047	1.80855	2.16879e-06	1.36043e-05
BBPR_RS01420	3.38783	5.06946	9.32406e-19	4.57124e-17
BBPR_RS01935	-3.38343	9.40689	2.37499e-24	2.2123e-22
BBPR_RS01895	3.37123	4.86398	5.62854e-18	2.33021e-16
BBPR_RS04900	3.35951	2.7105	9.51779e-10	1.24871e-08
BBPR_RS08145	-3.33306	10.7604	4.93134e-24	4.3748e-22
BBPR_RS08030	-3.32394	0.849437	0.00344084	0.00921017
BBPR_RS08020	3.24602	1.69953	1.0747e-05	5.67186e-05
BBPR_RS08130	-3.2429	8.68409	1.59907e-22	1.29525e-20
BBPR_RS01535	3.22373	1.31744	0.00018889	0.000705213
BBPR_RS01555	3.18193	1.29787	0.000298545	0.00105941
BBPR_RS00745	3.17816	9.16162	5.86804e-22	4.37286e-20
BBPR_RS07110	-3.16111	8.95897	9.84082e-22	7.05133e-20
BBPR_RS09925	-3.15518	4.56321	1.19066e-15	3.52095e-14
BBPR_RS01685	3.15333	5.81378	1.12458e-18	5.23773e-17
BBPR_RS06855	3.13109	6.20406	2.80572e-19	1.49345e-17
BBPR_RS08140	-3.12948	8.60674	2.71573e-21	1.80693e-19
BBPR_RS09935	3.12662	1.26116	0.000298545	0.00105941
BBPR_RS00915	3.11351	3.5707	4.00289e-12	8.28598e-11
BBPR_RS01590	3.1072	5.0019	1.91767e-16	5.95436e-15
BBPR_RS01585	3.08567	4.14488	1.09401e-13	2.57993e-12
BBPR_RS08765	3.08405	3.26241	8.61264e-11	1.29398e-09
BBPR_RS09460	3.06572	6.11732	1.49478e-18	6.79212e-17
BBPR_RS06315	3.03528	1.56639	5.54606e-05	0.000237524
BBPR_RS00920	3.02185	2.88641	2.64242e-09	3.11571e-08
BBPR_RS07665	2.9783	3.09189	8.74393e-10	1.15531e-08
BBPR_RS00860	2.96059	6.05935	1.74864e-17	6.51544e-16
BBPR_RS04290	2.95876	3.77836	4.25468e-12	8.71041e-11
BBPR_RS04880	2.93752	1.14759	0.00119691	0.00363166
BBPR_RS00665	2.92325	5.28428	7.79524e-16	2.34235e-14
BBPR_RS00980	-2.90997	8.66323	5.6785e-19	2.8592e-17
BBPR_RS00750	2.89584	8.31432	1.11384e-18	5.23773e-17
BBPR_RS09565	2.87421	2.49535	1.58106e-07	1.26962e-06
BBPR_RS09130	2.8669	7.82051	3.3909e-18	1.46913e-16
BBPR_RS08075	2.86068	6.1392	1.22848e-16	3.94598e-15
BBPR_RS08250	-2.85475	6.06738	1.09086e-16	3.5654e-15
BBPR_RS00110	2.83916	3.9373	1.12837e-11	2.0722e-10
BBPR_RS00585	2.82765	3.96712	6.39869e-12	1.25482e-10
BBPR_RS00825	2.81171	3.66141	5.6277e-11	8.73701e-10
BBPR_RS01480	2.81165	12.093	2.46013e-18	1.09124e-16
BBPR_RS05760	-2.79704	9.12624	4.93092e-18	2.0878e-16
BBPR_RS01080	2.7896	7.1928	4.33709e-17	1.46909e-15
BBPR_RS05755	-2.78258	8.20147	1.41343e-17	5.37393e-16
BBPR_RS00315	-2.7794	7.49052	4.25564e-17	1.46819e-15
BBPR_RS02855	-2.7707	7.7054	3.58494e-17	1.26014e-15
BBPR_RS00690	-2.76419	5.8182	2.76265e-15	7.7982e-14
BBPR_RS00975	-2.75963	8.99535	1.30207e-17	5.05365e-16
BBPR_RS09105	2.75519	10.9942	1.02109e-17	4.04741e-16
BBPR_RS05805	-2.74014	7.05867	1.45472e-16	4.59346e-15
BBPR_RS04310	2.72998	3.32685	1.47155e-09	1.83993e-08
BBPR_RS06765	2.7225	9.63376	2.6712e-17	9.75773e-16
BBPR_RS01085	2.70764	6.25279	1.60274e-15	4.59369e-14
BBPR_RS01185	2.7022	3.13245	7.86731e-09	8.23415e-08
BBPR_RS05795	-2.69873	6.90202	6.22133e-16	1.90006e-14
BBPR_RS06630	-2.6747	5.65556	1.48286e-14	4.00372e-13
BBPR_RS00040	2.66083	2.91858	4.30841e-08	3.98132e-07
BBPR_RS05750	-2.65682	5.41662	3.35415e-14	8.67886e-13
BBPR_RS09740	2.65024	2.00739	1.97784e-05	9.59562e-05
BBPR_RS03365	2.62291	2.89597	6.89565e-08	5.9475e-07
BBPR_RS06415	-2.59331	3.59295	1.39071e-09	1.76251e-08
BBPR_RS08285	2.59144	8.04887	1.41233e-15	4.11119e-14
BBPR_RS03240	-2.59082	4.56928	6.2502e-12	1.23874e-10
BBPR_RS01890	2.58844	3.41491	3.57725e-09	4.0886e-08
BBPR_RS01950	2.58716	1.96394	3.9269e-05	0.000175019
BBPR_RS09650	2.56987	3.46921	2.89327e-09	3.32726e-08
BBPR_RS09745	2.56293	4.43112	1.71614e-11	2.988e-10
BBPR_RS09370	-2.54772	3.75011	2.3186e-09	2.76895e-08
BBPR_RS01580	2.5146	3.42364	7.07045e-09	7.48423e-08
BBPR_RS09110	2.50975	12.2054	2.95179e-15	8.20775e-14
BBPR_RS03895	2.50871	2.59837	1.15172e-06	7.83089e-06
BBPR_RS09770	-2.48462	2.31008	1.02956e-05	5.46458e-05
BBPR_RS01905	2.47097	2.87289	3.10815e-07	2.34432e-06
BBPR_RS05770	-2.47008	6.28068	1.88384e-13	4.387e-12
BBPR_RS05800	-2.46405	8.00674	2.40519e-14	6.31108e-13
BBPR_RS08000	2.46227	9.28951	1.13362e-14	3.10577e-13
BBPR_RS06370	2.45567	7.05527	6.63876e-14	1.61511e-12
BBPR_RS02840	-2.45016	1.99516	7.28204e-05	0.000304864
BBPR_RS08325	-2.44658	7.55143	4.35966e-14	1.09758e-12
BBPR_RS09530	2.44483	4.54411	5.31859e-11	8.32649e-10
BBPR_RS06555	-2.43811	9.11616	1.9758e-14	5.25844e-13
BBPR_RS06345	2.42812	2.75998	7.63207e-07	5.40629e-06
BBPR_RS01090	2.4259	8.46496	4.10421e-14	1.04742e-12
BBPR_RS00360	2.42086	4.15921	7.1814e-10	9.62514e-09
BBPR_RS09560	2.40927	2.82458	6.28678e-07	4.55731e-06
BBPR_RS00415	-2.38833	9.30808	5.82344e-14	1.44654e-12
BBPR_RS02080	2.36432	5.2445	1.65299e-11	2.9052e-10
BBPR_RS06445	2.36373	5.02937	3.77218e-11	6.00648e-10
BBPR_RS00945	2.36357	0.846065	0.020067	0.0421
BBPR_RS01425	2.36314	2.61408	3.3635e-06	2.03448e-05
BBPR_RS09125	2.36271	4.50287	2.3033e-10	3.27561e-09
BBPR_RS06255	-2.36114	4.50455	1.40553e-10	2.06182e-09
BBPR_RS00410	-2.35689	9.48499	1.08994e-13	2.57993e-12
BBPR_RS07660	2.35659	3.84317	7.18992e-09	7.56769e-08
BBPR_RS09895	2.35311	2.77768	1.28052e-06	8.57643e-06
BBPR_RS05775	-2.34794	6.47371	1.23763e-12	2.77796e-11
BBPR_RS00300	2.34513	5.80485	6.00946e-12	1.20383e-10
BBPR_RS08690	2.33306	4.08799	2.7158e-09	3.17157e-08
BBPR_RS04055	-2.33232	5.97421	5.27124e-12	1.06743e-10
BBPR_RS06755	2.31953	6.2115	3.34428e-12	7.05529e-11
BBPR_RS07290	-2.31791	5.37846	2.42985e-11	4.11528e-10
BBPR_RS08010	2.29409	9.78751	4.08537e-13	9.39635e-12
BBPR_RS04950	2.26688	2.96616	1.07677e-06	7.4023e-06
BBPR_RS01250	-2.26613	7.43805	2.31702e-12	5.13882e-11
BBPR_RS01500	2.25524	8.64991	1.18389e-12	2.68974e-11
BBPR_RS06960	-2.25003	7.25119	3.21626e-12	6.88723e-11
BBPR_RS09520	2.24289	3.64705	4.57119e-08	4.1542e-07
BBPR_RS05285	-2.23826	5.50695	7.5487e-11	1.15272e-09
BBPR_RS09410	-2.23652	3.14533	1.10813e-06	7.56209e-06
BBPR_RS08660	2.23579	7.78248	3.1067e-12	6.72997e-11
BBPR_RS01680	2.23163	6.72561	8.63419e-12	1.6248e-10
BBPR_RS00695	-2.23032	4.75297	6.64467e-10	8.9703e-09
BBPR_RS01465	2.22986	3.76166	3.46118e-08	3.3238e-07
BBPR_RS00330	-2.22002	6.09697	3.05485e-11	4.99227e-10
BBPR_RS04475	2.21308	1.87545	0.00038163	0.00132398
BBPR_RS09250	2.20625	9.09224	2.89207e-12	6.33874e-11
BBPR_RS06745	2.20175	6.79762	1.52115e-11	2.69895e-10
BBPR_RS01595	2.20137	2.93697	3.8908e-06	2.32325e-05
BBPR_RS05070	-2.19664	6.85057	1.29014e-11	2.31109e-10
BBPR_RS03250	-2.19326	6.21623	3.46981e-11	5.57263e-10
BBPR_RS05135	2.19068	2.14404	0.000111743	0.000444822
BBPR_RS00440	2.18983	3.06223	2.01318e-06	1.28885e-05
BBPR_RS04010	-2.18887	4.24297	8.53275e-09	8.8314e-08
BBPR_RS03925	2.18661	12.1822	3.37048e-12	7.05529e-11
BBPR_RS01995	-2.18517	6.60601	2.3712e-11	4.05279e-10
BBPR_RS07835	-2.18365	8.09017	7.29212e-12	1.39602e-10
BBPR_RS05580	-2.17693	6.66193	2.81529e-11	4.67845e-10
BBPR_RS06895	2.1701	8.43227	7.34352e-12	1.39602e-10
BBPR_RS03360	2.16236	2.88572	3.20375e-06	1.95691e-05
BBPR_RS06335	2.16084	9.5425	6.9326e-12	1.34536e-10
BBPR_RS07230	2.15572	2.45272	2.72505e-05	0.000127238
BBPR_RS06075	-2.15505	8.5678	9.50231e-12	1.77028e-10
BBPR_RS00520	-2.14923	7.36554	2.27852e-11	3.93044e-10
BBPR_RS08820	2.14806	5.79584	1.641e-10	2.38842e-09
BBPR_RS04140	2.14444	8.66647	1.13454e-11	2.0722e-10
BBPR_RS06040	2.14074	1.67412	0.00129087	0.00387886
BBPR_RS00125	2.13842	6.18151	1.12955e-10	1.68348e-09
BBPR_RS00355	2.13801	4.55918	4.7564e-09	5.31783e-08
BBPR_RS09825	2.12587	2.10343	0.00020432	0.000752268
BBPR_RS03255	-2.1131	4.77851	2.77685e-09	3.21321e-08
BBPR_RS02205	-2.10206	4.16978	3.61126e-08	3.45014e-07
BBPR_RS02845	2.09095	3.39344	1.08845e-06	7.4551e-06
BBPR_RS02225	-2.08922	9.77513	2.83771e-11	4.67845e-10
BBPR_RS03100	-2.0888	9.01035	3.19598e-11	5.17749e-10
BBPR_RS04975	2.0876	2.82598	9.66645e-06	5.18979e-05
BBPR_RS06645	2.08418	2.82978	9.66645e-06	5.18979e-05
BBPR_RS01140	-2.0659	7.33694	1.15565e-10	1.7087e-09
BBPR_RS07875	-2.06474	8.37021	6.38476e-11	9.83043e-10
BBPR_RS00910	2.06097	2.28557	0.000116645	0.000459438
BBPR_RS08470	2.0609	4.9637	5.49738e-09	5.92001e-08
BBPR_RS03855	2.04505	2.9438	7.07909e-06	3.93682e-05
BBPR_RS06160	2.03908	9.63926	7.86289e-11	1.19094e-09
BBPR_RS01670	2.03839	5.01162	6.34514e-09	6.75485e-08
BBPR_RS08715	2.036	6.64469	3.36036e-10	4.70703e-09
BBPR_RS01410	2.0355	3.61266	5.7159e-07	4.17597e-06
BBPR_RS08410	2.03238	7.36826	2.07897e-10	3.00242e-09
BBPR_RS07670	2.03037	2.80331	1.50886e-05	7.5973e-05
BBPR_RS02730	-2.02993	4.87379	9.75553e-09	9.93145e-08
BBPR_RS04445	2.02769	4.95503	8.65551e-09	8.90896e-08
BBPR_RS09555	-2.01856	2.41469	0.000117848	0.000462212
BBPR_RS04375	2.01016	3.10325	5.1086e-06	2.98348e-05
BBPR_RS07420	2.00775	4.16945	8.35935e-08	6.98362e-07
BBPR_RS07085	2.00716	7.39843	3.27178e-10	4.61767e-09
BBPR_RS04860	-2.00675	6.01011	1.85417e-09	2.28763e-08
BBPR_RS01570	2.00442	3.50962	1.43857e-06	9.50373e-06
BBPR_RS05435	1.98474	2.23076	0.000268653	0.000966217
BBPR_RS00130	1.98462	6.5461	1.02587e-09	1.3365e-08
BBPR_RS07385	1.9831	1.58498	0.00371078	0.00984193
BBPR_RS03260	-1.98163	5.85833	2.39631e-09	2.84352e-08
BBPR_RS03285	1.98098	12.3222	2.12115e-10	3.03977e-09
BBPR_RS03005	-1.97778	7.27298	5.83618e-10	7.93635e-09
BBPR_RS04220	1.97014	3.90197	3.89646e-07	2.90364e-06
BBPR_RS06085	-1.96439	6.32746	2.11708e-09	2.56112e-08
BBPR_RS09790	-1.96299	6.87545	1.13284e-09	1.46561e-08
BBPR_RS00350	1.96227	5.86056	3.9469e-09	4.45641e-08
BBPR_RS06595	1.96216	8.4067	4.42233e-10	6.10282e-09
BBPR_RS04300	1.95709	3.97205	4.44882e-07	3.28895e-06
BBPR_RS00400	-1.95073	8.50499	5.59402e-10	7.66299e-09
BBPR_RS09145	1.94997	10.2239	4.22043e-10	5.86766e-09
BBPR_RS05785	-1.94871	7.14913	1.21647e-09	1.56295e-08
BBPR_RS01675	1.94254	6.59557	2.07896e-09	2.53144e-08
BBPR_RS00450	1.93824	4.91664	3.95664e-08	3.70024e-07
BBPR_RS09780	-1.93618	6.84025	1.90996e-09	2.34096e-08
BBPR_RS00970	-1.93425	7.43016	1.28262e-09	1.63666e-08
BBPR_RS05090	-1.93406	6.44271	2.72384e-09	3.17157e-08
BBPR_RS00270	1.93356	8.22388	8.72863e-10	1.15531e-08
BBPR_RS03280	-1.93243	6.10414	3.79137e-09	4.30691e-08
BBPR_RS07435	1.93239	2.30418	0.000300238	0.00106339
BBPR_RS00150	1.9147	2.38767	0.000197442	0.000731282
BBPR_RS04820	1.91369	3.04233	1.63297e-05	8.11429e-05
BBPR_RS00445	1.9084	2.55489	0.000116712	0.000459438
BBPR_RS04060	-1.90611	7.38089	2.18113e-09	2.62158e-08
BBPR_RS08955	1.90565	5.31197	2.27645e-08	2.23211e-07
BBPR_RS03985	1.89249	2.61943	0.000102849	0.000414735
BBPR_RS00635	-1.88832	9.37206	1.44989e-09	1.82509e-08
BBPR_RS06770	1.88802	9.04902	1.54701e-09	1.92139e-08
BBPR_RS07430	1.88776	4.11629	6.91587e-07	4.95549e-06
BBPR_RS08830	-1.87634	6.20513	9.20041e-09	9.41778e-08
BBPR_RS06515	1.87275	6.74065	6.02799e-09	6.4541e-08
BBPR_RS09445	1.86008	2.95602	6.42566e-05	0.000272068
BBPR_RS08995	-1.85886	7.35556	5.09091e-09	5.57904e-08
BBPR_RS07675	1.85788	1.13214	0.0219334	0.0454527
BBPR_RS02035	1.85738	6.158	1.52673e-08	1.52102e-07
BBPR_RS07380	-1.8441	4.96873	1.50213e-07	1.21146e-06
BBPR_RS04095	1.84326	3.04732	3.26742e-05	0.000150301
BBPR_RS00595	1.82751	5.5469	4.99519e-08	4.45265e-07
BBPR_RS06340	1.82415	9.47365	4.76692e-09	5.31783e-08
BBPR_RS09605	1.82359	2.02228	0.00135095	0.00404632
BBPR_RS08580	1.82171	6.80865	1.32568e-08	1.335e-07
BBPR_RS07890	-1.82086	8.85965	5.48696e-09	5.92001e-08
BBPR_RS01380	-1.81984	10.0722	4.95839e-09	5.46597e-08
BBPR_RS06985	1.81846	2.23036	0.000671601	0.00218358
BBPR_RS05160	1.81836	6.32485	2.17977e-08	2.16006e-07
BBPR_RS03510	-1.81463	9.95087	5.36099e-09	5.84066e-08
BBPR_RS02280	1.81284	5.82742	4.3323e-08	3.98132e-07
BBPR_RS02305	-1.80758	5.31	7.58928e-08	6.47433e-07
BBPR_RS04320	1.80751	2.83596	7.98149e-05	0.000329701
BBPR_RS03335	1.80529	2.22638	0.000671601	0.00218358
BBPR_RS05055	-1.79984	8.81435	8.02282e-09	8.35001e-08
BBPR_RS08710	1.79498	5.39221	9.08216e-08	7.52003e-07
BBPR_RS07825	-1.79418	6.65381	2.28962e-08	2.23328e-07
BBPR_RS01575	1.79255	3.30764	1.73166e-05	8.54974e-05
BBPR_RS00340	-1.79245	4.88545	2.90567e-07	2.20051e-06
BBPR_RS09550	-1.79034	3.20566	5.14275e-05	0.000222812
BBPR_RS08665	1.78876	7.72702	1.44882e-08	1.45116e-07
BBPR_RS02750	-1.78324	6.19261	4.35958e-08	3.98132e-07
BBPR_RS07365	-1.77902	1.42862	0.0149856	0.0329612
BBPR_RS08170	-1.77758	4.15158	2.86299e-06	1.76031e-05
BBPR_RS04465	1.77559	2.29237	0.000719546	0.00232325
BBPR_RS06455	-1.77368	8.8507	1.27477e-08	1.29071e-07
BBPR_RS06420	-1.77295	6.27299	4.81543e-08	4.33389e-07
BBPR_RS00195	1.77255	5.95488	7.61073e-08	6.47433e-07
BBPR_RS01605	-1.7685	6.25042	6.15635e-08	5.35948e-07
BBPR_RS02440	-1.76418	7.66468	2.21689e-08	2.18522e-07
BBPR_RS00265	1.7539	6.0837	7.67471e-08	6.49909e-07
BBPR_RS05915	1.75252	6.30376	6.6693e-08	5.77903e-07
BBPR_RS08895	1.75244	6.64248	5.15654e-08	4.57459e-07
BBPR_RS08575	1.75037	7.06464	3.77565e-08	3.57057e-07
BBPR_RS04325	-1.74909	6.38331	5.95029e-08	5.22896e-07
BBPR_RS07125	1.74764	3.44468	2.12628e-05	0.00010289
BBPR_RS06620	-1.74722	7.79712	2.7485e-08	2.6669e-07
BBPR_RS03245	-1.7432	6.23745	8.21178e-08	6.90039e-07
BBPR_RS04885	1.74076	3.87681	6.21473e-06	3.56247e-05
BBPR_RS00395	-1.73483	8.41974	2.83571e-08	2.73726e-07
BBPR_RS05790	-1.73441	5.6708	2.37493e-07	1.81331e-06
BBPR_RS04215	1.73331	3.84652	7.32158e-06	4.04751e-05
BBPR_RS09685	1.7316	3.17082	4.74385e-05	0.00020746
BBPR_RS08655	1.72213	7.06884	5.98837e-08	5.23772e-07
BBPR_RS07520	-1.72032	3.13485	8.00733e-05	0.000330036
BBPR_RS03500	1.71976	4.68792	1.20631e-06	8.17218e-06
BBPR_RS06150	1.71244	8.52843	3.97234e-08	3.70024e-07
BBPR_RS05860	-1.70916	5.86927	2.09292e-07	1.63142e-06
BBPR_RS09085	1.7079	9.73293	3.63362e-08	3.4538e-07
BBPR_RS06775	1.70748	9.2577	3.84209e-08	3.61506e-07
BBPR_RS07980	1.70596	7.30261	7.29264e-08	6.26091e-07
BBPR_RS06905	-1.70546	8.23994	4.60492e-08	4.16455e-07
BBPR_RS07345	1.7053	8.65913	4.35866e-08	3.98132e-07
BBPR_RS00405	-1.70414	8.34661	4.89277e-08	4.38232e-07
BBPR_RS06760	1.68608	7.74572	8.22269e-08	6.90039e-07
BBPR_RS07295	-1.68548	7.31823	9.7172e-08	7.97495e-07
BBPR_RS02630	-1.68517	2.86152	0.000396465	0.0013678
BBPR_RS04850	1.68167	4.17541	5.95972e-06	3.43301e-05
BBPR_RS05085	-1.68088	6.82869	1.40239e-07	1.13594e-06
BBPR_RS00320	-1.68085	6.64985	1.67886e-07	1.33094e-06
BBPR_RS03805	1.67843	1.55346	0.0147325	0.0324813
BBPR_RS06925	-1.67722	4.76793	1.83187e-06	1.19328e-05
BBPR_RS07275	-1.67617	12.3791	5.71239e-08	5.04369e-07
BBPR_RS06635	-1.67607	7.11796	1.27751e-07	1.0393e-06
BBPR_RS01060	1.67496	3.95214	9.46748e-06	5.11244e-05
BBPR_RS00535	-1.67335	6.31209	2.06535e-07	1.6167e-06
BBPR_RS08230	-1.67213	7.62149	1.0001e-07	8.1719e-07
BBPR_RS07315	-1.67135	6.34048	2.30994e-07	1.77827e-06
BBPR_RS05610	-1.66907	6.80255	1.82837e-07	1.44333e-06
BBPR_RS03810	1.6663	2.96515	0.000161677	0.000618017
BBPR_RS09510	1.66326	4.20132	6.78675e-06	3.81952e-05
BBPR_RS05300	-1.65772	9.21823	9.02096e-08	7.5027e-07
BBPR_RS05490	-1.6552	6.65898	2.32743e-07	1.78436e-06
BBPR_RS00965	-1.65367	1.50391	0.020394	0.0426899
BBPR_RS01940	1.65026	7.50677	1.61195e-07	1.28625e-06
BBPR_RS00425	-1.64759	5.84819	5.75185e-07	4.18582e-06
BBPR_RS03105	-1.64667	11.4971	9.61773e-08	7.92824e-07
BBPR_RS02435	-1.64382	3.75416	2.37815e-05	0.000113023
BBPR_RS00655	-1.64364	2.49616	0.00110146	0.00337504
BBPR_RS05975	1.64243	4.00276	1.29347e-05	6.6473e-05
BBPR_RS08180	1.64163	7.00376	2.43418e-07	1.85097e-06
BBPR_RS04835	1.63461	5.29133	1.28439e-06	8.57643e-06
BBPR_RS07025	1.62555	5.88759	7.18865e-07	5.11162e-06
BBPR_RS04015	-1.62309	5.08955	1.85378e-06	1.20334e-05
BBPR_RS07885	-1.61838	10.3225	1.61558e-07	1.28625e-06
BBPR_RS04165	-1.6156	5.75704	8.10839e-07	5.67892e-06
BBPR_RS01070	1.60987	8.8711	2.11446e-07	1.63454e-06
BBPR_RS07895	-1.60794	9.48123	2.02415e-07	1.59114e-06
BBPR_RS06870	-1.60031	11.2983	2.11181e-07	1.63454e-06
BBPR_RS08610	1.59838	5.86556	1.05896e-06	7.30681e-06
BBPR_RS07975	1.59796	7.87764	3.32771e-07	2.4998e-06
BBPR_RS09015	1.59663	4.30454	1.22446e-05	6.37197e-05
BBPR_RS03220	-1.5957	7.4793	3.75547e-07	2.80982e-06
BBPR_RS04425	-1.59459	3.45974	0.000121161	0.000473212
BBPR_RS05840	-1.59325	7.39168	4.03713e-07	2.99648e-06
BBPR_RS06815	1.58315	5.05915	4.12218e-06	2.45356e-05
BBPR_RS09760	1.58107	4.25832	1.60454e-05	8.01409e-05
BBPR_RS02250	1.57786	4.34305	1.23755e-05	6.4043e-05
BBPR_RS07770	1.57707	4.67315	7.98316e-06	4.36148e-05
BBPR_RS03765	-1.57628	7.37937	5.41864e-07	3.97438e-06
BBPR_RS01690	1.57568	4.43358	1.02463e-05	5.45399e-05
BBPR_RS04045	-1.56752	5.40466	2.71577e-06	1.68089e-05
BBPR_RS01050	1.56397	3.35317	0.000141519	0.000544733
BBPR_RS04540	-1.5575	4.36594	1.48991e-05	7.52221e-05
BBPR_RS04180	1.55653	9.28084	4.81132e-07	3.54288e-06
BBPR_RS07130	1.55107	3.5602	9.16969e-05	0.00037463
BBPR_RS07360	1.54895	2.30943	0.00340757	0.00915773
BBPR_RS02200	-1.54697	2.58135	0.00144033	0.00427965
BBPR_RS09005	1.54612	6.1488	1.88276e-06	1.21791e-05
BBPR_RS09610	1.54564	1.73786	0.0103564	0.0235293
BBPR_RS08720	1.54486	5.59751	2.85858e-06	1.76031e-05
BBPR_RS07810	-1.54292	8.49764	6.63773e-07	4.79306e-06
BBPR_RS08225	-1.54221	7.93253	7.75008e-07	5.44845e-06
BBPR_RS02985	-1.54142	3.89726	3.98155e-05	0.000177032
BBPR_RS00955	-1.53825	5.07223	4.99653e-06	2.93645e-05
BBPR_RS04330	-1.53703	6.03302	2.38069e-06	1.48335e-05
BBPR_RS06675	1.5358	4.2615	2.80182e-05	0.000130495
BBPR_RS03815	1.53566	4.23213	2.56927e-05	0.000121179
BBPR_RS00460	1.53051	9.66963	7.03942e-07	5.02469e-06
BBPR_RS07870	-1.52798	9.20414	7.68715e-07	5.42468e-06
BBPR_RS09950	1.52744	6.46483	1.79783e-06	1.17521e-05
BBPR_RS01340	-1.52597	14.1426	6.88561e-07	4.95285e-06
BBPR_RS03275	-1.52511	7.79144	1.01796e-06	7.05002e-06
BBPR_RS03375	-1.52462	6.57634	1.74402e-06	1.14405e-05
BBPR_RS04370	-1.52017	3.58762	0.000149094	0.000572706
BBPR_RS09575	1.51882	3.76417	0.000100036	0.000404266
BBPR_RS09590	1.51819	4.26881	3.20045e-05	0.000147951
BBPR_RS05180	1.51617	7.37597	1.43199e-06	9.49395e-06
BBPR_RS00435	1.50892	5.90837	3.53376e-06	2.12367e-05
BBPR_RS04775	1.50805	5.17748	8.66779e-06	4.7079e-05
BBPR_RS05620	-1.50762	10.0533	9.86039e-07	6.85444e-06
BBPR_RS02450	-1.50475	11.737	9.85143e-07	6.85444e-06
BBPR_RS00715	-1.5023	5.26264	7.31748e-06	4.04751e-05
BBPR_RS01745	-1.50216	4.65991	2.30535e-05	0.000110223
BBPR_RS00285	-1.50063	7.05356	2.00116e-06	1.28557e-05
BBPR_RS07880	-1.49769	8.84366	1.28064e-06	8.57643e-06
BBPR_RS08705	1.49561	4.69022	1.79274e-05	8.7203e-05
BBPR_RS08490	-1.49558	5.69683	5.97045e-06	3.43301e-05
BBPR_RS06165	1.49545	5.39148	7.44764e-06	4.10502e-05
BBPR_RS01930	1.49273	3.95379	7.40398e-05	0.000308582
BBPR_RS07580	-1.49171	6.3881	3.18171e-06	1.94984e-05
BBPR_RS07985	1.49056	8.95312	1.41609e-06	9.42204e-06
BBPR_RS07410	1.49015	6.36069	3.47103e-06	2.09273e-05
BBPR_RS07775	-1.48926	11.1676	1.27602e-06	8.57643e-06
BBPR_RS02160	-1.48823	5.39827	9.6963e-06	5.19087e-05
BBPR_RS01985	1.48802	8.08706	1.68511e-06	1.10931e-05
BBPR_RS05855	-1.48487	7.37915	2.13075e-06	1.34108e-05
BBPR_RS03650	1.48098	5.66411	6.84026e-06	3.82685e-05
BBPR_RS02850	-1.47975	7.74821	2.09852e-06	1.32527e-05
BBPR_RS05205	1.47559	2.99695	0.000654193	0.00213818
BBPR_RS07905	-1.4723	8.77964	1.90246e-06	1.2264e-05
BBPR_RS08345	1.46957	5.78096	6.65931e-06	3.75948e-05
BBPR_RS08070	1.46936	5.23628	1.27384e-05	6.57385e-05
BBPR_RS00610	1.46858	5.29884	1.19735e-05	6.24838e-05
BBPR_RS08265	1.46788	4.02244	7.442e-05	0.000309474
BBPR_RS00365	-1.46666	4.85089	2.3074e-05	0.000110223
BBPR_RS01665	1.46414	8.70995	2.20912e-06	1.38107e-05
BBPR_RS08340	-1.46188	5.91356	6.59703e-06	3.73564e-05
BBPR_RS00515	-1.46182	7.19692	3.31544e-06	2.01658e-05
BBPR_RS08425	1.46146	10.0338	2.04696e-06	1.30505e-05
BBPR_RS03820	1.46115	6.3119	5.44452e-06	3.16973e-05
BBPR_RS03115	1.46086	5.31082	1.2288e-05	6.37673e-05
BBPR_RS01870	1.46082	10.1061	2.05249e-06	1.30505e-05
BBPR_RS01880	1.46012	10.1889	2.06211e-06	1.30671e-05
BBPR_RS05850	-1.45941	7.13108	3.59409e-06	2.15298e-05
BBPR_RS05825	-1.45265	8.66752	2.60777e-06	1.61943e-05
BBPR_RS03685	1.44923	5.69134	1.08165e-05	5.6764e-05
BBPR_RS08035	1.44572	6.14609	7.72181e-06	4.24358e-05
BBPR_RS01055	1.44404	2.08876	0.00726036	0.0174081
BBPR_RS01460	1.43648	5.62508	1.29521e-05	6.6473e-05
BBPR_RS08320	-1.43329	9.08431	3.32308e-06	2.01658e-05
BBPR_RS03470	-1.43108	7.34564	5.09583e-06	2.98348e-05
BBPR_RS05040	1.42788	8.07876	4.17976e-06	2.47203e-05
BBPR_RS06170	1.42737	2.52638	0.00272376	0.00750645
BBPR_RS06395	1.42318	6.54003	8.17322e-06	4.45226e-05
BBPR_RS02255	1.4171	6.1312	1.08004e-05	5.6764e-05
BBPR_RS08245	-1.41449	9.97733	4.17287e-06	2.47203e-05
BBPR_RS08040	1.41237	5.0519	3.44546e-05	0.000157326
BBPR_RS08700	1.41163	7.39538	6.46015e-06	3.67229e-05
BBPR_RS07840	-1.4091	9.83445	4.55727e-06	2.68677e-05
BBPR_RS02215	-1.40743	7.64934	6.26824e-06	3.58212e-05
BBPR_RS06035	1.4032	2.37908	0.00531204	0.0133734
BBPR_RS04265	-1.4019	7.55488	6.96472e-06	3.88481e-05
BBPR_RS06155	1.40155	7.85543	6.46544e-06	3.67229e-05
BBPR_RS09340	-1.40067	5.5393	2.65685e-05	0.000124364
BBPR_RS05305	-1.3975	9.32699	5.61329e-06	3.2578e-05
BBPR_RS07180	1.39457	5.47203	2.50397e-05	0.000118399
BBPR_RS03740	-1.38962	12.2095	5.75237e-06	3.32816e-05
BBPR_RS00490	-1.38942	6.26914	1.40599e-05	7.13366e-05
BBPR_RS01075	1.3889	7.19245	9.94215e-06	5.30723e-05
BBPR_RS09635	1.38858	5.05001	4.3896e-05	0.000193329
BBPR_RS09890	1.38686	1.96365	0.0161896	0.0352351
BBPR_RS03840	1.38554	7.12621	1.05528e-05	5.58516e-05
BBPR_RS08950	1.38549	3.6327	0.000406951	0.0013988
BBPR_RS00290	1.38482	8.14867	7.89339e-06	4.32512e-05
BBPR_RS08050	1.3848	9.31537	6.80665e-06	3.81952e-05
BBPR_RS04565	-1.38327	4.44736	8.35325e-05	0.000343534
BBPR_RS07375	-1.38266	6.47581	1.40912e-05	7.13366e-05
BBPR_RS07305	-1.38185	6.66987	1.34518e-05	6.86594e-05
BBPR_RS02745	1.3817	7.76904	8.95457e-06	4.84952e-05
BBPR_RS02040	1.37679	5.91241	2.30624e-05	0.000110223
BBPR_RS09160	-1.37665	4.93627	7.36855e-05	0.000307794
BBPR_RS03915	1.37354	5.57465	3.01349e-05	0.000139655
BBPR_RS07705	1.37261	5.59387	2.92938e-05	0.000136096
BBPR_RS01235	-1.37175	6.57627	1.57153e-05	7.87033e-05
BBPR_RS04485	1.37068	2.6694	0.00328799	0.00886473
BBPR_RS06680	1.36739	1.7578	0.0235652	0.0484569
BBPR_RS09420	-1.36268	4.84719	8.71035e-05	0.000357431
BBPR_RS05780	-1.36165	7.17123	1.38017e-05	7.0253e-05
BBPR_RS04795	1.35767	5.60106	3.53166e-05	0.000160475
BBPR_RS00335	-1.35689	8.27978	1.1515e-05	6.02597e-05
BBPR_RS04825	1.3549	5.12531	5.82257e-05	0.000248225
BBPR_RS06935	1.35248	2.41655	0.0064751	0.0157277
BBPR_RS04305	1.35139	4.37252	0.000164289	0.000624632
BBPR_RS01945	1.34476	5.89821	3.41837e-05	0.000156655
BBPR_RS09180	-1.34402	4.95696	9.23477e-05	0.000376463
BBPR_RS00185	1.3415	6.61561	2.28533e-05	0.000110015
BBPR_RS09855	-1.34148	4.70199	0.00011103	0.000442931
BBPR_RS04200	1.3403	7.50793	1.73473e-05	8.54974e-05
BBPR_RS00530	-1.33886	7.75486	1.63331e-05	8.11429e-05
BBPR_RS02770	-1.33875	7.38473	1.78451e-05	8.70297e-05
BBPR_RS06800	-1.33871	4.9627	0.000112974	0.000448765
BBPR_RS08235	-1.33836	7.43479	1.75554e-05	8.60679e-05
BBPR_RS07500	1.33816	9.73696	1.30596e-05	6.68409e-05
BBPR_RS04175	-1.3355	6.64266	2.5924e-05	0.000121654
BBPR_RS00875	-1.33506	4.20795	0.000306282	0.00108274
BBPR_RS02830	-1.33328	6.21191	3.22815e-05	0.000148863
BBPR_RS04450	-1.33274	2.90547	0.00263274	0.00728796
BBPR_RS07515	-1.32777	6.1034	3.49882e-05	0.000159372
BBPR_RS01125	-1.32692	8.31949	1.74143e-05	8.56012e-05
BBPR_RS09320	-1.32418	8.45765	1.77666e-05	8.68746e-05
BBPR_RS00700	-1.32221	3.92043	0.000553728	0.00183232
BBPR_RS03575	-1.32176	6.21433	3.65103e-05	0.000165496
BBPR_RS09260	1.32114	12.6917	1.56164e-05	7.84186e-05
BBPR_RS07615	1.3198	3.39763	0.00106041	0.00325462
BBPR_RS08370	1.3198	10.5535	1.64465e-05	8.14887e-05
BBPR_RS03410	1.31968	6.27132	3.75713e-05	0.000169891
BBPR_RS05405	-1.31759	3.34439	0.00159215	0.00464919
BBPR_RS03265	-1.31598	6.44219	3.42236e-05	0.000156655
BBPR_RS01230	-1.31286	6.27635	3.79352e-05	0.000171122
BBPR_RS01785	-1.31037	6.55602	3.86015e-05	0.000172872
BBPR_RS04995	-1.30925	6.00187	5.04164e-05	0.000219453
BBPR_RS08460	1.30802	7.75342	2.5884e-05	0.000121654
BBPR_RS04435	1.30611	2.09489	0.014717	0.0324813
BBPR_RS09090	1.30171	10.4417	2.13449e-05	0.00010302
BBPR_RS04120	-1.30122	8.26456	2.48516e-05	0.000117808
BBPR_RS02910	1.29952	6.68554	3.91891e-05	0.000175019
BBPR_RS09355	-1.29646	6.23823	5.11644e-05	0.00022219
BBPR_RS00985	-1.29296	11.8074	2.34885e-05	0.000111916
BBPR_RS04910	1.29237	2.83614	0.00377128	0.00996579
BBPR_RS04800	1.29202	3.05677	0.00255751	0.0071114
BBPR_RS09725	1.2894	2.30601	0.0103118	0.0234565
BBPR_RS03130	-1.28855	7.183	3.80478e-05	0.000171215
BBPR_RS08260	1.28838	5.91178	6.84268e-05	0.000288414
BBPR_RS08440	1.28644	7.06495	4.12354e-05	0.000182474
BBPR_RS06900	1.28254	7.53595	3.85292e-05	0.000172872
BBPR_RS05010	-1.28159	5.90017	6.91787e-05	0.000290925
BBPR_RS05535	1.28049	2.56023	0.00733471	0.0175412
BBPR_RS03490	1.27991	4.62159	0.000275701	0.000989654
BBPR_RS04255	1.2798	5.83747	7.81012e-05	0.000323339
BBPR_RS03495	1.2795	3.95305	0.000688678	0.0022352
BBPR_RS07300	-1.27748	7.61542	4.00344e-05	0.000177581
BBPR_RS07090	1.27738	7.08781	4.65029e-05	0.000203947
BBPR_RS01065	1.27413	2.90841	0.00433402	0.0112299
BBPR_RS04560	-1.26997	6.06833	7.6404e-05	0.000317017
BBPR_RS02150	-1.26937	5.61199	0.000103137	0.000414999
BBPR_RS09235	1.26853	4.13129	0.000420774	0.00143309
BBPR_RS04065	1.2682	4.16483	0.00047018	0.00158399
BBPR_RS07760	1.26447	7.07273	5.42261e-05	0.00023331
BBPR_RS06250	-1.26319	3.82652	0.000730809	0.00235146
BBPR_RS05545	1.26313	2.92302	0.00501525	0.0127817
BBPR_RS05060	-1.26302	4.89976	0.000214608	0.000782416
BBPR_RS02975	1.25878	5.61287	0.000121846	0.000474893
BBPR_RS09775	-1.25791	2.63771	0.00834575	0.0194145
BBPR_RS03735	1.25614	5.62971	0.000129878	0.000504088
BBPR_RS08790	-1.25613	8.80544	4.38268e-05	0.000193329
BBPR_RS07205	1.25434	4.19202	0.000625826	0.00204906
BBPR_RS01145	-1.25269	7.6485	5.61081e-05	0.000239746
BBPR_RS09670	1.25213	5.76669	0.000118321	0.000463094
BBPR_RS00550	-1.25154	8.15337	5.028e-05	0.000219371
BBPR_RS03505	-1.25023	7.27238	6.13004e-05	0.000260737
BBPR_RS01210	1.24965	7.0948	6.74883e-05	0.000285104
BBPR_RS00455	1.24684	4.50615	0.000418544	0.00142811
BBPR_RS04205	-1.2448	8.25014	5.3428e-05	0.000230408
BBPR_RS08300	1.24467	5.95274	0.00011659	0.000459438
BBPR_RS00780	1.24444	5.32836	0.000186548	0.000699272
BBPR_RS06380	1.24399	11.4601	4.65256e-05	0.000203947
BBPR_RS05985	1.23815	4.02753	0.000777374	0.00247141
BBPR_RS09240	1.23721	6.28525	0.000103859	0.000417003
BBPR_RS00510	-1.23631	9.37607	5.48825e-05	0.00023559
BBPR_RS01040	1.23573	3.97686	0.000847227	0.00266169
BBPR_RS05460	-1.23352	4.4825	0.000515392	0.00172092
BBPR_RS03960	-1.23316	5.60784	0.000186463	0.000699272
BBPR_RS08625	-1.23209	2.90731	0.00590568	0.0145919
BBPR_RS09830	1.22839	2.04488	0.0237156	0.0485517
BBPR_RS03460	1.22742	2.7372	0.00655123	0.0158506
BBPR_RS09345	-1.2274	6.8712	9.64927e-05	0.000391647
BBPR_RS03580	-1.22518	5.05421	0.000238915	0.000864269
BBPR_RS09870	-1.22496	4.17274	0.000739172	0.00237018
BBPR_RS09715	1.2242	4.81271	0.00036687	0.00127753
BBPR_RS05765	-1.22394	8.44618	6.98934e-05	0.000293269
BBPR_RS08290	1.22332	10.8358	6.22442e-05	0.000264148
BBPR_RS09455	-1.21969	3.03222	0.00549673	0.0137825
BBPR_RS09795	-1.21908	7.40834	9.08303e-05	0.000371905
BBPR_RS05170	1.21183	5.6195	0.000212124	0.000776397
BBPR_RS06845	1.21129	6.81894	0.000115122	0.000456323
BBPR_RS05495	-1.20822	7.22668	0.000107976	0.000432603
BBPR_RS04115	-1.20669	7.93207	9.31558e-05	0.000378929
BBPR_RS09400	-1.20627	3.02553	0.00549673	0.0137825
BBPR_RS06010	1.20561	3.12276	0.00390714	0.0102762
BBPR_RS08255	1.20209	6.66157	0.000136266	0.00052669
BBPR_RS00345	1.19987	6.19478	0.000173611	0.000657392
BBPR_RS04870	-1.19799	5.07477	0.000483212	0.00162202
BBPR_RS05745	1.19173	3.81354	0.00153385	0.00451717
BBPR_RS00660	1.1916	6.9986	0.000139406	0.000537709
BBPR_RS09150	1.19133	7.59525	0.000125389	0.000487681
BBPR_RS01470	-1.19015	10.0357	9.89868e-05	0.000400896
BBPR_RS08445	1.18993	6.10966	0.000199736	0.000736847
BBPR_RS05210	1.18949	5.65889	0.000265519	0.000956792
BBPR_RS07340	1.18832	8.74569	0.000108693	0.00043454
BBPR_RS05830	-1.18824	5.03115	0.000448464	0.00151357
BBPR_RS06360	1.18821	6.74358	0.000161885	0.000618017
BBPR_RS04185	-1.18386	7.61854	0.000132327	0.000512527
BBPR_RS00055	1.18366	6.5929	0.000177021	0.000667591
BBPR_RS09765	1.18295	3.83317	0.0016946	0.00490986
BBPR_RS05685	-1.18164	5.38694	0.000337323	0.00117905
BBPR_RS09045	1.17992	6.56839	0.000190131	0.000707522
BBPR_RS09500	-1.17949	3.12644	0.0051412	0.0130491
BBPR_RS02155	-1.17597	4.52397	0.000925988	0.00289449
BBPR_RS06525	-1.17531	11.1719	0.000116894	0.000459438
BBPR_RS09860	1.17037	3.05505	0.00624409	0.0152861
BBPR_RS05175	1.16616	7.31952	0.000181386	0.000682673
BBPR_RS00205	1.16455	4.34948	0.00105613	0.00325202
BBPR_RS01975	1.16375	6.66081	0.000228435	0.000829579
BBPR_RS08185	1.16228	7.26942	0.000193126	0.000716721
BBPR_RS02015	-1.16031	8.95705	0.000154434	0.000591996
BBPR_RS05080	-1.16019	7.69982	0.000176915	0.000667591
BBPR_RS00380	1.16003	8.38182	0.000163169	0.000621642
BBPR_RS00840	-1.1574	5.2558	0.000551476	0.00182811
BBPR_RS00850	1.15681	3.89927	0.00202715	0.00576578
BBPR_RS05570	1.15412	3.19387	0.00566833	0.0141367
BBPR_RS08435	-1.15255	5.51646	0.00041664	0.00142422
BBPR_RS04920	-1.15175	7.89024	0.000190268	0.000707522
BBPR_RS01720	-1.14869	9.92207	0.000169442	0.000642912
BBPR_RS00045	1.14705	2.64507	0.013887	0.0308886
BBPR_RS07095	-1.14614	5.6101	0.000490835	0.00164465
BBPR_RS01015	1.14485	7.77474	0.000213155	0.000778643
BBPR_RS01660	-1.14451	8.90101	0.000187845	0.000702723
BBPR_RS09170	1.14407	7.21981	0.000238585	0.000864269
BBPR_RS05075	-1.14141	6.58822	0.000288508	0.00102771
BBPR_RS02050	-1.14086	8.79811	0.000199701	0.000736847
BBPR_RS08985	1.14086	4.21201	0.00170753	0.00493773
BBPR_RS09010	1.1408	6.49891	0.000307616	0.0010854
BBPR_RS04090	1.13776	6.14408	0.000360387	0.0012573
BBPR_RS02815	-1.13635	6.90027	0.000288009	0.00102771
BBPR_RS02865	-1.13627	6.86499	0.000283289	0.00101299
BBPR_RS04680	-1.13526	3.00857	0.00746419	0.0178279
BBPR_RS00895	-1.13508	5.30235	0.000791302	0.00249864
BBPR_RS00240	1.1339	5.30677	0.000613334	0.00201169
BBPR_RS03485	1.13322	7.23773	0.000278628	0.00099824
BBPR_RS00905	1.13289	6.51745	0.000332118	0.00116523
BBPR_RS07625	-1.13269	10.0965	0.000206466	0.000758672
BBPR_RS03465	-1.13159	9.72129	0.000211938	0.000776397
BBPR_RS05225	-1.13027	6.77611	0.000337136	0.00117905
BBPR_RS00870	1.13026	4.09844	0.00207718	0.00588114
BBPR_RS09070	1.12881	3.83179	0.00304984	0.00830504
BBPR_RS07900	-1.12455	10.4044	0.000226993	0.000825953
BBPR_RS08280	1.12304	8.57443	0.000254806	0.000919967
BBPR_RS08875	-1.12141	5.60425	0.000563926	0.00185946
BBPR_RS03615	1.11923	7.42439	0.000316389	0.00111424
BBPR_RS02310	-1.11871	6.28113	0.000424168	0.00143939
BBPR_RS05885	1.11684	4.42894	0.00151218	0.00446464
BBPR_RS03170	1.11639	7.42125	0.000325965	0.0011458
BBPR_RS08570	1.11211	5.25837	0.0007849	0.00248685
BBPR_RS03085	1.11049	4.77194	0.00119455	0.00363042
BBPR_RS09365	-1.11034	2.91209	0.0142436	0.0315528
BBPR_RS05740	1.10883	5.18176	0.000969842	0.00301639
BBPR_RS09540	-1.1077	2.98869	0.0131299	0.0293649
BBPR_RS07575	-1.10724	4.86063	0.00112397	0.00343271
BBPR_RS07490	1.10691	6.7068	0.000437258	0.00147842
BBPR_RS02300	-1.10285	7.33721	0.000382805	0.00132559
BBPR_RS07395	-1.10188	6.59467	0.000474531	0.00159576
BBPR_RS08450	1.10041	7.18653	0.000415547	0.0014231
BBPR_RS04830	1.1001	4.4634	0.00183778	0.00529177
BBPR_RS09120	-1.09973	7.33177	0.000408335	0.00140097
BBPR_RS04125	-1.09827	5.59006	0.000771228	0.00246027
BBPR_RS03445	-1.09285	7.39363	0.000424128	0.00143939
BBPR_RS09360	-1.09285	7.69014	0.00039754	0.00136898
BBPR_RS02695	1.09221	5.82628	0.000733439	0.00235586
BBPR_RS03860	-1.09109	8.5601	0.000373891	0.00129955
BBPR_RS03270	-1.08867	4.39914	0.00187905	0.00538563
BBPR_RS08465	1.08842	6.08786	0.000697862	0.00226107
BBPR_RS06450	-1.08743	5.66398	0.000781274	0.00247958
BBPR_RS04640	1.0865	5.08615	0.00116674	0.00355171
BBPR_RS02270	1.08615	5.54663	0.000882125	0.00276667
BBPR_RS02170	-1.08529	5.64873	0.000920231	0.00288133
BBPR_RS03755	1.08272	5.30439	0.00105782	0.00325202
BBPR_RS08005	1.08253	8.24752	0.000429076	0.0014534
BBPR_RS07690	-1.07996	12.8488	0.000384282	0.00132823
BBPR_RS00325	-1.07905	5.68096	0.000952376	0.00297199
BBPR_RS00375	1.07758	5.24252	0.00110495	0.00338018
BBPR_RS00625	1.07753	3.3364	0.00823497	0.0192494
BBPR_RS00090	-1.0772	7.44174	0.000515444	0.00172092
BBPR_RS02115	1.07691	5.02805	0.00149143	0.00441739
BBPR_RS06475	-1.07627	6.49575	0.000665775	0.00217222
BBPR_RS00525	-1.07224	7.36458	0.000542257	0.00180076
BBPR_RS06005	1.0716	5.12621	0.00121741	0.00368785
BBPR_RS01445	1.07055	5.95662	0.000839844	0.00264296
BBPR_RS07510	1.06937	7.90061	0.000523695	0.00174534
BBPR_RS03995	-1.06649	4.70859	0.00170952	0.00493773
BBPR_RS09700	1.06434	3.41845	0.00760151	0.0180233
BBPR_RS05455	-1.06405	4.23305	0.00312121	0.00845968
BBPR_RS01715	1.06386	8.32433	0.000535277	0.00178075
BBPR_RS08585	1.06014	7.93252	0.000579905	0.00190877
BBPR_RS03425	1.05935	6.42868	0.000813851	0.00256549
BBPR_RS08045	1.05659	7.97404	0.000602333	0.00197909
BBPR_RS06805	-1.05629	4.43141	0.00260409	0.00721937
BBPR_RS07970	1.05549	9.02839	0.000559915	0.00184951
BBPR_RS01455	1.05491	6.02071	0.000962909	0.00299983
BBPR_RS03135	-1.05372	5.88925	0.00101445	0.00314462
BBPR_RS02245	1.05001	6.01933	0.00103971	0.00321224
BBPR_RS07535	1.04943	2.78167	0.0191128	0.040601
BBPR_RS05960	-1.04856	5.00145	0.00165172	0.00480806
BBPR_RS04020	-1.04688	4.1316	0.00359754	0.0095883
BBPR_RS05480	-1.04638	7.13906	0.000786801	0.00248864
BBPR_RS02275	1.0455	5.17501	0.00178686	0.00515313
BBPR_RS01020	1.04288	5.53818	0.0014868	0.00441068
BBPR_RS06750	-1.04284	4.5969	0.00285614	0.00784808
BBPR_RS01440	1.04105	4.28909	0.00399663	0.0104722
BBPR_RS03120	-1.03961	7.5602	0.000774328	0.00246594
BBPR_RS08935	-1.03658	8.86464	0.000701954	0.00227038
BBPR_RS08965	-1.03628	6.64252	0.00102453	0.0031706
BBPR_RS06840	1.03201	6.78856	0.000990793	0.00307641
BBPR_RS08845	1.02678	9.47486	0.000765091	0.00244908
BBPR_RS07080	1.02292	2.75415	0.0224459	0.0464268
BBPR_RS02340	-1.02202	12.1728	0.00077043	0.00246027
BBPR_RS00820	1.01969	6.18049	0.00129854	0.00389562
BBPR_RS00830	1.01669	7.33593	0.00105475	0.00325202
BBPR_RS00785	-1.01665	5.89853	0.00156726	0.00459811
BBPR_RS08735	1.0159	5.17945	0.00229789	0.00641824
BBPR_RS00775	1.01364	3.75569	0.00752549	0.0179284
BBPR_RS02290	1.00583	4.56502	0.00391503	0.0102762
BBPR_RS02900	-1.00529	5.47328	0.00207066	0.00587161
BBPR_RS02365	1.00443	5.76601	0.00193782	0.00553707
BBPR_RS03125	-1.0028	7.18268	0.0012337	0.00373113

## Sheet: Table_S4
Table S4: Differentially expressed genes in B.bifidum PRL2010 when in bi-association with B. longum PRL2022 in IGSM, respect to the control.
Gene name	logFC	logCPM	PValue	FDR
BBPR_RS09380	4.96511	0.705388	0.00140045	0.00944026
BBPR_RS01905	3.73868	3.98516	9.58311e-21	4.425e-18
BBPR_RS03930	-3.17185	0.721179	0.0085498	0.041231
BBPR_RS06090	-3.12228	10.5171	2.3815e-32	4.39864e-29
BBPR_RS03925	2.703	12.667	1.33629e-25	1.23406e-22
BBPR_RS08025	2.68154	1.38841	0.000444881	0.00378661
BBPR_RS01560	2.66626	3.40516	2.12843e-11	1.404e-09
BBPR_RS05435	2.63948	2.76279	8.50559e-09	2.80532e-07
BBPR_RS01255	-2.61994	8.27223	2.30898e-23	1.42156e-20
BBPR_RS06855	2.61942	5.81297	1.0737e-19	3.96625e-17
BBPR_RS01365	-2.5306	2.80505	1.71376e-08	5.02431e-07
BBPR_RS06085	-2.50646	6.273	1.36853e-19	4.21279e-17
BBPR_RS09875	2.45002	1.25229	0.00181127	0.0116578
BBPR_RS00275	-2.36794	1.3103	0.0021059	0.0132751
BBPR_RS01880	2.28436	10.8852	2.99204e-19	7.89471e-17
BBPR_RS09105	2.24568	10.6056	1.1187e-18	2.5828e-16
BBPR_RS01245	-2.23609	2.29061	8.40088e-06	0.000132619
BBPR_RS01545	-2.20865	1.22131	0.00502411	0.0271839
BBPR_RS01360	-2.2044	2.26898	1.17792e-05	0.000178026
BBPR_RS09700	-2.17668	2.2438	1.6519e-05	0.000231141
BBPR_RS03460	-2.1408	1.55911	0.000668449	0.0053037
BBPR_RS09100	2.13311	9.53904	5.10935e-17	1.04855e-14
BBPR_RS04950	-2.1281	1.1793	0.00773207	0.0377808
BBPR_RS09735	-2.12769	1.17842	0.00773207	0.0377808
BBPR_RS03285	2.11297	12.4739	6.20609e-17	1.14626e-14
BBPR_RS00980	-2.07921	8.83311	3.20942e-16	5.3889e-14
BBPR_RS04140	2.05545	8.64344	7.80242e-16	1.10854e-13
BBPR_RS06380	2.05376	12.1195	3.89209e-16	5.99057e-14
BBPR_RS09110	2.02332	11.8473	9.95926e-16	1.31391e-13
BBPR_RS06095	-1.99384	9.35227	3.39281e-15	4.17768e-13
BBPR_RS06165	1.99065	5.81358	8.29574e-13	8.06433e-11
BBPR_RS00130	1.98931	6.59776	9.71285e-14	1.05219e-11
BBPR_RS00965	-1.96559	1.45983	0.00231158	0.0143272
BBPR_RS00245	-1.95623	1.45823	0.00231158	0.0143272
BBPR_RS09095	1.95495	7.72084	3.96004e-14	4.57137e-12
BBPR_RS05590	-1.95164	1.45967	0.00530478	0.0282361
BBPR_RS04820	-1.94941	1.46297	0.00530478	0.0282361
BBPR_RS06635	-1.94127	7.09911	1.02542e-13	1.05219e-11
BBPR_RS07660	-1.90055	1.84167	0.000608836	0.00488922
BBPR_RS03230	-1.89396	3.21249	5.56945e-07	1.19614e-05
BBPR_RS03935	1.88598	1.87024	0.000872941	0.00643145
BBPR_RS08220	1.8845	4.41129	2.84917e-09	1.19601e-07
BBPR_RS09530	1.87797	4.15698	1.11252e-08	3.42472e-07
BBPR_RS09925	-1.83269	4.79281	6.92547e-10	3.45712e-08
BBPR_RS00740	1.83162	6.08194	1.53803e-11	1.09259e-09
BBPR_RS08930	1.82547	4.5175	3.57723e-09	1.40578e-07
BBPR_RS00055	1.8183	7.10672	3.03812e-12	2.43974e-10
BBPR_RS00745	1.81371	8.05673	1.32275e-12	1.11051e-10
BBPR_RS09125	-1.80554	2.43734	6.81827e-05	0.000787084
BBPR_RS00640	1.78627	12.7548	8.85968e-13	8.18191e-11
BBPR_RS01875	1.7862	10.8672	9.74977e-13	8.57515e-11
BBPR_RS08625	-1.75924	2.79895	2.61538e-05	0.000342596
BBPR_RS00165	1.74547	8.11814	6.22287e-12	4.78902e-10
BBPR_RS05750	-1.73529	5.61893	3.64208e-10	2.16998e-08
BBPR_RS09075	1.72117	2.89712	2.94693e-05	0.000383309
BBPR_RS01250	-1.71785	7.5895	2.07394e-11	1.404e-09
BBPR_RS00170	1.70595	10.778	8.58952e-12	6.34594e-10
BBPR_RS01065	1.70427	3.25223	5.88393e-06	9.533e-05
BBPR_RS05430	-1.69974	1.93929	0.00181696	0.0116578
BBPR_RS04910	1.68779	3.15296	1.61417e-05	0.000227586
BBPR_RS01675	1.68339	6.44697	2.19889e-10	1.35378e-08
BBPR_RS09650	-1.67832	1.45485	0.00778353	0.0379319
BBPR_RS08910	1.65653	1.58961	0.00758565	0.0373618
BBPR_RS08630	-1.64067	2.40124	0.0003076	0.00274463
BBPR_RS04275	1.6287	9.49768	7.62342e-11	4.85533e-09
BBPR_RS04550	1.62867	3.60438	3.57063e-06	5.99541e-05
BBPR_RS08710	1.6253	5.32069	7.24284e-09	2.52406e-07
BBPR_RS06010	-1.62032	1.99683	0.002479	0.0152117
BBPR_RS05610	-1.61987	6.85266	4.51298e-10	2.38157e-08
BBPR_RS09410	-1.6135	3.28447	1.57766e-05	0.000224149
BBPR_RS05285	-1.6127	5.67041	3.88359e-09	1.49437e-07
BBPR_RS08715	1.60541	6.36438	1.41305e-09	6.36561e-08
BBPR_RS08050	1.56387	9.49293	3.86476e-10	2.23069e-08
BBPR_RS06015	1.55987	9.74829	4.0685e-10	2.27713e-08
BBPR_RS07110	-1.55876	9.26962	4.49974e-10	2.38157e-08
BBPR_RS04540	1.556	5.93703	9.3712e-09	3.0366e-07
BBPR_RS05940	1.55171	9.30993	5.37412e-10	2.75722e-08
BBPR_RS04860	-1.54859	6.14995	5.78896e-09	2.05619e-07
BBPR_RS00385	-1.53871	2.20139	0.00228953	0.0142864
BBPR_RS06595	1.53289	8.12223	1.25671e-09	5.80285e-08
BBPR_RS08705	1.52943	4.77164	2.00686e-07	4.692e-06
BBPR_RS09035	-1.52832	6.10359	1.02881e-08	3.22069e-07
BBPR_RS01870	1.52193	10.1994	9.57886e-10	4.65583e-08
BBPR_RS06160	1.51817	9.28354	1.21577e-09	5.75776e-08
BBPR_RS00775	1.50115	4.13168	2.54686e-06	4.61181e-05
BBPR_RS06630	-1.49846	5.92051	2.63423e-08	7.37186e-07
BBPR_RS07500	1.49531	9.89775	1.88625e-09	8.29501e-08
BBPR_RS04410	1.4847	5.38369	1.32856e-07	3.31601e-06
BBPR_RS05180	1.47604	7.38968	7.94301e-09	2.66741e-07
BBPR_RS06890	1.47488	11.2493	2.73004e-09	1.17265e-07
BBPR_RS03080	1.4674	8.13391	5.63612e-09	2.04116e-07
BBPR_RS01700	1.46619	12.0369	3.26349e-09	1.33948e-07
BBPR_RS00180	1.46311	12.5453	3.44566e-09	1.38351e-07
BBPR_RS00415	-1.45914	9.54681	4.60708e-09	1.73659e-07
BBPR_RS08385	1.44631	10.5347	5.59888e-09	2.04116e-07
BBPR_RS09860	-1.44404	2.00024	0.0100448	0.0464981
BBPR_RS09545	-1.43948	2.77481	0.000650279	0.00519942
BBPR_RS08010	1.43928	9.16548	7.91026e-09	2.66741e-07
BBPR_RS05605	-1.43704	5.7838	1.11699e-07	2.82613e-06
BBPR_RS00300	-1.43335	3.74751	1.86949e-05	0.000257683
BBPR_RS08375	1.42065	10.7039	9.96624e-09	3.17373e-07
BBPR_RS06260	1.42058	8.22322	1.55195e-08	4.62331e-07
BBPR_RS08265	1.41489	4.03617	1.03641e-05	0.000158203
BBPR_RS08135	-1.41482	8.61589	1.49463e-08	4.52553e-07
BBPR_RS08370	1.39485	10.6542	1.79707e-08	5.18622e-07
BBPR_RS00175	1.39117	10.2275	2.01467e-08	5.72476e-07
BBPR_RS04965	1.38811	6.65182	9.80372e-08	2.55035e-06
BBPR_RS01420	-1.37946	2.25034	0.0047799	0.0261198
BBPR_RS00975	-1.37336	9.31271	3.30955e-08	9.12349e-07
BBPR_RS00465	1.36832	6.3139	2.2372e-07	5.16513e-06
BBPR_RS03235	-1.36361	2.44428	0.00316082	0.0187116
BBPR_RS09500	-1.36163	3.09762	0.000312955	0.00275316
BBPR_RS06360	1.3534	6.90478	1.54873e-07	3.755e-06
BBPR_RS08035	-1.35244	4.78489	4.13622e-06	6.88253e-05
BBPR_RS00330	-1.3487	6.33142	2.85065e-07	6.42091e-06
BBPR_RS08920	1.34795	2.87297	0.001161	0.00812262
BBPR_RS07145	1.33811	7.49817	1.38317e-07	3.40628e-06
BBPR_RS08380	1.33785	8.84355	8.02306e-08	2.14762e-06
BBPR_RS01680	1.33743	6.09358	4.75724e-07	1.03372e-05
BBPR_RS02875	1.33366	12.3614	6.54418e-08	1.77751e-06
BBPR_RS07415	-1.3311	5.49167	1.13607e-06	2.16321e-05
BBPR_RS04455	1.33012	5.0078	3.28332e-06	5.61508e-05
BBPR_RS03055	-1.32463	3.83267	6.65213e-05	0.000777626
BBPR_RS07355	1.32375	11.6321	8.26702e-08	2.18131e-06
BBPR_RS09370	-1.32331	4.02359	4.05463e-05	0.000506007
BBPR_RS08925	1.32225	3.9044	6.71597e-05	0.000780151
BBPR_RS08130	-1.31906	9.06916	1.11609e-07	2.82613e-06
BBPR_RS08170	1.30885	5.58729	1.62138e-06	2.96504e-05
BBPR_RS07530	1.30583	8.9287	1.56543e-07	3.755e-06
BBPR_RS07875	-1.30449	8.5969	1.70634e-07	4.04053e-06
BBPR_RS01120	1.28731	5.45232	3.0166e-06	5.25628e-05
BBPR_RS08830	-1.28391	6.39406	8.65374e-07	1.79589e-05
BBPR_RS09260	1.27232	12.7024	2.42548e-07	5.53069e-06
BBPR_RS04885	-1.26543	2.43325	0.00516047	0.0277883
BBPR_RS09540	-1.26502	2.97058	0.00128894	0.00891638
BBPR_RS07360	1.2645	2.18954	0.00867933	0.0416382
BBPR_RS06025	-1.26169	2.54591	0.00362694	0.0210659
BBPR_RS05795	-1.25971	7.24133	7.64245e-07	1.62248e-05
BBPR_RS00410	-1.25639	9.77581	3.84274e-07	8.55126e-06
BBPR_RS04180	1.25621	9.10841	4.2474e-07	9.33921e-06
BBPR_RS05770	-1.25476	6.58339	1.36332e-06	2.51806e-05
BBPR_RS04200	1.25251	7.49191	7.85942e-07	1.64958e-05
BBPR_RS04350	-1.24702	4.30425	5.53462e-05	0.000668133
BBPR_RS04545	1.24344	4.30985	6.16607e-05	0.000730047
BBPR_RS08700	1.23989	7.32324	1.06826e-06	2.07692e-05
BBPR_RS03920	-1.23232	3.98543	0.000128375	0.0013396
BBPR_RS07400	-1.22826	7.83438	1.01845e-06	2.02267e-05
BBPR_RS07245	1.22567	5.11536	1.41496e-05	0.000205782
BBPR_RS09175	1.21533	9.87354	8.91063e-07	1.82866e-05
BBPR_RS06795	1.21373	9.88451	9.195e-07	1.86628e-05
BBPR_RS09640	1.21123	6.56062	2.93262e-06	5.20822e-05
BBPR_RS00635	-1.20995	9.59024	9.98059e-07	2.00371e-05
BBPR_RS09155	1.20753	9.85325	1.04298e-06	2.04935e-05
BBPR_RS01935	-1.20311	9.83772	1.13328e-06	2.16321e-05
BBPR_RS08785	1.19121	10.986	1.33191e-06	2.51025e-05
BBPR_RS00470	1.18966	11.3373	1.35409e-06	2.51806e-05
BBPR_RS04090	1.18818	6.22531	6.12397e-06	9.83563e-05
BBPR_RS03485	1.18644	7.31995	3.01541e-06	5.25628e-05
BBPR_RS02760	-1.18281	4.17794	0.000151006	0.00150761
BBPR_RS03330	-1.17881	2.9163	0.00343675	0.0201514
BBPR_RS03420	1.16864	8.24855	2.86476e-06	5.1371e-05
BBPR_RS00315	-1.16806	7.86897	3.19253e-06	5.51085e-05
BBPR_RS01015	1.1674	7.83569	3.35489e-06	5.68485e-05
BBPR_RS07240	1.15162	5.63012	2.36026e-05	0.000311386
BBPR_RS09680	-1.14677	2.66803	0.00689795	0.0344338
BBPR_RS08975	1.14623	6.09598	1.39474e-05	0.000204451
BBPR_RS07950	1.14586	3.77158	0.000674807	0.0053037
BBPR_RS01925	1.1448	6.38506	1.18555e-05	0.000178026
BBPR_RS03580	-1.14382	5.11687	4.90828e-05	0.000600371
BBPR_RS01010	-1.14348	5.71287	2.3443e-05	0.000311386
BBPR_RS00325	-1.14131	5.70061	2.21901e-05	0.000299162
BBPR_RS05405	-1.1365	3.42615	0.00129765	0.00894311
BBPR_RS06860	1.13086	8.24387	5.84178e-06	9.533e-05
BBPR_RS05755	-1.12986	8.58989	5.46339e-06	9.00971e-05
BBPR_RS04055	-1.12906	6.29185	1.46846e-05	0.000210251
BBPR_RS09170	1.12674	7.25636	9.33924e-06	0.000143746
BBPR_RS06900	1.12496	7.47319	8.57059e-06	0.000134152
BBPR_RS06760	1.12473	7.38618	9.10167e-06	0.000141267
BBPR_RS08620	-1.11136	3.0761	0.00234974	0.014515
BBPR_RS07485	-1.10919	5.94424	3.03701e-05	0.000389539
BBPR_RS08540	1.10824	8.65349	8.17637e-06	0.000130188
BBPR_RS09705	-1.10658	3.09692	0.00364234	0.021089
BBPR_RS08070	1.09906	5.02575	0.000119174	0.0012578
BBPR_RS09630	1.09807	3.13593	0.00305963	0.0181709
BBPR_RS02120	1.09757	7.66335	1.26494e-05	0.00018701
BBPR_RS09550	-1.0972	3.40263	0.00176978	0.0114694
BBPR_RS03035	-1.09381	4.80927	0.000143125	0.00145302
BBPR_RS08550	1.09349	5.25132	8.95808e-05	0.000979028
BBPR_RS08580	1.09226	6.32551	3.03523e-05	0.000389539
BBPR_RS05580	-1.09157	6.9685	1.96667e-05	0.000269069
BBPR_RS03320	1.08902	7.69177	1.46163e-05	0.000210251
BBPR_RS00265	1.08355	5.6531	6.20945e-05	0.000730501
BBPR_RS08845	1.0775	9.55504	1.26564e-05	0.00018701
BBPR_RS07295	-1.0754	7.52977	2.00897e-05	0.000272835
BBPR_RS05160	1.07485	5.83399	5.78381e-05	0.000693681
BBPR_RS05880	1.07131	3.99814	0.00091546	0.00668322
BBPR_RS00895	-1.06974	5.35986	0.000101372	0.00109493
BBPR_RS07305	-1.06635	6.80475	3.16631e-05	0.00040056
BBPR_RS00420	-1.06307	6.92927	3.25654e-05	0.000409172
BBPR_RS05305	1.05849	10.5323	1.67313e-05	0.000232352
BBPR_RS08425	1.04356	9.78445	2.28654e-05	0.000306031
BBPR_RS04870	-1.03579	5.15829	0.000191186	0.00185065
BBPR_RS00375	-1.02663	4.25683	0.000941064	0.00681626
BBPR_RS07885	-1.02277	10.5378	3.13981e-05	0.000399947
BBPR_RS03800	1.02075	6.01844	0.000111896	0.00119463
BBPR_RS00900	1.01408	6.506	8.56321e-05	0.000941443
BBPR_RS00335	-1.01252	8.42879	4.55416e-05	0.000560769
BBPR_RS04125	-1.00926	5.65524	0.000166237	0.00165075
BBPR_RS06415	-1.00871	3.9672	0.00176451	0.0114694
BBPR_RS08545	1.00765	9.95409	4.21917e-05	0.000523008
BBPR_RS06460	1.00505	5.62012	0.000204215	0.00196451
BBPR_RS00280	-1.00483	7.02145	7.94314e-05	0.000889151
BBPR_RS02445	1.00432	6.90796	8.47845e-05	0.000937707
BBPR_RS04330	-1.00383	6.2289	0.000120075	0.00126011

## Sheet: Table_S5
Table S5: Differentially expressed genes in B.breve PRL2012 when in tri-association with B. bifidum PRL2010 and B. longum PRL2022 in IGSM, respect to the control.
Gene name	logFC	logCPM	PValue	FDR
PRL2012_0001	1.79246	7.39734	2.11502e-09	1.13287e-08
PRL2012_0002	-1.34956	6.90055	4.3159e-07	1.6418e-06
PRL2012_0004	1.32264	4.37474	0.00211129	0.00429141
PRL2012_0005	1.14002	8.3699	3.88267e-05	0.000109656
PRL2012_0006	1.29972	8.32616	3.24217e-06	1.06586e-05
PRL2012_0010	-1.34934	9.95286	1.15405e-07	4.85586e-07
PRL2012_0014	2.43372	6.34873	5.22943e-13	4.33229e-12
PRL2012_0016	-3.18241	2.32907	5.0704e-12	3.64912e-11
PRL2012_0017	-2.16083	2.23807	2.24003e-05	6.57546e-05
PRL2012_0021	-3.59754	5.01	6.78195e-31	2.10693e-29
PRL2012_0022	-3.39831	4.94297	1.05451e-27	2.62082e-26
PRL2012_0024	-2.32855	7.29001	2.12356e-18	2.71118e-17
PRL2012_0026	1.19665	6.07195	0.000118262	0.000310479
PRL2012_0027	-1.62762	4.54984	3.01534e-07	1.19081e-06
PRL2012_0032	2.83839	4.26533	9.13858e-10	5.05469e-09
PRL2012_0033	3.28763	3.96865	3.07688e-08	1.41963e-07
PRL2012_0034	2.34563	4.20224	1.88523e-06	6.43603e-06
PRL2012_0037	-2.13115	3.1099	8.02889e-08	3.41686e-07
PRL2012_0038	-1.3342	2.4931	0.00480577	0.00904844
PRL2012_0040	-2.18276	5.10706	2.36075e-13	2.05628e-12
PRL2012_0043	-1.54689	11.0437	1.11994e-09	6.17626e-09
PRL2012_0044	1.03888	5.67977	0.00134336	0.00281842
PRL2012_0046	-2.41791	2.08605	2.99884e-06	9.92866e-06
PRL2012_0051	-1.87298	5.65903	5.13327e-11	3.24353e-10
PRL2012_0053	1.84979	4.82182	2.57951e-06	8.66343e-06
PRL2012_0054	1.24151	9.82747	4.90682e-06	1.5555e-05
PRL2012_0055	1.35796	9.37441	7.6668e-07	2.80214e-06
PRL2012_0056	-1.65161	5.31615	1.91236e-08	9.18722e-08
PRL2012_0061	3.61797	8.07635	1.11122e-28	2.95902e-27
PRL2012_0062	2.49944	6.05113	9.72193e-13	7.77754e-12
PRL2012_0063	1.06358	6.26405	0.000513782	0.00118233
PRL2012_0064	1.28497	6.65733	2.02213e-05	5.97345e-05
PRL2012_0068	1.33932	7.0054	6.15274e-06	1.92106e-05
PRL2012_0069	1.52401	6.82881	4.21922e-07	1.61629e-06
PRL2012_0070	3.05072	11.6662	4.07117e-25	9.25447e-24
PRL2012_0071	1.07345	4.97962	0.00342562	0.00665141
PRL2012_0073	1.45446	7.05339	7.97445e-07	2.9032e-06
PRL2012_0074	3.34909	7.92783	6.07453e-25	1.34797e-23
PRL2012_0075	2.01405	7.82899	9.99265e-12	6.92428e-11
PRL2012_0076	2.09816	6.26849	3.17003e-10	1.85233e-09
PRL2012_0077	-4.06401	4.42445	2.2017e-33	8.54993e-32
PRL2012_0079	-1.21744	6.19557	1.11199e-05	3.38131e-05
PRL2012_0080	-2.62892	4.18224	2.37862e-15	2.47695e-14
PRL2012_0081	1.15079	6.89863	8.8542e-05	0.000239013
PRL2012_0083	1.32089	5.91503	2.91339e-05	8.35471e-05
PRL2012_0084	-3.27903	9.62354	2.10238e-35	9.7971e-34
PRL2012_0085	2.31178	9.36427	1.03491e-15	1.08987e-14
PRL2012_0086	2.5102	8.56445	2.67776e-17	3.15908e-16
PRL2012_0089	-2.19806	5.55032	2.4495e-14	2.306e-13
PRL2012_0092	1.05675	6.48251	0.000346476	0.000829052
PRL2012_0097	-5.66112	9.72391	1.57136e-83	2.02667e-80
PRL2012_0098	1.31516	7.5547	4.68791e-06	1.49694e-05
PRL2012_0100	1.36123	6.88378	4.44652e-06	1.43149e-05
PRL2012_0102	-1.33954	8.3514	2.16689e-07	8.72374e-07
PRL2012_0103	1.75275	8.74659	5.01919e-10	2.84503e-09
PRL2012_0107	2.18404	4.82023	1.70299e-07	6.96133e-07
PRL2012_0108	6.11675	9.01431	3.71231e-58	7.6886e-56
PRL2012_0109	2.39517	4.60811	5.22111e-08	2.31718e-07
PRL2012_0110	4.75735	9.07909	9.17816e-44	6.58003e-42
PRL2012_0111	4.97774	7.05428	1.42207e-34	6.02442e-33
PRL2012_0112	4.90902	6.11118	4.63295e-28	1.167e-26
PRL2012_0113	6.43535	7.09742	3.96286e-43	2.63813e-41
PRL2012_0114	1.14418	4.71911	0.0015923	0.00330149
PRL2012_0115	5.02915	11.231	7.40546e-52	8.11987e-50
PRL2012_0116	-1.05769	12.7449	2.88521e-05	8.28665e-05
PRL2012_0117	-1.69125	10.6986	3.02413e-11	1.97789e-10
PRL2012_0118	-3.1801	10.1815	1.09875e-33	4.45234e-32
PRL2012_0119	-3.31682	8.20959	5.73123e-35	2.54358e-33
PRL2012_0120	-2.00065	3.77082	1.00796e-08	5.05066e-08
PRL2012_0121	-3.4856	5.74205	1.83569e-32	6.84345e-31
PRL2012_0122	-3.10261	5.36301	2.12794e-25	4.9581e-24
PRL2012_0125	-2.28346	1.11886	0.000939494	0.00204105
PRL2012_0127	-2.68794	-0.039052	0.0302281	0.0480351
PRL2012_0132	1.53644	5.81397	5.98597e-06	1.87527e-05
PRL2012_0133	-3.31687	2.43435	3.29571e-13	2.83152e-12
PRL2012_0137	-2.81919	0.251819	0.00408236	0.00780464
PRL2012_0142	1.67	6.6074	9.70115e-08	4.09116e-07
PRL2012_0145	1.04355	6.12118	0.000755209	0.00169196
PRL2012_0148	-1.42647	7.22785	6.82194e-08	2.95037e-07
PRL2012_0149	-1.37014	5.23296	3.76436e-06	1.22671e-05
PRL2012_0153	3.5809	9.20387	3.63011e-30	1.07405e-28
PRL2012_0157	-1.46145	7.55029	2.39539e-08	1.12186e-07
PRL2012_0158	-1.25742	2.37665	0.0156732	0.0264868
PRL2012_0162	2.04318	6.59472	1.53593e-10	9.20572e-10
PRL2012_0164	1.86276	5.76725	4.82935e-08	2.15357e-07
PRL2012_0165	1.95963	5.86582	6.39075e-09	3.27263e-08
PRL2012_0166	-3.69279	8.1837	9.86854e-42	5.57423e-40
PRL2012_0167	-3.28576	8.95454	2.76529e-35	1.25719e-33
PRL2012_0174	1.65	5.83312	6.83634e-07	2.51837e-06
PRL2012_0177	1.10103	7.67864	9.902e-05	0.000264432
PRL2012_0179	-2.75303	6.2506	6.27393e-23	1.21819e-21
PRL2012_0181	1.48476	7.24325	3.85305e-07	1.49006e-06
PRL2012_0190	1.08782	6.05059	0.000479468	0.00111291
PRL2012_0191	-1.15862	2.79777	0.0101662	0.0177765
PRL2012_0192	-2.03786	3.65402	1.40538e-08	6.87569e-08
PRL2012_0193	-3.81917	6.11758	7.34046e-39	3.80073e-37
PRL2012_0196	2.06668	6.0794	5.02153e-10	2.84503e-09
PRL2012_0199	-1.27133	3.34039	0.00201947	0.004123
PRL2012_0202	1.67209	6.61589	4.91522e-08	2.18663e-07
PRL2012_0204	-3.11018	9.27761	3.3074e-32	1.20882e-30
PRL2012_0205	-1.15976	8.13671	7.55977e-06	2.33341e-05
PRL2012_0206	-2.729	5.37714	1.63588e-20	2.47909e-19
PRL2012_0207	1.54982	4.95355	4.98134e-05	0.000139209
PRL2012_0211	-1.58901	7.15141	2.17778e-09	1.15982e-08
PRL2012_0214	-1.12243	5.32011	0.00015428	0.000395568
PRL2012_0215	1.04949	6.20906	0.000812955	0.00179991
PRL2012_0218	1.20711	9.00774	1.04303e-05	3.18202e-05
PRL2012_0221	1.76069	5.63862	4.89761e-07	1.84427e-06
PRL2012_0223	-1.34115	4.26023	5.71161e-05	0.00015914
PRL2012_0224	-1.23516	6.29416	7.26584e-06	2.2535e-05
PRL2012_0225	1.13719	6.03247	0.000236687	0.000589031
PRL2012_0227	1.24428	8.03607	9.34318e-06	2.85972e-05
PRL2012_0232	1.7822	8.60159	3.31748e-10	1.93243e-09
PRL2012_0234	1.6101	5.203	7.51619e-06	2.32727e-05
PRL2012_0237	-1.15159	4.06876	0.00102745	0.00220134
PRL2012_0239	4.2513	5.31642	3.23988e-19	4.37618e-18
PRL2012_0240	2.92458	7.24068	2.70075e-19	3.70161e-18
PRL2012_0241	-2.94943	5.10748	2.12009e-22	3.87435e-21
PRL2012_0242	-2.73078	3.65828	1.51204e-14	1.4758e-13
PRL2012_0243	-3.16761	2.82249	4.57203e-14	4.17758e-13
PRL2012_0247	1.36413	9.11532	7.0772e-07	2.60195e-06
PRL2012_0249	-1.9612	5.80458	3.50197e-12	2.56995e-11
PRL2012_0251	1.0098	7.99005	0.000274679	0.000674574
PRL2012_0252	1.23358	7.58524	1.48703e-05	4.4563e-05
PRL2012_0253	3.78681	10.5079	1.97945e-34	8.19932e-33
PRL2012_0257	-1.09913	8.06551	2.25622e-05	6.61257e-05
PRL2012_0258	-2.23503	6.80405	1.14775e-16	1.30451e-15
PRL2012_0263	1.92883	9.86588	6.07631e-12	4.35625e-11
PRL2012_0264	2.36003	7.57817	1.53604e-14	1.49124e-13
PRL2012_0268	1.12275	7.58823	7.30794e-05	0.000200323
PRL2012_0271	-4.52554	5.5943	2.93612e-47	2.73647e-45
PRL2012_0272	-3.04882	7.86029	6.50159e-30	1.89359e-28
PRL2012_0273	-1.7502	8.14127	1.51986e-11	1.03019e-10
PRL2012_0274	-1.10535	7.26724	2.94755e-05	8.42673e-05
PRL2012_0275	1.25958	8.1399	6.93882e-06	2.15926e-05
PRL2012_0276	-1.96565	4.44563	8.0307e-10	4.45513e-09
PRL2012_0277	-2.47338	1.75669	7.56105e-06	2.33341e-05
PRL2012_0278	-2.86576	1.24662	1.19159e-05	3.61157e-05
PRL2012_0281	2.27796	7.9401	3.96725e-14	3.66087e-13
PRL2012_0283	1.71188	3.48824	0.000782059	0.00174373
PRL2012_0285	1.68139	3.99698	0.000212566	0.00053042
PRL2012_0286	1.28474	5.93259	8.86039e-05	0.000239013
PRL2012_0288	-1.36841	3.87425	0.000143955	0.000371537
PRL2012_0290	-1.55922	1.2706	0.0219542	0.0360235
PRL2012_0291	-1.27013	2.48453	0.00811452	0.0145019
PRL2012_0292	-2.61968	4.33568	5.46182e-16	5.88487e-15
PRL2012_0293	-1.74654	2.0164	0.00115813	0.00245592
PRL2012_0294	-2.34379	2.7288	4.16632e-08	1.88039e-07
PRL2012_0298	-5.60562	7.65342	5.46722e-76	2.54772e-73
PRL2012_0299	-1.32654	2.58736	0.0042278	0.00805789
PRL2012_0307	1.06913	10.3059	7.00742e-05	0.000192369
PRL2012_0308	1.40388	3.08017	0.0155497	0.0263258
PRL2012_0310	-1.02676	5.7215	0.000343786	0.000823672
PRL2012_0315	2.73569	8.38415	2.08136e-19	2.87382e-18
PRL2012_0318	1.4757	7.03128	5.79268e-07	2.15951e-06
PRL2012_0319	3.65684	9.45779	2.52501e-31	8.71595e-30
PRL2012_0322	1.9036	7.71854	1.25493e-10	7.59478e-10
PRL2012_0323	-2.68394	5.77524	5.27754e-21	8.48047e-20
PRL2012_0324	1.69092	6.45747	5.90454e-08	2.6019e-07
PRL2012_0325	1.10151	6.07379	0.000460093	0.00106934
PRL2012_0326	1.29706	6.77051	1.39236e-05	4.19284e-05
PRL2012_0327	-2.93734	2.39392	1.00381e-10	6.13475e-10
PRL2012_0328	-3.95513	1.47922	1.5421e-11	1.04148e-10
PRL2012_0335	1.61889	6.06616	2.70251e-07	1.07409e-06
PRL2012_0336	1.11477	6.68754	0.000171016	0.000435485
PRL2012_0337	-1.98035	4.19199	2.31172e-09	1.22416e-08
PRL2012_0338	-1.54093	3.67419	2.5862e-05	7.53232e-05
PRL2012_0339	1.76102	4.53378	1.98223e-05	5.86489e-05
PRL2012_0341	1.23431	6.0953	0.000100762	0.000268698
PRL2012_0343	-1.40383	4.89726	4.77516e-06	1.52152e-05
PRL2012_0345	-1.04139	5.50324	0.000347847	0.0008302
PRL2012_0346	-1.46799	7.51109	2.19167e-08	1.03425e-07
PRL2012_0351	-3.43325	3.57299	7.69909e-21	1.20598e-19
PRL2012_0352	-2.37633	9.07279	4.41272e-20	6.37621e-19
PRL2012_0357	-2.13172	3.22183	4.31741e-08	1.94388e-07
PRL2012_0360	1.1231	6.79758	0.000149475	0.000384305
PRL2012_0365	2.3027	6.62474	8.4745e-13	6.86803e-12
PRL2012_0370	-1.81669	1.4425	0.00498952	0.00934721
PRL2012_0373	1.12629	7.38507	8.55161e-05	0.000231578
PRL2012_0375	1.01614	7.09419	0.000442366	0.001032
PRL2012_0380	-2.62033	4.41001	3.21824e-16	3.57071e-15
PRL2012_0382	-2.36387	1.70153	1.79725e-05	5.32603e-05
PRL2012_0386	-2.7408	4.43795	1.13325e-17	1.38064e-16
PRL2012_0387	-2.69889	3.95525	4.12449e-15	4.20112e-14
PRL2012_0391	-2.06213	7.07883	1.10594e-14	1.09653e-13
PRL2012_0392	-1.51914	7.93616	4.98749e-09	2.57526e-08
PRL2012_0393	-1.36985	4.89709	8.77256e-06	2.68948e-05
PRL2012_0394	-3.09728	2.37665	9.82654e-12	6.86018e-11
PRL2012_0395	-3.33837	3.86011	9.06169e-22	1.56398e-20
PRL2012_0396	-3.69709	5.55083	8.79867e-35	3.81412e-33
PRL2012_0397	-3.15723	6.57274	9.39417e-30	2.65314e-28
PRL2012_0398	-1.54168	7.98727	2.86458e-09	1.50835e-08
PRL2012_0399	1.25034	8.21016	7.59766e-06	2.34083e-05
PRL2012_0402	1.04741	6.9119	0.000318289	0.000771391
PRL2012_0408	-1.44924	6.83933	6.68539e-08	2.89804e-07
PRL2012_0409	-2.33081	4.78086	4.92155e-14	4.47501e-13
PRL2012_0417	-1.03946	4.85089	0.000865953	0.00189675
PRL2012_0422	-1.36656	10.4006	7.55268e-08	3.24382e-07
PRL2012_0424	-2.09849	1.88868	0.00010718	0.000284186
PRL2012_0426	-3.25029	3.75408	1.04721e-19	1.46767e-18
PRL2012_0427	-4.25706	3.89401	3.21631e-31	1.07057e-29
PRL2012_0429	1.00934	6.19473	0.00100672	0.00216439
PRL2012_0437	1.08822	6.8223	0.00020822	0.000523781
PRL2012_0441	1.41558	10.4492	2.07304e-07	8.36393e-07
PRL2012_0443	-1.51752	6.66285	1.7979e-08	8.65967e-08
PRL2012_0444	-1.80035	6.26976	5.63976e-11	3.52769e-10
PRL2012_0445	-1.95105	5.8307	4.1861e-12	3.03614e-11
PRL2012_0456	-4.22014	8.25245	8.67819e-52	8.98675e-50
PRL2012_0462	-1.32778	7.08356	6.04959e-07	2.25079e-06
PRL2012_0468	1.79405	6.57885	1.00729e-08	5.05066e-08
PRL2012_0470	4.00188	7.35879	1.81625e-29	4.9065e-28
PRL2012_0471	3.4952	5.5635	7.0149e-17	8.02194e-16
PRL2012_0472	2.38501	5.92187	1.61904e-11	1.08949e-10
PRL2012_0473	1.61403	6.53773	8.94117e-08	3.79643e-07
PRL2012_0474	-3.78108	9.27852	1.95783e-44	1.45976e-42
PRL2012_0479	-1.98815	6.22521	5.77579e-13	4.74277e-12
PRL2012_0480	-2.06626	5.69942	3.29636e-13	2.83152e-12
PRL2012_0481	-2.66742	5.56256	2.93155e-20	4.30268e-19
PRL2012_0483	-1.51465	4.83814	9.57934e-07	3.42724e-06
PRL2012_0484	-1.49075	3.78595	3.02564e-05	8.63674e-05
PRL2012_0485	-1.90153	7.43718	5.29942e-13	4.37085e-12
PRL2012_0486	-1.52988	8.34652	3.15524e-09	1.65673e-08
PRL2012_0493	-2.3651	1.9202	8.11561e-06	2.49629e-05
PRL2012_0494	-5.09714	0.249715	1.32881e-06	4.62971e-06
PRL2012_0495	-2.2964	2.22641	3.5207e-06	1.15335e-05
PRL2012_0496	-2.71785	3.77164	1.50316e-14	1.4758e-13
PRL2012_0497	-2.60319	6.0288	2.43504e-20	3.60231e-19
PRL2012_0498	-1.22064	2.90779	0.0048267	0.00906953
PRL2012_0500	-2.18073	9.11815	2.78766e-17	3.26805e-16
PRL2012_0501	-1.72427	8.51646	2.29493e-11	1.51408e-10
PRL2012_0504	1.60835	7.38898	3.45145e-08	1.57684e-07
PRL2012_0509	2.35874	3.4388	5.8412e-05	0.000162265
PRL2012_0512	2.5065	9.18815	8.82223e-18	1.08188e-16
PRL2012_0513	1.48983	7.54844	2.85935e-07	1.13401e-06
PRL2012_0515	-2.00674	5.84599	1.1441e-12	8.923e-12
PRL2012_0519	-3.08692	1.89087	6.33661e-09	3.25384e-08
PRL2012_0526	1.57183	5.95804	1.36666e-06	4.75271e-06
PRL2012_0527	3.39443	2.3415	0.000189352	0.000478255
PRL2012_0528	2.30818	2.25077	0.00315924	0.00617278
PRL2012_0532	3.36889	6.1228	3.32855e-19	4.46361e-18
PRL2012_0535	1.35609	6.56767	8.41297e-06	2.58349e-05
PRL2012_0536	1.94523	4.97115	6.35247e-07	2.35876e-06
PRL2012_0537	2.13842	2.98118	0.00167468	0.00345692
PRL2012_0544	1.90909	6.82483	6.68567e-10	3.73116e-09
PRL2012_0553	1.77282	7.67355	1.34385e-09	7.30301e-09
PRL2012_0554	1.57299	8.99567	1.61334e-08	7.79083e-08
PRL2012_0555	2.52292	7.01586	3.12301e-15	3.23405e-14
PRL2012_0556	2.0823	5.31542	2.39064e-08	1.12186e-07
PRL2012_0557	-1.16595	3.41782	0.00330509	0.00644423
PRL2012_0558	-4.00795	2.42824	1.16592e-17	1.41122e-16
PRL2012_0561	1.03365	6.04001	0.000815526	0.00180111
PRL2012_0562	-3.1727	5.17843	9.20079e-26	2.17092e-24
PRL2012_0563	-2.80512	7.24708	2.40249e-25	5.5287e-24
PRL2012_0564	-2.58263	0.494722	0.00465801	0.00881475
PRL2012_0569	1.25728	6.4448	4.89633e-05	0.000137038
PRL2012_0570	-2.06127	4.20702	4.31856e-10	2.4922e-09
PRL2012_0577	1.16321	7.16696	6.64005e-05	0.000183092
PRL2012_0579	1.83855	7.07172	1.26913e-09	6.95784e-09
PRL2012_0580	1.95113	7.1699	1.30271e-10	7.85841e-10
PRL2012_0583	1.26351	5.83517	9.33572e-05	0.000251108
PRL2012_0584	1.02564	4.65431	0.00625335	0.0114501
PRL2012_0586	2.92106	4.91134	1.14901e-12	8.92395e-12
PRL2012_0587	1.3998	5.78955	2.76868e-05	7.97653e-05
PRL2012_0588	-1.10554	4.35557	0.000815519	0.00180111
PRL2012_0591	2.26971	7.11271	2.66747e-13	2.31264e-12
PRL2012_0592	1.13536	6.74633	0.000111872	0.000294532
PRL2012_0593	-3.39192	10.5761	1.08316e-37	5.31318e-36
PRL2012_0595	-1.5785	6.28777	8.709e-09	4.39934e-08
PRL2012_0596	1.72266	6.93157	1.99209e-08	9.52117e-08
PRL2012_0597	1.86507	6.18173	1.10486e-08	5.47727e-08
PRL2012_0598	1.082	5.34296	0.00151042	0.00314573
PRL2012_0599	1.8761	5.30164	3.04092e-07	1.19584e-06
PRL2012_0600	1.63136	3.87317	0.000976647	0.00210947
PRL2012_0601	2.66251	6.8647	4.85437e-16	5.32267e-15
PRL2012_0602	1.39733	7.35523	1.58794e-06	5.48133e-06
PRL2012_0603	2.16175	8.29749	1.6039e-13	1.41022e-12
PRL2012_0604	3.428	6.86533	1.35239e-22	2.57229e-21
PRL2012_0607	1.14011	6.78935	0.000103843	0.000276519
PRL2012_0610	1.4381	5.42985	2.23728e-05	6.57546e-05
PRL2012_0613	1.54722	4.63367	9.47061e-05	0.000254003
PRL2012_0614	-3.12144	3.80544	3.62522e-19	4.82672e-18
PRL2012_0615	-3.18896	4.02892	4.86553e-21	7.95557e-20
PRL2012_0621	-1.27195	6.19315	4.58187e-06	1.47252e-05
PRL2012_0622	-1.16611	4.13828	0.000724534	0.00163305
PRL2012_0626	1.74471	7.1258	6.6618e-09	3.39278e-08
PRL2012_0627	6.54213	1.56033	0.00245094	0.00492832
PRL2012_0628	2.72326	6.02343	4.55792e-14	4.17758e-13
PRL2012_0630	1.9098	3.04715	0.000374693	0.000886329
PRL2012_0632	1.04322	4.3574	0.01025	0.0179062
PRL2012_0633	1.43104	6.43098	3.7831e-06	1.23066e-05
PRL2012_0634	1.2588	6.12589	5.32773e-05	0.000148666
PRL2012_0635	1.84149	3.6053	0.000360263	0.000855451
PRL2012_0638	2.52604	5.02987	1.29381e-09	7.07235e-09
PRL2012_0642	-1.94372	1.36967	0.00259468	0.00520053
PRL2012_0643	-1.29614	7.20019	9.77803e-07	3.49162e-06
PRL2012_0645	1.10104	5.74986	0.000751553	0.0016877
PRL2012_0646	1.25363	6.17751	4.55852e-05	0.000127776
PRL2012_0648	-2.30752	9.46181	3.73184e-19	4.93344e-18
PRL2012_0649	-1.4332	5.92577	3.21506e-07	1.25901e-06
PRL2012_0650	-1.0298	4.6388	0.00134419	0.00281842
PRL2012_0651	1.02812	6.87596	0.000448253	0.00104312
PRL2012_0652	1.57932	4.19705	0.00018214	0.000462666
PRL2012_0653	1.63347	9.97511	3.48248e-09	1.82341e-08
PRL2012_0655	2.07908	5.19055	3.12502e-08	1.43828e-07
PRL2012_0656	2.80186	6.79665	2.33963e-17	2.77775e-16
PRL2012_0659	1.29377	8.29392	3.73613e-06	1.21964e-05
PRL2012_0663	1.27027	7.14081	1.56773e-05	4.66813e-05
PRL2012_0664	-1.23779	3.49086	0.00209273	0.00425857
PRL2012_0666	-1.05632	5.37668	0.000318654	0.000771391
PRL2012_0668	1.59698	6.723	1.86558e-07	7.59268e-07
PRL2012_0672	3.29596	7.16604	2.53635e-22	4.59006e-21
PRL2012_0673	1.31476	7.58605	4.62035e-06	1.48233e-05
PRL2012_0675	1.64966	6.01548	3.47101e-07	1.35072e-06
PRL2012_0677	1.8155	5.5171	2.62251e-07	1.04676e-06
PRL2012_0680	1.47076	6.56502	2.20097e-06	7.45929e-06
PRL2012_0688	1.5565	8.57245	2.79327e-08	1.30166e-07
PRL2012_0690	1.64869	6.20855	3.10953e-07	1.22025e-06
PRL2012_0692	1.32313	3.60832	0.00911455	0.0161191
PRL2012_0693	2.36907	6.72458	1.4349e-13	1.26761e-12
PRL2012_0696	-2.68222	2.2045	6.99354e-08	3.01758e-07
PRL2012_0697	-1.51371	4.25741	5.05729e-06	1.59776e-05
PRL2012_0698	-1.24647	4.25201	0.000185554	0.000470576
PRL2012_0700	-1.1532	8.8283	6.99403e-06	2.17281e-05
PRL2012_0701	1.96705	8.44994	9.59013e-12	6.77121e-11
PRL2012_0702	-1.99963	6.4586	2.28975e-13	2.0038e-12
PRL2012_0707	-1.59338	1.85662	0.00565868	0.0104745
PRL2012_0708	-1.27578	5.38962	1.50497e-05	4.49561e-05
PRL2012_0709	2.15867	5.09753	4.47492e-08	2.00994e-07
PRL2012_0710	10.0063	4.56688	1.03134e-19	1.45637e-18
PRL2012_0711	4.65277	5.46332	8.50177e-21	1.32061e-19
PRL2012_0712	-1.03758	5.25066	0.000487106	0.00112651
PRL2012_0714	6.36577	1.41833	0.00198195	0.00405082
PRL2012_0717	1.59186	7.60205	4.77094e-08	2.13262e-07
PRL2012_0719	1.08729	6.64871	0.000242133	0.00060178
PRL2012_0720	1.7548	3.70243	0.000798248	0.00177558
PRL2012_0721	1.48635	5.77033	5.7764e-06	1.81572e-05
PRL2012_0723	-1.06281	4.95705	0.000576035	0.00131423
PRL2012_0729	-1.83487	13.1024	5.17533e-13	4.30661e-12
PRL2012_0730	-1.44389	8.09198	2.50906e-08	1.17215e-07
PRL2012_0731	1.0374	7.39596	0.000279768	0.000686167
PRL2012_0733	2.21232	9.96512	7.52597e-15	7.54216e-14
PRL2012_0734	1.56583	5.37677	4.07812e-06	1.31972e-05
PRL2012_0736	-1.81035	7.87683	3.7009e-12	2.69472e-11
PRL2012_0737	-1.69182	7.96525	7.63851e-11	4.7303e-10
PRL2012_0740	-2.64073	6.82594	2.7038e-22	4.84604e-21
PRL2012_0741	-1.01643	6.96134	0.000144258	0.000371537
PRL2012_0746	-1.84662	1.86057	0.00117802	0.00249243
PRL2012_0747	-2.38671	0.689938	0.00350314	0.00678075
PRL2012_0749	1.25524	6.04916	8.55995e-05	0.000231578
PRL2012_0751	-5.7394	8.88995	2.17454e-83	2.02667e-80
PRL2012_0752	-4.39003	8.3761	2.50606e-55	3.89275e-53
PRL2012_0754	-1.5472	7.31205	4.72341e-09	2.44568e-08
PRL2012_0757	-2.76687	6.63771	8.339e-24	1.68955e-22
PRL2012_0758	-3.55229	5.66805	5.98126e-33	2.27532e-31
PRL2012_0759	-3.45706	5.52981	5.69603e-31	1.83059e-29
PRL2012_0760	-4.44587	5.59777	2.99864e-46	2.62815e-44
PRL2012_0761	2.99196	6.87061	3.02125e-19	4.11066e-18
PRL2012_0762	-3.76433	7.62042	2.06575e-42	1.32778e-40
PRL2012_0763	-6.06609	6.36589	2.04605e-75	7.62768e-73
PRL2012_0764	-5.08301	0.243128	2.8586e-06	9.48118e-06
PRL2012_0765	-3.03054	3.60291	6.80658e-17	7.83177e-16
PRL2012_0766	-1.93478	6.11397	2.72653e-12	2.04107e-11
PRL2012_0768	-1.51138	6.68375	2.10258e-08	9.99796e-08
PRL2012_0772	-1.91486	2.51088	3.80504e-05	0.000107627
PRL2012_0774	-1.11736	3.5716	0.00404649	0.00774399
PRL2012_0775	-2.51746	4.83997	2.25024e-16	2.51165e-15
PRL2012_0776	-1.57721	6.08104	1.30809e-08	6.43347e-08
PRL2012_0777	1.77472	3.85311	0.000321031	0.000775132
PRL2012_0778	1.45369	5.44509	2.78248e-05	8.00392e-05
PRL2012_0779	2.87252	1.91549	0.00871865	0.0154777
PRL2012_0780	1.07054	5.47573	0.00112395	0.00238615
PRL2012_0782	3.4174	9.33832	1.54385e-28	4.05316e-27
PRL2012_0783	-1.39019	6.63565	2.70195e-07	1.07409e-06
PRL2012_0784	-2.28154	7.67617	5.15962e-18	6.41169e-17
PRL2012_0786	-1.86172	6.75786	4.31402e-12	3.11679e-11
PRL2012_0787	-1.34296	6.79787	5.62346e-07	2.10485e-06
PRL2012_0789	2.28341	6.49431	2.6261e-12	1.9818e-11
PRL2012_0790	2.50044	4.7893	2.71565e-09	1.43398e-08
PRL2012_0795	1.22986	5.80231	0.000108963	0.000288095
PRL2012_0796	1.58362	5.74	1.90268e-06	6.48372e-06
PRL2012_0802	1.04023	3.69478	0.0294796	0.047084
PRL2012_0805	1.79749	5.83896	9.18133e-08	3.88955e-07
PRL2012_0806	2.41575	5.53085	6.41124e-11	3.99684e-10
PRL2012_0807	2.58769	5.64908	6.45776e-12	4.61198e-11
PRL2012_0812	1.15402	6.30756	0.000155222	0.000397436
PRL2012_0819	-1.31698	3.3535	0.000703505	0.00158949
PRL2012_0824	1.01974	7.64773	0.000296498	0.000724341
PRL2012_0825	3.68573	6.41719	1.67208e-22	3.11675e-21
PRL2012_0826	1.06693	7.04436	0.000211324	0.00053016
PRL2012_0827	1.08695	6.31364	0.000336435	0.00080918
PRL2012_0832	1.03736	9.27141	0.000129811	0.000338418
PRL2012_0834	1.13819	6.80445	0.000109953	0.000290302
PRL2012_0846	1.00958	7.55302	0.000354402	0.000843684
PRL2012_0851	1.23368	7.60489	1.45268e-05	4.3674e-05
PRL2012_0852	1.44537	5.76064	1.25318e-05	3.79208e-05
PRL2012_0854	1.05613	6.96607	0.000269856	0.00066448
PRL2012_0855	2.03103	9.30729	8.26931e-13	6.731e-12
PRL2012_0857	-1.27959	4.74924	3.97335e-05	0.000112047
PRL2012_0859	3.64653	9.13029	6.7202e-31	2.10693e-29
PRL2012_0862	-1.3659	3.94284	8.14159e-05	0.000221686
PRL2012_0863	1.74044	5.46214	1.00423e-06	3.57912e-06
PRL2012_0864	2.83049	9.34863	2.2823e-21	3.83263e-20
PRL2012_0865	1.39885	7.78212	1.06933e-06	3.80389e-06
PRL2012_0866	1.66274	6.04808	1.32894e-07	5.52934e-07
PRL2012_0867	-2.60295	5.17537	2.72379e-18	3.40748e-17
PRL2012_0868	1.60784	5.71522	2.54896e-06	8.57627e-06
PRL2012_0870	-1.29942	8.5931	4.4469e-07	1.68476e-06
PRL2012_0872	-2.92551	7.41965	1.87232e-27	4.53246e-26
PRL2012_0873	-1.48104	5.34761	4.15844e-07	1.59821e-06
PRL2012_0884	-1.63375	2.08661	0.00284906	0.00563166
PRL2012_0886	-1.30431	3.93955	0.000206221	0.000519455
PRL2012_0888	-1.4006	6.97112	1.54199e-07	6.34497e-07
PRL2012_0889	1.13354	7.65282	6.59952e-05	0.000182245
PRL2012_0893	-1.18956	9.68015	3.04783e-06	1.0073e-05
PRL2012_0894	-1.53386	9.1084	2.12301e-09	1.13389e-08
PRL2012_0897	1.42821	7.68937	6.64668e-07	2.45822e-06
PRL2012_0898	1.86784	7.1834	4.96277e-10	2.83761e-09
PRL2012_0902	1.69392	4.2315	0.000139698	0.000361664
PRL2012_0903	2.08108	6.86498	4.1673e-11	2.66937e-10
PRL2012_0904	-2.10524	6.23606	2.38082e-14	2.25825e-13
PRL2012_0905	-1.71899	5.32814	4.09445e-09	2.13783e-08
PRL2012_0906	-1.25904	7.97108	1.26125e-06	4.43578e-06
PRL2012_0913	1.25559	5.39864	0.000212188	0.000530185
PRL2012_0920	1.46835	6.68351	1.1437e-06	4.04526e-06
PRL2012_0924	-2.25604	5.4256	8.67486e-15	8.64703e-14
PRL2012_0927	-2.85323	6.18108	3.16213e-24	6.54912e-23
PRL2012_0930	2.17541	6.26572	4.94151e-11	3.13298e-10
PRL2012_0931	-1.29602	6.4539	1.93568e-06	6.58415e-06
PRL2012_0932	1.65496	7.71768	1.19034e-08	5.88539e-08
PRL2012_0933	3.25362	6.76951	4.99842e-21	8.10179e-20
PRL2012_0934	1.92971	8.69589	1.47833e-11	1.0057e-10
PRL2012_0935	1.52932	5.45969	6.05242e-06	1.8929e-05
PRL2012_0937	1.37024	5.43605	4.37551e-05	0.000123016
PRL2012_0945	1.03983	7.18121	0.000302039	0.000736913
PRL2012_0955	1.48252	4.22695	0.000562355	0.00128617
PRL2012_0958	1.52189	7.78846	1.1845e-07	4.97277e-07
PRL2012_0959	1.37872	7.66638	1.44339e-06	5.0009e-06
PRL2012_0961	1.42109	5.22297	9.40957e-05	0.00025273
PRL2012_0965	-1.15446	4.76043	0.000246523	0.000611063
PRL2012_0968	-1.20529	5.58906	3.32527e-05	9.47752e-05
PRL2012_0974	-1.95065	6.83911	4.1577e-13	3.5227e-12
PRL2012_0975	-2.32305	3.42509	4.69657e-10	2.69366e-09
PRL2012_0978	-1.68482	4.57787	7.79438e-08	3.33228e-07
PRL2012_0981	-1.58468	4.45384	8.94244e-07	3.2179e-06
PRL2012_0982	-1.68468	4.27944	2.94669e-07	1.16616e-06
PRL2012_0983	-2.00172	3.80103	1.39098e-08	6.82313e-08
PRL2012_0984	-2.49313	3.88247	5.14466e-13	4.30029e-12
PRL2012_0986	-1.39547	8.59526	5.8318e-08	2.57594e-07
PRL2012_0987	-1.13055	3.73126	0.00263346	0.00525564
PRL2012_0990	1.00107	4.51894	0.0128839	0.0221545
PRL2012_0994	-1.4742	5.39768	4.23148e-07	1.61629e-06
PRL2012_0999	1.87711	9.7493	2.1399e-11	1.4195e-10
PRL2012_1003	-1.66197	4.85205	5.74048e-08	2.54163e-07
PRL2012_1004	1.65561	7.75224	1.19726e-08	5.90394e-08
PRL2012_1005	-2.57648	6.70991	3.68173e-21	6.07322e-20
PRL2012_1006	-1.47982	6.93299	2.91392e-08	1.34778e-07
PRL2012_1011	-2.68285	1.77335	5.79022e-07	2.15951e-06
PRL2012_1012	-1.44192	2.90384	0.000925852	0.00201375
PRL2012_1013	-1.21011	4.25265	0.000392496	0.000923753
PRL2012_1015	-1.2252	3.77849	0.000885383	0.00193476
PRL2012_1016	1.32815	3.17757	0.0134776	0.0230903
PRL2012_1017	1.28777	3.33357	0.0222608	0.0364624
PRL2012_1018	-3.44587	0.850469	3.35357e-06	1.10054e-05
PRL2012_1019	-4.14868	0.494489	1.59546e-06	5.49711e-06
PRL2012_1020	-2.1346	4.87092	2.19063e-12	1.65989e-11
PRL2012_1021	-1.24661	4.72095	8.22558e-05	0.000223506
PRL2012_1023	1.378	5.37175	8.38564e-05	0.000227523
PRL2012_1025	1.47674	5.48359	2.32031e-05	6.78973e-05
PRL2012_1030	1.29736	7.86325	4.378e-06	1.41187e-05
PRL2012_1031	1.05659	4.91794	0.00294363	0.00578791
PRL2012_1033	-1.54133	4.56026	1.26931e-06	4.45572e-06
PRL2012_1035	-1.19805	9.47676	2.66007e-06	8.90191e-06
PRL2012_1041	-1.96112	8.62044	3.04894e-14	2.85589e-13
PRL2012_1048	-1.84077	4.89374	1.71196e-09	9.19622e-09
PRL2012_1049	-1.5914	5.04064	1.35401e-07	5.62108e-07
PRL2012_1054	1.21201	5.24319	0.000371728	0.000881554
PRL2012_1055	-2.12705	4.39589	3.46095e-11	2.25567e-10
PRL2012_1057	-2.28869	5.04407	2.38667e-14	2.25825e-13
PRL2012_1059	-1.32671	2.63831	0.00346804	0.00672678
PRL2012_1063	-1.82837	1.43519	0.00737781	0.0132744
PRL2012_1067	-3.03103	3.02392	1.28771e-13	1.14954e-12
PRL2012_1069	-2.67547	1.04033	0.000107853	0.000285566
PRL2012_1070	-2.07241	1.67698	0.000909248	0.00198227
PRL2012_1071	-4.66751	1.20995	3.64408e-12	2.66375e-11
PRL2012_1072	-4.00029	2.09124	3.33596e-15	3.43548e-14
PRL2012_1074	-6.29944	-0.362244	0.00176668	0.00363877
PRL2012_1075	-4.73862	1.44698	1.06775e-13	9.66161e-13
PRL2012_1077	-1.12078	6.51799	3.6894e-05	0.000104514
PRL2012_1078	1.02936	8.99708	0.000153635	0.000394457
PRL2012_1082	-2.92855	0.614998	0.000267924	0.000660596
PRL2012_1085	-5.5827	-0.591638	0.022845	0.0373208
PRL2012_1086	-1.0716	5.49054	0.000244291	0.000606336
PRL2012_1089	-1.40341	1.96003	0.0222495	0.0364624
PRL2012_1091	-1.58915	4.44782	8.52354e-07	3.07905e-06
PRL2012_1092	-1.43227	2.63589	0.00160624	0.0033267
PRL2012_1093	-1.40245	2.24851	0.00662863	0.0120662
PRL2012_1094	-1.47574	5.64352	2.36942e-07	9.47768e-07
PRL2012_1095	-2.00689	2.06229	0.000126896	0.00033128
PRL2012_1096	-1.84019	1.82838	0.000818959	0.00180529
PRL2012_1099	-2.11117	4.0979	2.5043e-10	1.47722e-09
PRL2012_1100	-1.97271	9.16292	1.67814e-14	1.6124e-13
PRL2012_1101	1.23823	8.20263	9.47994e-06	2.89682e-05
PRL2012_1102	-1.04537	5.57104	0.000318081	0.000771391
PRL2012_1106	1.39143	7.10298	2.60248e-06	8.72486e-06
PRL2012_1108	-2.66569	2.11459	4.63058e-08	2.07486e-07
PRL2012_1110	-5.80857	0.17782	2.8586e-06	9.48118e-06
PRL2012_1111	-2.7318	0.803427	0.000376966	0.000890575
PRL2012_1113	1.48986	8.13378	1.56531e-07	6.42672e-07
PRL2012_1114	1.95666	6.74571	5.00005e-10	2.84503e-09
PRL2012_1115	1.19448	8.36655	1.60388e-05	4.76815e-05
PRL2012_1117	-2.77696	0.660616	0.000800087	0.00177755
PRL2012_1119	1.04752	7.62953	0.00020057	0.000505903
PRL2012_1120	1.10814	7.28351	0.000112754	0.000296438
PRL2012_1124	1.95291	11.8273	2.18559e-12	1.65989e-11
PRL2012_1127	-3.20778	5.53487	1.73176e-27	4.24737e-26
PRL2012_1128	-2.39858	9.91458	1.40251e-20	2.14285e-19
PRL2012_1129	2.55155	5.33441	3.83213e-11	2.48024e-10
PRL2012_1130	1.04285	7.2066	0.000302702	0.000737564
PRL2012_1131	1.5345	7.49333	1.42086e-07	5.88554e-07
PRL2012_1132	1.33345	6.23511	2.15937e-05	6.36878e-05
PRL2012_1135	2.27678	6.81848	1.03963e-12	8.17668e-12
PRL2012_1136	-1.84904	3.58035	4.25515e-07	1.622e-06
PRL2012_1137	-1.23513	8.38747	1.68437e-06	5.78208e-06
PRL2012_1139	-1.93274	5.48023	2.29874e-11	1.51408e-10
PRL2012_1142	1.96562	4.84615	6.42316e-07	2.38027e-06
PRL2012_1143	1.62627	6.96999	7.68212e-08	3.29183e-07
PRL2012_1144	2.11657	6.96855	1.2725e-11	8.75252e-11
PRL2012_1145	1.27593	7.61319	6.79043e-06	2.11661e-05
PRL2012_1146	2.35752	5.48981	2.41909e-10	1.43148e-09
PRL2012_1148	-1.68135	7.38223	1.72763e-10	1.03215e-09
PRL2012_1149	-1.93372	7.96447	1.08357e-13	9.75734e-13
PRL2012_1150	-3.04044	10.5573	3.01125e-31	1.02054e-29
PRL2012_1151	1.281	5.04604	0.000255707	0.000632145
PRL2012_1152	-2.37515	5.33463	5.21595e-16	5.68569e-15
PRL2012_1153	-1.83834	6.33952	1.9896e-11	1.3245e-10
PRL2012_1156	-1.02497	5.89865	0.000287809	0.000704036
PRL2012_1159	-3.96308	4.42856	3.77324e-32	1.35256e-30
PRL2012_1160	-3.84942	3.43626	2.87696e-24	6.02546e-23
PRL2012_1161	-1.83847	5.52303	1.85252e-10	1.09971e-09
PRL2012_1162	-1.91722	3.28157	9.18869e-07	3.30014e-06
PRL2012_1163	1.35901	3.62808	0.00574125	0.0106161
PRL2012_1168	1.69545	4.68499	1.69493e-05	5.03081e-05
PRL2012_1169	1.83367	5.94577	3.26458e-08	1.49881e-07
PRL2012_1176	-2.29491	4.19154	3.41095e-12	2.51305e-11
PRL2012_1178	1.44563	4.91664	6.99172e-05	0.000192369
PRL2012_1180	1.30833	5.39912	0.000111051	0.000292785
PRL2012_1185	1.47336	6.92996	9.39026e-07	3.36605e-06
PRL2012_1187	1.51818	6.93646	3.82421e-07	1.48198e-06
PRL2012_1188	2.70268	3.44137	1.28774e-06	4.51193e-06
PRL2012_1194	3.45203	10.2227	7.22424e-30	2.07169e-28
PRL2012_1195	2.14566	9.84436	3.64426e-14	3.37956e-13
PRL2012_1197	1.54709	7.89851	6.28726e-08	2.7446e-07
PRL2012_1198	-3.13689	8.11799	9.43318e-32	3.31763e-30
PRL2012_1199	-3.19236	6.56356	2.78861e-30	8.52125e-29
PRL2012_1200	-1.3934	5.23095	2.80577e-06	9.33921e-06
PRL2012_1202	3.61607	6.50972	3.51857e-23	6.97724e-22
PRL2012_1205	2.52425	6.32934	1.29739e-13	1.15159e-12
PRL2012_1206	1.22714	7.06574	2.63011e-05	7.64825e-05
PRL2012_1208	1.43272	7.38288	7.68692e-07	2.80399e-06
PRL2012_1209	1.54785	6.78047	3.22324e-07	1.25956e-06
PRL2012_1217	-1.29796	5.79671	4.94072e-06	1.56358e-05
PRL2012_1218	-2.79751	7.1263	4.34012e-25	9.74696e-24
PRL2012_1219	-3.39471	4.30009	2.32856e-24	4.93231e-23
PRL2012_1223	1.04257	6.96574	0.000353841	0.000843427
PRL2012_1227	3.19113	5.77515	5.43165e-16	5.88487e-15
PRL2012_1228	1.49679	5.15743	2.70637e-05	7.83333e-05
PRL2012_1229	1.16172	5.88317	0.000337946	0.000811767
PRL2012_1230	1.43471	5.80595	1.31313e-05	3.96063e-05
PRL2012_1233	-1.45312	2.43128	0.00262375	0.00524751
PRL2012_1234	-1.74944	6.53612	1.10733e-10	6.74529e-10
PRL2012_1237	1.93564	6.98052	4.01415e-10	2.32372e-09
PRL2012_1238	1.45086	7.45266	5.02941e-07	1.89008e-06
PRL2012_1239	1.30065	7.75933	4.82016e-06	1.53324e-05
PRL2012_1240	1.33526	7.07525	5.82875e-06	1.82909e-05
PRL2012_1243	1.04676	8.93018	0.000122849	0.000321165
PRL2012_1244	-2.45607	3.96322	5.06369e-13	4.27091e-12
PRL2012_1253	2.32142	5.7566	6.62388e-11	4.11564e-10
PRL2012_1255	2.07779	7.07879	1.77468e-11	1.18993e-10
PRL2012_1257	1.97325	5.98896	6.42183e-09	3.27953e-08
PRL2012_1258	-1.39511	2.99835	0.00212838	0.00431228
PRL2012_1261	-2.34004	4.23509	1.00641e-12	7.98279e-12
PRL2012_1262	-1.77975	4.55929	1.93355e-08	9.26515e-08
PRL2012_1264	-5.76855	8.29653	3.51134e-82	2.18171e-79
PRL2012_1265	-3.63642	7.68279	5.43825e-40	2.89626e-38
PRL2012_1266	1.23221	7.7563	1.46232e-05	4.38932e-05
PRL2012_1267	1.41128	5.65117	2.47641e-05	7.22383e-05
PRL2012_1268	1.34017	7.0505	5.18461e-06	1.63517e-05
PRL2012_1270	1.29862	7.9637	3.53397e-06	1.15567e-05
PRL2012_1273	-3.4021	3.09476	2.80582e-17	3.26878e-16
PRL2012_1276	1.49591	2.71249	0.0240884	0.0392146
PRL2012_1279	1.28761	7.0774	1.16312e-05	3.53103e-05
PRL2012_1283	-1.31177	3.26226	0.00123088	0.00259542
PRL2012_1285	-1.45976	5.64241	3.57922e-07	1.38993e-06
PRL2012_1286	-2.71547	5.86064	1.19923e-21	2.05079e-20
PRL2012_1287	-1.53967	6.46176	1.54064e-08	7.45908e-08
PRL2012_1288	1.34238	3.20898	0.018947	0.0315051
PRL2012_1289	1.58144	8.03526	3.51175e-08	1.59656e-07
PRL2012_1290	1.4117	7.4679	1.08527e-06	3.85324e-06
PRL2012_1291	-1.17947	8.49042	4.68999e-06	1.49694e-05
PRL2012_1294	-3.93947	2.68224	1.25009e-19	1.73893e-18
PRL2012_1296	-3.69525	4.54267	1.41433e-29	3.87693e-28
PRL2012_1297	-2.38954	2.30963	4.06444e-07	1.56531e-06
PRL2012_1306	-1.17814	12.589	3.20167e-06	1.05627e-05
PRL2012_1307	2.40183	9.09717	1.32315e-16	1.49476e-15
PRL2012_1309	-1.12476	4.28749	0.000793066	0.00176616
PRL2012_1312	1.53859	4.25524	0.000285427	0.000699127
PRL2012_1313	1.67286	5.61023	1.11374e-06	3.94678e-06
PRL2012_1314	1.49643	4.55627	0.000256871	0.000634181
PRL2012_1318	-1.03358	7.54556	8.14674e-05	0.000221686
PRL2012_1320	1.42605	9.89678	1.9978e-07	8.07789e-07
PRL2012_1325	-3.19419	2.18824	4.39792e-11	2.80744e-10
PRL2012_1326	-1.71013	3.82167	1.61585e-06	5.55711e-06
PRL2012_1327	-3.6344	1.17972	1.44328e-08	7.04262e-08
PRL2012_1328	-2.25278	0.897303	0.00542007	0.0100628
PRL2012_1332	1.12821	6.56191	0.000211803	0.000530185
PRL2012_1334	1.61664	4.18629	0.000373407	0.00088441
PRL2012_1340	1.46097	7.73874	3.44147e-07	1.34203e-06
PRL2012_1341	-2.97771	2.51166	3.9291e-11	2.5342e-10
PRL2012_1342	-4.0229	3.0083	1.87025e-22	3.45163e-21
PRL2012_1343	-1.05066	7.13507	7.55965e-05	0.000206919
PRL2012_1344	1.37628	3.22853	0.0125908	0.0216905
PRL2012_1347	-4.11085	0.488671	3.22168e-06	1.06099e-05
PRL2012_1351	-1.49266	3.03725	0.000391896	0.000923508
PRL2012_1352	-1.51067	5.1163	4.05288e-07	1.56409e-06
PRL2012_1353	1.64775	8.11465	1.07607e-08	5.34879e-08
PRL2012_1354	2.06276	5.28382	2.12438e-08	1.00759e-07
PRL2012_1355	1.24596	6.86459	2.72974e-05	7.87652e-05
PRL2012_1356	1.69275	7.61238	7.36103e-09	3.73868e-08
PRL2012_1357	2.41566	8.81018	1.88475e-16	2.11637e-15
PRL2012_1358	1.51075	5.12987	2.92475e-05	8.37439e-05
PRL2012_1359	2.43563	6.99961	3.46373e-14	3.2282e-13
PRL2012_1362	3.03411	10.1974	1.75492e-24	3.75997e-23
PRL2012_1363	-1.54314	4.41323	1.83621e-06	6.28016e-06
PRL2012_1370	1.10895	9.23834	4.50593e-05	0.000126492
PRL2012_1374	-2.59143	3.40801	2.69103e-12	2.02261e-11
PRL2012_1377	-3.22334	3.90992	2.18403e-20	3.25682e-19
PRL2012_1379	-1.29823	3.68589	0.000413727	0.000968829
PRL2012_1380	2.31899	5.73569	3.04085e-10	1.78243e-09
PRL2012_1383	1.07656	4.3278	0.00824856	0.0146992
PRL2012_1384	-2.15156	2.68735	1.29807e-06	4.5311e-06
PRL2012_1385	1.75286	6.82916	1.047e-08	5.21823e-08
PRL2012_1387	-1.25955	6.80531	2.79453e-06	9.31843e-06
PRL2012_1389	-1.43089	9.02204	2.33806e-08	1.10054e-07
PRL2012_1393	-1.23817	2.39471	0.0159641	0.0269052
PRL2012_1394	1.73273	6.38458	3.50162e-08	1.59585e-07
PRL2012_1396	1.43177	8.52932	3.02412e-07	1.19175e-06
PRL2012_1397	2.11603	6.75632	1.8948e-11	1.26592e-10
PRL2012_1400	-1.26219	4.60253	7.64708e-05	0.000209005
PRL2012_1401	-2.38846	4.71687	1.61053e-14	1.55546e-13
PRL2012_1402	-3.14546	4.67384	2.78628e-23	5.58454e-22
PRL2012_1403	-4.04574	7.15642	3.1019e-46	2.62815e-44
PRL2012_1404	-1.01085	5.44947	0.000566767	0.00129467
PRL2012_1407	-2.37967	2.02813	4.88375e-06	1.55082e-05
PRL2012_1408	-1.67488	4.12181	6.66021e-07	2.45834e-06
PRL2012_1410	-1.96373	5.39499	1.38303e-11	9.47786e-11
PRL2012_1412	2.64594	8.2855	2.61276e-18	3.29067e-17
PRL2012_1413	2.13071	7.31427	3.25762e-12	2.40961e-11
PRL2012_1415	-3.16998	6.46563	1.1711e-29	3.25811e-28
PRL2012_1417	-1.015	7.38618	0.000118572	0.000310856
PRL2012_1419	-1.03306	6.68578	0.00013464	0.000350514
PRL2012_1431	-1.35265	5.27861	4.663e-06	1.49344e-05
PRL2012_1434	-1.87228	1.32975	0.00672071	0.0121981
PRL2012_1437	-1.06232	3.21623	0.0107634	0.0187154
PRL2012_1438	-4.33207	1.55575	1.28892e-13	1.14954e-12
PRL2012_1439	-2.10097	7.83067	1.10571e-15	1.15789e-14
PRL2012_1440	-3.20417	4.69663	3.84257e-24	7.87093e-23
PRL2012_1442	-3.02393	4.87359	1.50047e-22	2.82513e-21
PRL2012_1444	-1.6498	3.88964	2.34984e-06	7.93496e-06
PRL2012_1446	-1.44347	2.19945	0.00608949	0.0111831
PRL2012_1447	-1.27048	7.3768	1.39287e-06	4.83484e-06
PRL2012_1448	-1.46445	7.64604	2.12983e-08	1.00761e-07
PRL2012_1449	-2.74848	5.92888	3.11912e-22	5.48495e-21
PRL2012_1450	-3.43841	2.28526	5.11963e-13	4.29864e-12
PRL2012_1451	-1.60886	4.99264	1.18726e-07	4.97317e-07
PRL2012_1452	-3.19474	1.4715	3.68675e-08	1.67204e-07
PRL2012_1453	-2.74536	2.34851	2.29553e-09	1.21905e-08
PRL2012_1455	-1.88326	3.69456	1.58559e-07	6.49571e-07
PRL2012_1456	-1.46028	1.95886	0.00913462	0.0161393
PRL2012_1457	-4.47879	1.23623	6.66417e-12	4.74123e-11
PRL2012_1458	1.30671	8.36882	2.73481e-06	9.13564e-06
PRL2012_1461	1.00146	6.50127	0.000839459	0.00184741
PRL2012_1469	-2.08907	0.825792	0.0143679	0.0245029
PRL2012_1472	-1.55255	3.39946	6.46145e-05	0.000178696
PRL2012_1477	2.22325	3.06455	0.00119205	0.00251925
PRL2012_1479	3.44488	7.38676	8.1314e-25	1.78317e-23
PRL2012_1481	-1.04027	3.612	0.00647611	0.011823
PRL2012_1482	-2.08865	8.32277	8.25502e-16	8.84331e-15
PRL2012_1483	1.152	5.32909	0.000774453	0.00173091
PRL2012_1485	1.08511	9.56398	6.16392e-05	0.000170721
PRL2012_1486	-1.20606	9.06197	2.47268e-06	8.33468e-06
PRL2012_1489	-1.11864	4.4053	0.000819352	0.00180529
PRL2012_1492	-2.58172	6.96454	1.32312e-21	2.24209e-20
PRL2012_1493	1.37807	8.42885	8.55277e-07	3.08363e-06
PRL2012_1501	-1.06964	6.63952	7.7426e-05	0.000211306
PRL2012_1503	2.11819	6.54515	8.86879e-11	5.45592e-10
PRL2012_1504	1.68748	8.23464	4.1291e-09	2.1499e-08
PRL2012_1505	5.41673	7.2259	7.9222e-39	3.99108e-37
PRL2012_1506	1.51948	7.83479	1.22233e-07	5.10857e-07
PRL2012_1507	2.01816	4.89842	4.40689e-07	1.673e-06
PRL2012_1508	-1.32956	8.64331	2.3285e-07	9.33403e-07
PRL2012_1509	-1.76076	7.40181	2.32403e-11	1.52535e-10
PRL2012_1510	-1.82971	9.31724	9.53939e-13	7.6644e-12
PRL2012_1511	-1.72847	7.41873	5.3659e-11	3.37907e-10
PRL2012_1515	1.75938	11.6078	1.73438e-10	1.03287e-09
PRL2012_1519	2.30193	7.94135	1.51222e-14	1.4758e-13
PRL2012_1520	1.63012	7.06196	4.05353e-08	1.83393e-07
PRL2012_1521	1.33374	6.74597	1.08029e-05	3.29031e-05
PRL2012_1522	1.7981	8.00939	5.3766e-10	3.03696e-09
PRL2012_1524	-2.841	2.84887	9.71231e-12	6.8316e-11
PRL2012_1525	-2.37961	5.40175	4.29621e-16	4.73854e-15
PRL2012_1528	1.89793	8.43927	4.62945e-11	2.94515e-10
PRL2012_1532	1.2765	6.78826	1.49358e-05	4.46875e-05
PRL2012_1534	-1.36146	4.4802	2.46058e-05	7.18891e-05
PRL2012_1538	2.64204	5.79334	5.96184e-13	4.87407e-12
PRL2012_1540	-1.93584	7.07336	3.78558e-13	3.22206e-12
PRL2012_1544	-1.64293	9.37138	1.34087e-10	8.06249e-10
PRL2012_1545	-1.40923	9.44918	3.40366e-08	1.55883e-07
PRL2012_1546	-2.19352	8.11497	3.89284e-17	4.50698e-16
PRL2012_1550	1.55142	9.71387	2.0141e-08	9.60173e-08
PRL2012_1553	-1.02515	7.43156	9.76419e-05	0.000261125
PRL2012_1561	-1.32154	6.77633	8.51494e-07	3.07905e-06
PRL2012_1564	-1.52102	7.81678	5.15219e-09	2.65295e-08
PRL2012_1570	1.73245	11.0518	3.4716e-10	2.01591e-09
PRL2012_1572	1.15013	5.63729	0.000494748	0.00114135
PRL2012_1573	-1.20736	7.7217	3.85941e-06	1.2533e-05
PRL2012_1574	1.35436	4.91806	0.000405562	0.0009533
PRL2012_1577	-1.98957	5.85011	1.61714e-12	1.24047e-11
PRL2012_1580	-1.37794	2.07288	0.0132065	0.0226674
PRL2012_1584	1.60449	9.07773	8.48089e-09	4.29576e-08
PRL2012_1585	1.89311	5.5081	6.19339e-08	2.71635e-07
PRL2012_1586	2.1298	3.2333	5.99265e-05	0.000166225
PRL2012_1589	-1.31825	3.34705	0.000806074	0.00178872
PRL2012_1590	-3.07451	2.57287	1.73178e-12	1.32297e-11
PRL2012_1591	-3.35885	3.74606	6.7743e-21	1.07926e-19
PRL2012_1592	-1.97958	6.1253	8.65245e-13	6.98189e-12
PRL2012_1593	1.09688	7.16681	0.000138549	0.000359495
PRL2012_1594	5.6865	11.609	2.05196e-61	5.46408e-59
PRL2012_1596	1.87877	10.4782	1.47396e-11	1.0057e-10
PRL2012_1597	-1.85628	7.92181	9.95232e-13	7.92783e-12
PRL2012_1598	2.64131	4.81939	1.3883e-09	7.52264e-09
PRL2012_1599	-1.57004	5.06527	1.93015e-07	7.82131e-07
PRL2012_1600	1.09872	6.56023	0.000211925	0.000530185
PRL2012_1601	2.77253	7.17869	1.35487e-17	1.62934e-16
PRL2012_1604	2.5748	9.38972	1.18724e-18	1.54757e-17
PRL2012_1606	1.03912	8.54497	0.000155756	0.000398043
PRL2012_1611	1.60667	3.824	0.000752401	0.0016877
PRL2012_1612	1.48503	8.80924	9.33137e-08	3.94414e-07
PRL2012_1614	2.16731	10.3705	1.84482e-14	1.76346e-13
PRL2012_1615	1.80428	10.0594	9.07106e-11	5.56199e-10
PRL2012_1617	-1.79509	7.42404	9.78393e-12	6.85611e-11
PRL2012_1619	-1.36868	4.48474	2.2079e-05	6.50161e-05
PRL2012_1621	-1.18925	7.71095	5.19324e-06	1.63517e-05
PRL2012_1624	-2.04427	5.3458	2.98387e-12	2.22477e-11
PRL2012_1627	-1.03196	7.27987	9.604e-05	0.000257211
PRL2012_1628	1.04373	8.74676	0.000138668	0.000359495
PRL2012_1631	1.46657	5.23907	2.7061e-05	7.83333e-05
PRL2012_1632	1.99231	4.9942	2.17702e-07	8.74561e-07
PRL2012_1635	1.31553	5.21484	0.000186776	0.00047303
PRL2012_1637	1.94136	9.43522	7.20802e-12	5.10865e-11
PRL2012_1638	-1.00852	7.14799	0.000144309	0.000371537
PRL2012_1644	1.50524	5.08264	3.48997e-05	9.93177e-05
PRL2012_1647	6.15711	1.25454	0.0057466	0.0106161
PRL2012_1648	-4.03653	0.789201	1.92162e-07	7.80372e-07
PRL2012_1649	1.444	10.1847	1.26525e-07	5.27612e-07
PRL2012_1651	-1.62253	8.68308	2.88402e-10	1.69584e-09
PRL2012_1652	-2.46155	7.85307	1.14824e-20	1.76885e-19
PRL2012_1653	1.95865	9.72831	3.20097e-12	2.37713e-11
PRL2012_1656	1.34926	10.4824	7.13208e-07	2.61697e-06
PRL2012_1658	-2.90069	1.85491	6.35698e-08	2.76856e-07
PRL2012_1660	1.72762	6.95571	1.51917e-08	7.37432e-08
PRL2012_1661	1.58602	7.3138	6.23094e-08	2.7264e-07
PRL2012_1665	1.7372	9.29039	6.43203e-10	3.60039e-09
PRL2012_1668	1.03948	6.47371	0.000532273	0.00122184
PRL2012_1669	-1.20591	5.41389	3.61448e-05	0.000102704
PRL2012_1672	-1.64147	3.7671	4.34455e-06	1.40351e-05
PRL2012_1673	-1.68244	4.56747	1.44196e-07	5.95969e-07
PRL2012_1675	-2.68033	2.72045	4.51422e-10	2.59707e-09
PRL2012_1676	-3.74311	7.5234	1.36338e-41	7.47452e-40
PRL2012_1677	-3.70207	8.49396	3.10525e-42	1.9294e-40
PRL2012_1691	-2.58559	6.19025	1.66207e-20	2.49847e-19
PRL2012_1692	1.68883	6.91975	2.90272e-08	1.34594e-07
PRL2012_1693	-1.94301	3.76128	6.01708e-08	2.64525e-07
PRL2012_1698	-3.74242	0.481825	3.63905e-05	0.000103245
PRL2012_1699	-1.07648	5.53146	0.000233669	0.000582297
PRL2012_1706	-2.06165	2.97861	4.54709e-07	1.71922e-06
PRL2012_1707	-3.50341	0.995692	5.30529e-07	1.98975e-06
PRL2012_1708	1.00345	7.78049	0.000355261	0.000844652
PRL2012_1709	1.22595	5.38173	0.000336293	0.00080918
PRL2012_1710	-1.14829	7.13953	1.51936e-05	4.53135e-05
PRL2012_1711	-3.8914	6.71597	3.69292e-42	2.22051e-40
PRL2012_1712	-5.42295	5.39761	1.36505e-57	2.31315e-55
PRL2012_1714	-1.53093	2.52961	0.000969626	0.00209917
PRL2012_1717	-1.22302	4.75646	9.27412e-05	0.000249812
PRL2012_1719	-5.24001	5.0292	7.47863e-53	9.29345e-51
PRL2012_1720	-3.09157	0.890824	1.26231e-05	3.81352e-05
PRL2012_1721	-1.26334	4.66163	6.99774e-05	0.000192369
PRL2012_1723	-2.725	5.6764	2.74978e-21	4.57642e-20
PRL2012_1724	-3.07593	6.4078	3.29675e-28	8.41801e-27
PRL2012_1725	-4.05171	6.94373	7.99809e-46	6.21185e-44
PRL2012_1726	-3.23237	8.27857	1.64365e-33	6.51864e-32
PRL2012_1727	-3.77972	7.99771	3.35665e-43	2.31733e-41
PRL2012_1728	-2.93742	8.09708	2.44551e-28	6.33116e-27
PRL2012_1729	-1.69291	4.67352	7.89015e-08	3.3655e-07
PRL2012_1730	-2.60826	2.65859	1.66457e-09	8.9675e-09
PRL2012_1731	-2.00039	5.87843	1.05788e-12	8.28527e-12
PRL2012_1733	-1.12254	5.34726	0.000144206	0.000371537
PRL2012_1734	3.31295	8.58772	3.0642e-26	7.32265e-25
PRL2012_1735	3.0407	7.247	5.39475e-20	7.73525e-19
PRL2012_1740	1.18899	5.27451	0.000495592	0.00114188
PRL2012_1743	1.71116	7.6658	4.26942e-09	2.21677e-08
PRL2012_1746	-1.29375	6.88123	1.29582e-06	4.5311e-06
PRL2012_1749	1.46469	6.5296	2.10015e-06	7.13055e-06
PRL2012_1754	-1.57473	6.30219	9.20204e-09	4.63584e-08
PRL2012_1755	-4.0315	0.94217	2.864e-08	1.33129e-07
PRL2012_1757	-2.63825	4.06251	4.88319e-15	4.94688e-14
PRL2012_1760	1.1982	3.59938	0.0123156	0.0212559
PRL2012_1761	1.85404	5.05644	7.25406e-07	2.6565e-06
PRL2012_1762	1.30632	4.09895	0.00372177	0.00717412
PRL2012_1764	-2.11102	7.85758	8.46766e-16	9.01927e-15
PRL2012_1765	-1.23061	5.14606	4.26361e-05	0.000120051
PRL2012_1769	-1.03802	4.94751	0.00071719	0.00161845
PRL2012_1771	-1.30485	6.77359	1.17744e-06	4.15673e-06
PRL2012_1772	-1.31472	7.73312	4.63576e-07	1.7492e-06
PRL2012_1773	2.35805	5.99785	1.15898e-11	8.00127e-11
PRL2012_1776	1.08691	4.70969	0.00401597	0.0076935
PRL2012_1778	5.31897	8.26557	6.524e-46	5.28728e-44
PRL2012_1779	5.63974	9.08445	4.54909e-53	6.05679e-51
PRL2012_1780	5.67026	10.0189	1.14231e-57	2.12927e-55
PRL2012_1782	5.45977	11.5516	2.15046e-58	5.01057e-56
PRL2012_1785	-2.57973	6.43478	6.85972e-21	1.0836e-19
PRL2012_1786	-1.3456	5.92287	1.73516e-06	5.94546e-06
PRL2012_1791	-4.33098	8.78231	9.81105e-55	1.40675e-52
PRL2012_1793	-1.51395	4.46606	2.25864e-06	7.64083e-06
PRL2012_1794	-3.82123	3.52832	1.52795e-24	3.31175e-23
PRL2012_1795	-5.20712	5.03469	4.00961e-52	4.67119e-50
PRL2012_1796	-4.06406	7.87338	3.50332e-48	3.43695e-46
PRL2012_1799	-3.43455	3.90777	5.62513e-23	1.10371e-21
PRL2012_1800	-1.44443	4.06568	2.6355e-05	7.65199e-05
PRL2012_1801	-3.33947	5.99464	3.96843e-31	1.29775e-29
PRL2012_1802	-3.95728	6.23378	4.83215e-42	2.81473e-40
PRL2012_1803	-4.91886	7.92256	9.79864e-65	3.04411e-62
PRL2012_1804	1.37925	5.85881	2.71505e-05	7.8463e-05
PRL2012_1805	-2.63365	6.8699	3.06328e-22	5.43805e-21
PRL2012_1807	-1.11401	5.6355	0.000105143	0.000279582
PRL2012_1808	-1.12614	5.56413	0.00010645	0.000282653
PRL2012_1809	-1.39335	6.97975	1.79687e-07	7.32903e-07
PRL2012_1810	-1.7654	8.1432	9.90726e-12	6.89072e-11
PRL2012_1813	-2.01159	10.1507	3.85101e-15	3.94411e-14
PRL2012_1815	-1.46159	8.43191	1.47062e-08	7.15728e-08
PRL2012_1817	1.39279	4.54935	0.000764218	0.00171009
PRL2012_1818	1.76537	7.80863	1.51306e-09	8.17492e-09
PRL2012_1819	3.3959	7.0103	1.24061e-22	2.38403e-21
PRL2012_1820	1.92205	7.42848	1.14992e-10	6.98195e-10
PRL2012_1823	3.24552	4.20022	1.16231e-09	6.39099e-09
PRL2012_1824	-1.94929	5.18992	5.38758e-11	3.3813e-10
PRL2012_1826	-2.53073	4.24103	7.41381e-15	7.46991e-14
PRL2012_1827	-1.78984	2.14164	0.000532918	0.00122184
PRL2012_1833	-2.1068	5.42825	3.61084e-13	3.08743e-12
PRL2012_1834	-2.56434	3.12921	8.12691e-11	5.01608e-10
PRL2012_1836	2.65178	8.53158	9.61171e-19	1.26171e-17
PRL2012_1837	1.35114	8.45667	1.19803e-06	4.22142e-06
PRL2012_1841	-1.02737	5.59254	0.000379876	0.000896316
PRL2012_1844	-2.34009	7.16527	2.08156e-18	2.67588e-17
PRL2012_1845	-1.24171	6.7865	3.90827e-06	1.26696e-05
PRL2012_1847	1.00662	6.18894	0.000949911	0.00205888
PRL2012_1853	-1.03066	6.14831	0.000209496	0.000526281
PRL2012_1856	1.75859	6.12291	7.16244e-08	3.08332e-07
PRL2012_1857	2.64733	7.54721	2.12534e-17	2.53951e-16
PRL2012_1859	2.49917	9.43643	7.43512e-18	9.17818e-17

## Sheet: Table_S6
Table S6: Differentially expressed genes in B.breve PRL2012 when in bi-association with B. bifidum PRL2010 in IGSM, respect to the control.
Gene name	logFC	logCPM	PValue	FDR
PRL2012_1110	-6.45071	1.11527	5.47744e-05	0.00022841
PRL2012_1469	-6.14379	0.940005	0.000232302	0.000808201
PRL2012_1712	-6.03761	5.75387	7.24001e-36	1.68692e-33
PRL2012_0763	-5.85646	6.65393	1.80534e-38	1.12172e-35
PRL2012_0097	-5.70586	9.89558	4.08493e-45	7.6143e-42
PRL2012_1096	-5.61609	1.64239	2.43733e-08	2.08403e-07
PRL2012_0298	-5.53237	7.86878	2.99955e-40	2.79558e-37
PRL2012_0328	-5.42251	2.1187	6.21381e-11	8.57966e-10
PRL2012_1264	-5.18119	8.50917	3.97279e-38	1.69065e-35
PRL2012_0751	-5.12958	9.09246	4.53502e-38	1.69065e-35
PRL2012_1347	-5.01245	1.26325	6.88863e-06	3.58671e-05
PRL2012_1111	-4.92547	1.19803	1.35865e-05	6.57797e-05
PRL2012_0764	-4.86595	1.18132	2.71139e-05	0.0001212
PRL2012_0271	-4.8235	5.91992	3.43591e-28	3.76737e-26
PRL2012_0427	-4.75016	4.38496	3.24932e-22	1.59388e-20
PRL2012_1719	-4.7422	5.48264	5.31589e-26	4.30818e-24
PRL2012_1648	-4.67148	1.55711	2.89683e-06	1.64124e-05
PRL2012_1796	-4.65366	8.03097	5.34985e-32	9.97213e-30
PRL2012_0021	-4.56526	5.28419	2.8257e-24	1.82675e-22
PRL2012_0752	-4.48946	8.55829	6.21233e-31	9.64982e-29
PRL2012_1791	-4.48517	8.9539	3.25807e-31	5.52094e-29
PRL2012_1795	-4.47137	5.49857	8.04148e-25	5.76512e-23
PRL2012_1438	-4.4563	2.3455	8.82757e-11	1.20106e-09
PRL2012_1072	-4.39527	2.77751	1.03525e-11	1.53152e-10
PRL2012_1452	-4.34981	1.98153	1.16456e-08	1.1132e-07
PRL2012_0760	-4.34086	5.93898	3.59119e-25	2.78916e-23
PRL2012_1159	-4.32791	4.85958	5.4412e-21	2.60061e-19
PRL2012_1707	-4.26473	1.64403	1.61505e-06	9.5874e-06
PRL2012_1676	-4.22978	7.68813	1.93816e-27	2.00707e-25
PRL2012_0121	-4.15295	5.97082	9.74752e-24	5.86109e-22
PRL2012_0456	-4.14717	8.45062	2.50354e-27	2.44179e-25
PRL2012_1273	-4.14074	3.60809	9.75777e-15	2.27356e-13
PRL2012_1453	-4.13158	2.64655	4.80957e-11	6.74064e-10
PRL2012_1011	-4.12388	2.11045	1.93896e-08	1.70482e-07
PRL2012_1075	-4.1179	2.36481	1.06838e-08	1.03184e-07
PRL2012_1803	-4.08788	8.18009	1.34904e-26	1.14301e-24
PRL2012_0166	-4.08272	8.33832	1.24607e-26	1.10603e-24
PRL2012_1018	-4.06976	1.52809	5.23649e-06	2.80484e-05
PRL2012_1711	-4.05193	6.94427	6.50466e-25	4.84987e-23
PRL2012_1755	-3.97959	1.77775	3.16237e-06	1.7755e-05
PRL2012_1069	-3.94547	1.46967	1.75242e-05	8.35426e-05
PRL2012_1071	-3.9228	2.16287	1.93896e-08	1.70482e-07
PRL2012_1074	-3.91042	0.729816	0.00494521	0.0118329
PRL2012_0272	-3.8818	7.94983	2.84205e-24	1.82675e-22
PRL2012_0493	-3.87818	2.13764	1.64346e-07	1.19665e-06
PRL2012_1160	-3.86247	4.01568	4.62764e-16	1.21492e-14
PRL2012_1434	-3.841	1.40475	3.24502e-05	0.000142323
PRL2012_0562	-3.83816	5.42947	9.22239e-20	3.65756e-18
PRL2012_0391	-3.83607	6.95943	4.92697e-23	2.70114e-21
PRL2012_1677	-3.82347	8.66516	3.53994e-24	2.19948e-22
PRL2012_1403	-3.7809	7.40697	5.94617e-23	3.16676e-21
PRL2012_0022	-3.77017	5.26745	9.59567e-19	3.31228e-17
PRL2012_0119	-3.75594	8.34664	2.29281e-23	1.33556e-21
PRL2012_0193	-3.73365	6.41148	6.78341e-21	3.08397e-19
PRL2012_1127	-3.68716	5.78168	1.19848e-19	4.5591e-18
PRL2012_0494	-3.68144	1.31125	0.000114054	0.000433556
PRL2012_1440	-3.67841	5.01767	1.44961e-17	4.5003e-16
PRL2012_0758	-3.65366	5.9597	4.5007e-20	1.90666e-18
PRL2012_0167	-3.65026	9.08623	1.24913e-22	6.46773e-21
PRL2012_1296	-3.64539	4.98327	1.47274e-17	4.5003e-16
PRL2012_0127	-3.61991	0.628896	0.0110399	0.0238452
PRL2012_1442	-3.60241	5.13771	1.00116e-17	3.21753e-16
PRL2012_0118	-3.60211	10.2951	1.39295e-22	7.01746e-21
PRL2012_0759	-3.5789	5.83252	5.11881e-19	1.80028e-17
PRL2012_0975	-3.54412	3.56563	3.83745e-12	6.01093e-11
PRL2012_0122	-3.53835	5.61829	5.97128e-18	1.95271e-16
PRL2012_1117	-3.52173	1.23179	0.00041436	0.00135714
PRL2012_1727	-3.51494	8.2247	6.25222e-21	2.91354e-19
PRL2012_1265	-3.51183	7.90079	8.29473e-21	3.68128e-19
PRL2012_1450	-3.50095	2.94275	8.18825e-10	9.59931e-09
PRL2012_1341	-3.49836	3.00049	1.84631e-09	2.04853e-08
PRL2012_1099	-3.49269	4.13234	1.5292e-13	2.93858e-12
PRL2012_1342	-3.48183	3.76841	2.59068e-12	4.16296e-11
PRL2012_1725	-3.45592	7.24388	8.72018e-20	3.53357e-18
PRL2012_1095	-3.45531	2.15079	4.24168e-07	2.88558e-06
PRL2012_1198	-3.4351	8.26815	2.82757e-20	1.22572e-18
PRL2012_0615	-3.38398	4.47055	9.1716e-14	1.87867e-12
PRL2012_1720	-3.36861	1.55457	5.04341e-05	0.00021269
PRL2012_0867	-3.35493	5.35021	9.66732e-16	2.43512e-14
PRL2012_0762	-3.34576	7.88011	3.97607e-19	1.42527e-17
PRL2012_1726	-3.32186	8.45382	2.85797e-19	1.04456e-17
PRL2012_1128	-3.3177	9.91821	1.06229e-19	4.12521e-18
PRL2012_1294	-3.30156	3.47814	7.89664e-11	1.0823e-09
PRL2012_0426	-3.29938	4.25444	6.54481e-13	1.17303e-11
PRL2012_1698	-3.29878	1.38088	0.000515071	0.00165533
PRL2012_0125	-3.22254	1.50599	8.9373e-05	0.000352948
PRL2012_0757	-3.21256	6.79163	2.38038e-17	7.04289e-16
PRL2012_0775	-3.21175	5.02355	8.146e-15	1.92204e-13
PRL2012_1723	-3.19506	5.88047	7.82649e-16	1.99844e-14
PRL2012_0077	-3.17345	5.01134	7.97578e-14	1.65187e-12
PRL2012_1457	-3.17168	2.29912	4.3944e-06	2.38809e-05
PRL2012_1473	-3.17095	1.81675	2.28633e-05	0.000105488
PRL2012_1706	-3.16825	3.10409	5.59019e-09	5.854e-08
PRL2012_0204	-3.16133	9.4394	4.66843e-18	1.55392e-16
PRL2012_1219	-3.15439	4.80198	1.29267e-13	2.56335e-12
PRL2012_1199	-3.13907	6.81578	1.45667e-16	3.993e-15
PRL2012_0707	-3.12937	1.83989	7.5822e-05	0.00030394
PRL2012_0563	-3.1224	7.40316	5.91602e-17	1.69653e-15
PRL2012_0474	-3.11173	9.53642	1.10582e-17	3.49363e-16
PRL2012_1799	-3.10671	4.47197	2.41489e-12	3.91423e-11
PRL2012_1827	-3.10606	2.18946	5.4788e-06	2.91743e-05
PRL2012_0558	-3.08888	3.3326	7.97788e-09	7.95228e-08
PRL2012_1794	-3.0828	4.24661	8.19956e-12	1.22272e-10
PRL2012_1297	-3.07041	2.68152	7.93996e-07	5.12933e-06
PRL2012_0386	-3.05488	4.77281	9.93218e-13	1.73024e-11
PRL2012_1757	-3.05033	4.38237	7.27123e-12	1.10192e-10
PRL2012_0593	-3.04945	10.787	3.32138e-17	9.67353e-16
PRL2012_1728	-3.0463	8.27001	1.12458e-16	3.12869e-15
PRL2012_1826	-3.01992	4.53112	5.41297e-12	8.40815e-11
PRL2012_1407	-3.01693	2.40941	3.5231e-06	1.94292e-05
PRL2012_1261	-3.01313	4.44891	6.73236e-12	1.02862e-10
PRL2012_0016	-2.94374	3.04111	1.48087e-07	1.09537e-06
PRL2012_0397	-2.89753	6.86134	1.45158e-14	3.34043e-13
PRL2012_1580	-2.89204	1.96192	0.000132303	0.000488342
PRL2012_0211	-2.87754	7.00933	1.7191e-14	3.9078e-13
PRL2012_1764	-2.86821	7.87759	5.98573e-15	1.44901e-13
PRL2012_0765	-2.86525	4.14266	2.00995e-10	2.56613e-09
PRL2012_0323	-2.86212	6.01955	1.43273e-13	2.81116e-12
PRL2012_1415	-2.8573	6.7699	3.22565e-14	6.99142e-13
PRL2012_1472	-2.85466	3.30995	1.77936e-08	1.59458e-07
PRL2012_0394	-2.85132	3.08504	2.40366e-07	1.69713e-06
PRL2012_0564	-2.84132	1.16363	0.0152401	0.031459
PRL2012_1217	-2.83631	5.55143	1.54978e-12	2.60251e-11
PRL2012_1176	-2.835	4.43338	1.5723e-10	2.06392e-09
PRL2012_1218	-2.81784	7.33698	2.90303e-14	6.36617e-13
PRL2012_0120	-2.8006	3.91773	1.39536e-09	1.58595e-08
PRL2012_1724	-2.79851	6.70916	9.42374e-14	1.90933e-12
PRL2012_1402	-2.79487	5.14668	5.79549e-12	8.92792e-11
PRL2012_1525	-2.77078	5.60121	3.55971e-12	5.62313e-11
PRL2012_1652	-2.75258	7.98206	4.7694e-14	1.02186e-12
PRL2012_0084	-2.75252	9.87792	1.82961e-14	4.1089e-13
PRL2012_0614	-2.74679	4.39974	5.35259e-10	6.47872e-09
PRL2012_1802	-2.72576	6.6892	3.40635e-13	6.28656e-12
PRL2012_1244	-2.72564	4.30773	1.1171e-09	1.28536e-08
PRL2012_1070	-2.70336	2.0229	0.000211214	0.000742835
PRL2012_0519	-2.67884	2.64786	3.28333e-06	1.83237e-05
PRL2012_1577	-2.67535	5.91792	3.5424e-12	5.62313e-11
PRL2012_1041	-2.67515	8.62501	1.49769e-13	2.90801e-12
PRL2012_0927	-2.66425	6.48069	1.75951e-12	2.92832e-11
PRL2012_1447	-2.63719	7.1523	9.05199e-13	1.59178e-11
PRL2012_0278	-2.62276	1.99004	8.3152e-05	0.000331187
PRL2012_0497	-2.60997	6.28858	7.43777e-12	1.11806e-10
PRL2012_1834	-2.58981	3.61891	8.15469e-08	6.35997e-07
PRL2012_0884	-2.58691	2.19153	9.00413e-05	0.000354835
PRL2012_1451	-2.57638	4.95355	2.55913e-10	3.22312e-09
PRL2012_0133	-2.55691	3.28002	7.1974e-07	4.72393e-06
PRL2012_1377	-2.55633	4.55679	1.76633e-09	1.99541e-08
PRL2012_0223	-2.5445	4.11614	1.36317e-08	1.28331e-07
PRL2012_1435	-2.5412	5.69177	5.29726e-11	7.36872e-10
PRL2012_0206	-2.51103	5.73576	8.90989e-11	1.20348e-09
PRL2012_1152	-2.50765	5.59755	1.54794e-10	2.04636e-09
PRL2012_0974	-2.49613	6.90538	1.74509e-11	2.54129e-10
PRL2012_0981	-2.48987	4.44506	6.36408e-09	6.48232e-08
PRL2012_0515	-2.48879	5.96648	1.10827e-10	1.48619e-09
PRL2012_0051	-2.46749	5.74007	1.82244e-10	2.35905e-09
PRL2012_1089	-2.46507	1.96446	0.000211101	0.000742835
PRL2012_1094	-2.45343	5.56325	2.55146e-10	3.22312e-09
PRL2012_1093	-2.45036	2.25038	0.000134842	0.000496731
PRL2012_1474	-2.44538	3.47698	6.42197e-07	4.27057e-06
PRL2012_1597	-2.44326	7.9531	1.68874e-11	2.47859e-10
PRL2012_1092	-2.43847	2.62196	1.49893e-05	7.21963e-05
PRL2012_1721	-2.43692	4.49964	1.17464e-08	1.1171e-07
PRL2012_1524	-2.42816	3.52807	1.47674e-06	8.8827e-06
PRL2012_0040	-2.41077	5.34715	1.38011e-09	1.57824e-08
PRL2012_1449	-2.40089	6.27735	1.98158e-10	2.54736e-09
PRL2012_0986	-2.40085	8.46694	2.73147e-11	3.91651e-10
PRL2012_1436	-2.40075	3.81104	1.20866e-07	9.12123e-07
PRL2012_1455	-2.39843	3.89664	1.961e-07	1.41132e-06
PRL2012_0352	-2.38683	9.2433	2.29029e-11	3.30937e-10
PRL2012_0380	-2.37534	4.87098	7.53345e-09	7.54965e-08
PRL2012_0495	-2.36603	2.72189	3.15978e-05	0.000138911
PRL2012_1063	-2.36243	1.77305	0.00140059	0.00400413
PRL2012_0292	-2.36156	4.8007	1.40019e-08	1.31153e-07
PRL2012_1805	-2.3556	7.15358	1.3831e-10	1.8415e-09
PRL2012_1014	-2.35178	1.96178	0.000801951	0.00243459
PRL2012_0046	-2.34175	2.67398	6.11318e-05	0.000250439
PRL2012_0696	-2.34126	2.88914	4.286e-05	0.000183236
PRL2012_1058	-2.33943	1.90425	0.00261382	0.00685255
PRL2012_0327	-2.33239	3.20436	1.8371e-05	8.66925e-05
PRL2012_1091	-2.3297	4.48632	2.24703e-08	1.94812e-07
PRL2012_1801	-2.31921	6.4783	5.07708e-10	6.1854e-09
PRL2012_1793	-2.31786	4.48114	6.89988e-08	5.44974e-07
PRL2012_0395	-2.31275	4.60779	4.20788e-08	3.47057e-07
PRL2012_1088	-2.30652	3.86134	4.19498e-07	2.86427e-06
PRL2012_0496	-2.29682	4.33902	1.40077e-07	1.04441e-06
PRL2012_0982	-2.29199	4.38879	1.5963e-07	1.17145e-06
PRL2012_1262	-2.28123	4.70545	3.88116e-08	3.2409e-07
PRL2012_0740	-2.27531	7.13332	5.01217e-10	6.14651e-09
PRL2012_0409	-2.27487	5.13055	1.51275e-08	1.39592e-07
PRL2012_1658	-2.27419	2.69961	0.000203497	0.00072389
PRL2012_0424	-2.27114	2.3664	0.00100738	0.00300921
PRL2012_1546	-2.2689	8.27754	2.9817e-10	3.73012e-09
PRL2012_0080	-2.26829	4.68928	5.56643e-08	4.45314e-07
PRL2012_0027	-2.26631	4.62865	7.05214e-08	5.54649e-07
PRL2012_1005	-2.26413	7.01072	7.39009e-10	8.71843e-09
PRL2012_1082	-2.25888	1.52577	0.015227	0.031459
PRL2012_0387	-2.25692	4.505	9.69805e-08	7.4699e-07
PRL2012_1057	-2.25662	5.36495	1.65871e-08	1.50821e-07
PRL2012_1020	-2.25633	5.15299	2.39116e-08	2.06349e-07
PRL2012_0017	-2.25378	2.71049	0.000114085	0.000433556
PRL2012_0357	-2.21829	3.62458	1.64958e-06	9.73045e-06
PRL2012_1591	-2.20688	4.53123	1.43475e-07	1.06549e-06
PRL2012_1067	-2.20663	3.8012	5.49365e-06	2.91743e-05
PRL2012_0351	-2.20597	4.3907	2.12427e-07	1.5171e-06
PRL2012_1389	-2.20406	8.95322	6.15763e-10	7.35758e-09
PRL2012_1136	-2.19187	3.84154	1.76489e-06	1.03451e-05
PRL2012_1150	-2.19169	10.8904	5.93724e-10	7.14001e-09
PRL2012_0241	-2.18277	5.63792	1.75492e-08	1.58028e-07
PRL2012_1055	-2.18194	4.7317	1.89103e-07	1.37155e-06
PRL2012_0192	-2.18118	4.00076	1.43486e-06	8.69241e-06
PRL2012_1754	-2.18108	6.32677	5.95775e-09	6.16958e-08
PRL2012_1139	-2.17599	5.67732	1.94832e-08	1.70501e-07
PRL2012_1098	-2.17393	4.47651	3.1791e-07	2.20292e-06
PRL2012_1833	-2.16857	5.68692	1.43562e-08	1.33134e-07
PRL2012_0661	-2.1681	5.42954	3.89095e-08	3.2409e-07
PRL2012_0784	-2.16747	7.89804	1.84124e-09	2.04853e-08
PRL2012_1042	-2.1559	6.30903	8.46302e-09	8.34659e-08
PRL2012_1828	-2.14025	3.76351	4.44854e-06	2.41049e-05
PRL2012_1448	-2.12494	7.61942	3.93206e-09	4.16441e-08
PRL2012_1408	-2.11368	4.29298	9.05179e-07	5.72772e-06
PRL2012_0396	-2.09112	6.19393	3.07516e-08	2.61739e-07
PRL2012_1439	-2.08805	8.02201	6.21804e-09	6.36836e-08
PRL2012_0293	-2.08697	2.36368	0.00143197	0.00407509
PRL2012_0480	-2.08289	5.95745	4.37788e-08	3.56348e-07
PRL2012_1824	-2.07912	5.42821	1.16943e-07	8.86105e-07
PRL2012_0642	-2.07461	1.87468	0.00610579	0.0141733
PRL2012_1810	-2.05295	8.23685	1.01033e-08	9.80862e-08
PRL2012_0984	-2.04525	4.43829	1.93022e-06	1.12788e-05
PRL2012_0485	-2.04479	7.58886	1.53083e-08	1.40565e-07
PRL2012_0393	-2.0392	4.90851	5.61249e-07	3.76319e-06
PRL2012_1286	-2.03524	6.30716	5.23237e-08	4.20394e-07
PRL2012_0089	-2.01067	5.88052	1.15407e-07	8.78036e-07
PRL2012_1691	-2.00966	6.59167	5.96701e-08	4.75321e-07
PRL2012_0983	-2.0033	4.18213	4.58281e-06	2.47604e-05
PRL2012_0338	-2.00301	3.84134	2.01289e-05	9.45096e-05
PRL2012_0772	-2.00243	2.94964	0.000273834	0.000941746
PRL2012_1492	-1.98943	7.33019	4.0498e-08	3.35503e-07
PRL2012_1019	-1.98511	1.84264	0.0165462	0.033818
PRL2012_1384	-1.97687	3.23137	9.91449e-05	0.000385383
PRL2012_1161	-1.96835	5.73557	2.58237e-07	1.81643e-06
PRL2012_0273	-1.9682	8.25474	3.72946e-08	3.15987e-07
PRL2012_1437	-1.96402	3.11523	0.00014112	0.000515782
PRL2012_1086	-1.95171	5.36356	5.12041e-07	3.44565e-06
PRL2012_0179	-1.94872	6.70607	1.21869e-07	9.15983e-07
PRL2012_0486	-1.94613	8.38885	4.90997e-08	3.97921e-07
PRL2012_0481	-1.92737	6.05455	3.1975e-07	2.20746e-06
PRL2012_0708	-1.92202	5.38228	1.19185e-06	7.35631e-06
PRL2012_1363	-1.92166	4.57477	4.6376e-06	2.49841e-05
PRL2012_0382	-1.90582	2.45752	0.00210599	0.00569749
PRL2012_0736	-1.90533	8.03088	1.03289e-07	7.92307e-07
PRL2012_0388	-1.90436	3.68768	5.42474e-05	0.000227229
PRL2012_1590	-1.90296	3.53643	6.20091e-05	0.000252415
PRL2012_0648	-1.89714	9.73835	7.80817e-08	6.11531e-07
PRL2012_1327	-1.89595	2.42005	0.00402939	0.00997448
PRL2012_1015	-1.89543	3.7862	2.93755e-05	0.000130682
PRL2012_0880	-1.89529	3.28218	0.000119968	0.000452374
PRL2012_1100	-1.8897	9.35567	9.09867e-08	7.03731e-07
PRL2012_0906	-1.87695	7.93081	1.62047e-07	1.18453e-06
PRL2012_1599	-1.87391	5.22139	2.54324e-06	1.45865e-05
PRL2012_1126	-1.86682	7.62948	2.10131e-07	1.50648e-06
PRL2012_1059	-1.85734	2.78444	0.00121945	0.00353507
PRL2012_0420	-1.84912	4.46897	1.08909e-05	5.4135e-05
PRL2012_1401	-1.84648	5.23079	2.78053e-06	1.58499e-05
PRL2012_0479	-1.829	6.50643	7.70984e-07	5.02488e-06
PRL2012_0702	-1.82428	6.73615	7.06462e-07	4.65316e-06
PRL2012_0924	-1.82048	5.84147	1.47727e-06	8.8827e-06
PRL2012_0872	-1.81912	7.88933	4.01881e-07	2.75407e-06
PRL2012_1592	-1.81556	6.41397	9.75578e-07	6.12558e-06
PRL2012_1509	-1.813	7.57686	4.87096e-07	3.28967e-06
PRL2012_0484	-1.78947	3.99879	5.634e-05	0.000231317
PRL2012_0288	-1.78779	4.00256	5.634e-05	0.000231317
PRL2012_1785	-1.78729	6.88844	1.02053e-06	6.38343e-06
PRL2012_1456	-1.78312	2.2574	0.00583178	0.0135881
PRL2012_1844	-1.77658	7.52962	8.56226e-07	5.44712e-06
PRL2012_1087	-1.77229	5.73598	3.32216e-06	1.84851e-05
PRL2012_0588	-1.77068	4.33622	3.60852e-05	0.000157156
PRL2012_1693	-1.76198	4.20433	5.35535e-05	0.000225336
PRL2012_1510	-1.75677	9.50716	6.43793e-07	4.27057e-06
PRL2012_1468	-1.75262	1.81098	0.0245544	0.0473314
PRL2012_1815	-1.75242	8.50449	8.08527e-07	5.17902e-06
PRL2012_0994	-1.74817	5.54616	5.9369e-06	3.1261e-05
PRL2012_0783	-1.74314	6.71045	2.16426e-06	1.24897e-05
PRL2012_0243	-1.74303	3.87101	0.000162199	0.000586836
PRL2012_0771	-1.7413	4.26201	8.27804e-05	0.000330413
PRL2012_0570	-1.73937	4.67648	3.03989e-05	0.000134593
PRL2012_1813	-1.7368	10.3951	7.95676e-07	5.12933e-06
PRL2012_1540	-1.72932	7.34023	1.72549e-06	1.01461e-05
PRL2012_0776	-1.72753	6.25232	3.37431e-06	1.87194e-05
PRL2012_0786	-1.72713	7.01143	2.1289e-06	1.23238e-05
PRL2012_0205	-1.72475	8.09886	1.36811e-06	8.33385e-06
PRL2012_0483	-1.72297	5.033	1.78405e-05	8.48334e-05
PRL2012_1325	-1.71898	3.30952	0.000856642	0.00258379
PRL2012_1410	-1.71335	5.75709	7.10375e-06	3.66797e-05
PRL2012_1090	-1.71154	4.80056	2.26621e-05	0.000104819
PRL2012_0299	-1.70872	2.80747	0.00279421	0.00722386
PRL2012_0768	-1.70458	6.81944	3.22861e-06	1.80725e-05
PRL2012_1012	-1.68347	3.17014	0.00206858	0.00562074
PRL2012_1829	-1.67834	3.63427	0.000528643	0.00169311
PRL2012_0277	-1.67748	2.61769	0.00391346	0.00972626
PRL2012_0056	-1.66934	5.57339	1.51949e-05	7.2998e-05
PRL2012_1259	-1.66487	4.22271	0.00012925	0.000478982
PRL2012_0037	-1.66364	3.75116	0.000559953	0.00178115
PRL2012_1419	-1.66271	6.62691	5.87834e-06	3.10403e-05
PRL2012_1511	-1.6597	7.63078	3.67949e-06	2.01723e-05
PRL2012_0500	-1.65504	9.44259	2.71022e-06	1.54965e-05
PRL2012_1675	-1.65293	3.61968	0.000570823	0.00180648
PRL2012_1234	-1.64503	6.7866	7.00951e-06	3.63948e-05
PRL2012_1153	-1.64482	6.6276	7.59135e-06	3.89375e-05
PRL2012_0862	-1.63169	4.14294	0.000270829	0.000933135
PRL2012_0698	-1.62843	4.37394	0.000128855	0.000478982
PRL2012_1842	-1.62086	2.24518	0.0131359	0.0277296
PRL2012_1800	-1.61632	4.30037	0.000232401	0.000808201
PRL2012_0158	-1.61559	2.59548	0.0079479	0.0178924
PRL2012_1103	-1.61329	5.21934	5.56409e-05	0.000229966
PRL2012_0444	-1.61128	6.55809	1.21414e-05	5.95568e-05
PRL2012_0978	-1.61022	4.91771	9.0281e-05	0.000355029
PRL2012_0766	-1.60856	6.46086	1.45452e-05	7.02388e-05
PRL2012_0737	-1.58001	8.18319	9.08756e-06	4.60305e-05
PRL2012_1097	-1.57791	6.21283	2.06135e-05	9.62997e-05
PRL2012_1465	-1.57444	2.15814	0.0232679	0.0452256
PRL2012_0904	-1.56821	6.64516	1.94787e-05	9.16874e-05
PRL2012_0345	-1.56634	5.5023	5.37246e-05	0.000225546
PRL2012_1013	-1.55631	4.37522	0.000282423	0.000967715
PRL2012_1714	-1.55243	2.94576	0.00495836	0.0118492
PRL2012_0152	-1.55134	5.65652	5.52097e-05	0.0002292
PRL2012_0408	-1.54992	7.00009	2.08016e-05	9.69355e-05
PRL2012_1035	-1.54262	9.51168	1.18894e-05	5.87342e-05
PRL2012_1351	-1.54259	3.39261	0.00240003	0.00633663
PRL2012_1731	-1.53738	6.28534	3.79375e-05	0.000164455
PRL2012_0893	-1.53312	9.71286	1.31557e-05	6.40267e-05
PRL2012_1627	-1.53221	7.26078	2.21063e-05	0.000102758
PRL2012_0787	-1.53056	6.92365	2.75351e-05	0.000122788
PRL2012_0666	-1.52844	5.40446	9.95872e-05	0.000385535
PRL2012_1445	-1.5276	2.51989	0.0141161	0.0294323
PRL2012_0242	-1.51974	4.53692	0.000337608	0.0011298
PRL2012_0894	-1.5155	9.28258	1.70389e-05	8.14372e-05
PRL2012_1287	-1.50799	6.68444	3.84505e-05	0.000166292
PRL2012_0024	-1.50309	7.73987	2.69841e-05	0.00012091
PRL2012_0148	-1.49931	7.38947	2.99391e-05	0.000132873
PRL2012_1374	-1.49464	4.27335	0.000659645	0.00204254
PRL2012_0154	-1.491	3.45461	0.00282879	0.00729304
PRL2012_1508	-1.4842	8.75519	2.69434e-05	0.00012091
PRL2012_0294	-1.4838	3.5646	0.00190297	0.00524725
PRL2012_1860	-1.48074	5.17348	0.000207778	0.000734911
PRL2012_0729	-1.47777	13.3775	2.40283e-05	0.000109508
PRL2012_0888	-1.46742	7.13939	4.84449e-05	0.000205698
PRL2012_1361	-1.44458	3.98364	0.0011884	0.00345582
PRL2012_1432	-1.44368	5.58518	0.00019686	0.000704314
PRL2012_0276	-1.44293	4.97172	0.000315833	0.00106838
PRL2012_1293	-1.42248	3.24914	0.00560064	0.0131813
PRL2012_0291	-1.421	2.80056	0.0113029	0.0242725
PRL2012_1722	-1.41918	4.95391	0.00050508	0.00162603
PRL2012_0337	-1.41748	4.76271	0.000542274	0.00173082
PRL2012_1260	-1.41353	3.81449	0.00223152	0.0059678
PRL2012_0052	-1.41251	5.21911	0.000317059	0.00106838
PRL2012_1258	-1.41024	3.33561	0.00600351	0.0139533
PRL2012_0082	-1.40511	6.9371	0.000107258	0.000411426
PRL2012_0049	-1.40484	7.25634	0.000107271	0.000411426
PRL2012_0258	-1.40237	7.28536	0.0001039	0.000400145
PRL2012_1299	-1.40003	7.11231	0.000111056	0.000424196
PRL2012_0224	-1.39948	6.43372	0.00015542	0.000564724
PRL2012_0953	-1.39852	5.47199	0.000324913	0.00109124
PRL2012_0150	-1.39789	6.79514	0.000129253	0.000478982
PRL2012_1512	-1.38855	5.90911	0.00023164	0.000808201
PRL2012_0038	-1.38705	2.86638	0.0130023	0.027604
PRL2012_1125	-1.38552	4.9376	0.000570626	0.00180648
PRL2012_1281	-1.38419	5.36033	0.000371067	0.00122636
PRL2012_0870	-1.37841	8.73239	9.57016e-05	0.000375553
PRL2012_1003	-1.36927	5.25575	0.000536145	0.00171419
PRL2012_0886	-1.367	4.2186	0.00215257	0.00580911
PRL2012_1275	-1.36604	3.35229	0.00641354	0.0148139
PRL2012_1444	-1.36149	4.35132	0.00153382	0.00433188
PRL2012_0810	-1.35774	4.7443	0.00104559	0.00309361
PRL2012_1108	-1.35701	3.20576	0.0103077	0.0224196
PRL2012_0557	-1.3522	3.65229	0.00566022	0.0132443
PRL2012_0041	-1.34531	3.20653	0.0103077	0.0224196
PRL2012_0050	-1.34483	6.28285	0.000308575	0.00104961
PRL2012_0157	-1.34373	7.7779	0.000167653	0.000604458
PRL2012_0010	-1.34203	10.1176	0.00013065	0.000483197
PRL2012_1033	-1.34147	4.93666	0.000870747	0.00261786
PRL2012_1431	-1.34075	5.53131	0.000545219	0.00173724
PRL2012_1149	-1.32107	8.35362	0.000192891	0.000692772
PRL2012_1048	-1.31624	5.3908	0.000789845	0.00240961
PRL2012_1482	-1.31196	8.75354	0.000207036	0.000733681
PRL2012_0774	-1.30557	3.78252	0.00414916	0.0102167
PRL2012_0169	-1.30489	9.97792	0.000200665	0.000715182
PRL2012_0117	-1.29872	10.9958	0.000208486	0.000736019
PRL2012_0274	-1.29859	7.37094	0.000317533	0.00106838
PRL2012_1364	-1.28941	3.85644	0.0048614	0.0116474
PRL2012_0389	-1.28569	4.58798	0.00269703	0.00702133
PRL2012_0191	-1.28141	3.09483	0.0220639	0.0432007
PRL2012_1710	-1.27987	7.27055	0.000384931	0.00126769
PRL2012_1051	-1.27236	5.39543	0.00110785	0.00325714
PRL2012_0741	-1.26654	7.04091	0.000477453	0.00153974
PRL2012_1638	-1.2633	7.22172	0.000470095	0.00151864
PRL2012_1102	-1.25389	5.69682	0.00105461	0.00310552
PRL2012_0754	-1.25351	7.61187	0.000453165	0.0014716
PRL2012_1282	-1.24982	3.7111	0.0125705	0.0268094
PRL2012_0923	-1.23972	5.64267	0.00117952	0.00343535
PRL2012_0284	-1.2265	5.52545	0.00150879	0.00428716
PRL2012_1564	-1.21629	8.11194	0.000613027	0.00192501
PRL2012_1774	-1.21062	6.31977	0.00103741	0.00308411
PRL2012_0671	-1.21017	4.49065	0.00439606	0.0106862
PRL2012_1624	-1.20789	5.93789	0.00142823	0.00407067
PRL2012_0144	-1.20665	5.25665	0.00216489	0.00583144
PRL2012_1352	-1.19733	5.51157	0.00215349	0.00580911
PRL2012_1605	-1.19605	9.90084	0.000657513	0.00204254
PRL2012_0422	-1.19263	10.6296	0.000659661	0.00204254
PRL2012_1534	-1.18591	4.84299	0.00355254	0.00893649
PRL2012_1367	-1.184	8.77458	0.000795706	0.00241957
PRL2012_1200	-1.18377	5.56846	0.00224991	0.00600835
PRL2012_1021	-1.18211	5.01368	0.00381893	0.0095422
PRL2012_1765	-1.17894	5.41408	0.00277431	0.00718647
PRL2012_0455	-1.17847	5.47777	0.00238073	0.00630352
PRL2012_1651	-1.17405	9.02054	0.0008619	0.00259545
PRL2012_1501	-1.17095	6.7889	0.00134532	0.00386028
PRL2012_1162	-1.16595	4.05015	0.00846564	0.0187857
PRL2012_1835	-1.15783	4.97138	0.00370717	0.00930035
PRL2012_1486	-1.15333	9.24949	0.00104833	0.00309682
PRL2012_1291	-1.15123	8.67126	0.00111612	0.00327631
PRL2012_0566	-1.14422	3.80251	0.0139219	0.0291251
PRL2012_1387	-1.13849	7.04937	0.00165805	0.00463358
PRL2012_1010	-1.13785	5.70168	0.00275298	0.00714701
PRL2012_0560	-1.13533	4.24982	0.00892788	0.0196709
PRL2012_0443	-1.13273	7.01971	0.00174846	0.0048499
PRL2012_0343	-1.12784	5.28003	0.00414702	0.0102167
PRL2012_0384	-1.12653	5.29781	0.00441087	0.0106916
PRL2012_0042	-1.12539	4.47912	0.00933244	0.0204896
PRL2012_1541	-1.11873	6.49021	0.00235749	0.00626871
PRL2012_1772	-1.1074	7.99647	0.00184175	0.00509352
PRL2012_0559	-1.10642	3.55188	0.0237234	0.0458718
PRL2012_1326	-1.10435	4.44098	0.00978844	0.0214151
PRL2012_1617	-1.10256	7.86992	0.00196973	0.00540732
PRL2012_0487	-1.09721	8.17738	0.00199321	0.00545572
PRL2012_1553	-1.09167	7.58134	0.00229481	0.00611076
PRL2012_1191	-1.07679	8.34655	0.00238949	0.00631775
PRL2012_1049	-1.07579	5.52264	0.00560824	0.0131826
PRL2012_1545	-1.07336	9.74474	0.00222317	0.005954
PRL2012_1222	-1.06975	3.76369	0.0212331	0.0416615
PRL2012_1669	-1.05863	5.71388	0.00551273	0.0130332
PRL2012_1808	-1.05693	5.81789	0.00512046	0.0121897
PRL2012_0149	-1.04275	5.62724	0.00666334	0.0152586
PRL2012_0501	-1.03915	8.94554	0.00319453	0.00815699
PRL2012_1343	-1.0373	7.32486	0.00405133	0.0100022
PRL2012_0445	-1.02861	6.43762	0.00507677	0.0121166
PRL2012_0905	-1.02716	5.87406	0.00703329	0.016027
PRL2012_1673	-1.02699	5.14077	0.0122745	0.0262382
PRL2012_1561	-1.02499	7.09765	0.00448112	0.0108337
PRL2012_0629	-1.02491	4.50658	0.0166436	0.0339427
PRL2012_0244	-1.02413	5.23229	0.00953389	0.0209073
PRL2012_0155	-1.02312	6.45598	0.00566292	0.0132443
PRL2012_0453	-1.02081	9.73547	0.00363072	0.00912085
PRL2012_1400	-1.02076	4.98342	0.0111358	0.0240244
PRL2012_0660	-1.01767	7.26671	0.00472271	0.0113296
PRL2012_0249	-1.01728	6.41382	0.00582531	0.0135881
PRL2012_1404	-1.01699	5.66729	0.0080258	0.0180025
PRL2012_1701	-1.01285	6.95895	0.0051277	0.0121914
PRL2012_1338	-1.01166	8.2394	0.00435051	0.0106282
PRL2012_1544	-1.00922	9.77733	0.00401475	0.00995145
PRL2012_1771	-1.00347	7.09617	0.00551672	0.0130332
PRL2012_0318	1.0019	6.80074	0.0104741	0.0227549
PRL2012_0210	1.00293	5.35871	0.0204146	0.0403958
PRL2012_1422	1.00392	5.91715	0.0128396	0.0273207
PRL2012_1248	1.00628	5.80211	0.0162326	0.0332866
PRL2012_0104	1.00761	6.20925	0.0130854	0.0276545
PRL2012_1340	1.0103	7.53397	0.00831166	0.0185322
PRL2012_0464	1.01073	7.57489	0.00863573	0.0191403
PRL2012_1787	1.01187	6.07824	0.0128981	0.027414
PRL2012_1633	1.01277	5.38213	0.0194779	0.0387066
PRL2012_0441	1.01474	10.2936	0.00630993	0.0145927
PRL2012_0913	1.01725	5.34169	0.0186261	0.0372923
PRL2012_0219	1.01952	8.14154	0.00738949	0.0167363
PRL2012_1687	1.02252	7.54852	0.00771841	0.0173968
PRL2012_1271	1.02449	5.06297	0.0204897	0.0404836
PRL2012_1766	1.02606	7.77469	0.00734373	0.0166529
PRL2012_1495	1.02745	8.21702	0.00674479	0.0154261
PRL2012_1423	1.03046	7.50693	0.00718873	0.0163213
PRL2012_0634	1.03125	6.08255	0.0109837	0.0237789
PRL2012_0565	1.03973	8.84941	0.00561812	0.0131891
PRL2012_1151	1.04072	4.97617	0.0189818	0.037923
PRL2012_0530	1.04105	5.14466	0.021009	0.0413961
PRL2012_1223	1.04442	7.11254	0.00740888	0.0167599
PRL2012_1635	1.04797	5.13333	0.0181102	0.0364158
PRL2012_0568	1.04833	5.80697	0.01235	0.0263693
PRL2012_1654	1.04858	7.15483	0.00647371	0.0149239
PRL2012_1461	1.05074	6.68059	0.00827354	0.0184825
PRL2012_0340	1.05172	7.2806	0.00686982	0.0156928
PRL2012_0683	1.05515	6.91608	0.00709031	0.0161175
PRL2012_0516	1.06176	7.71264	0.00551058	0.0130332
PRL2012_0197	1.06735	6.89096	0.00660172	0.0151734
PRL2012_0429	1.0697	6.38087	0.00797729	0.0179153
PRL2012_1748	1.07037	4.76876	0.0175472	0.0355505
PRL2012_1459	1.08182	6.55169	0.00704338	0.0160304
PRL2012_1532	1.08239	6.77546	0.00580182	0.0135521
PRL2012_1178	1.08638	4.74738	0.017777	0.0358619
PRL2012_0868	1.08646	5.43399	0.0134114	0.0281519
PRL2012_0349	1.08752	5.72459	0.0100717	0.0219575
PRL2012_1321	1.09018	6.92391	0.00556189	0.0131232
PRL2012_0767	1.09194	7.57207	0.00433819	0.0106121
PRL2012_1145	1.09493	7.61873	0.00419929	0.0103129
PRL2012_0467	1.09683	6.15531	0.00762631	0.0172308
PRL2012_1515	1.09705	11.2337	0.00315508	0.0080673
PRL2012_1653	1.09746	9.18558	0.00340051	0.00856561
PRL2012_1702	1.09954	7.32297	0.00431251	0.010577
PRL2012_1581	1.1033	7.31656	0.00450801	0.0108846
PRL2012_1839	1.10612	10.043	0.00301223	0.00774455
PRL2012_0437	1.1092	6.98086	0.00459945	0.0110482
PRL2012_0132	1.11718	5.62287	0.0106435	0.023096
PRL2012_1371	1.12013	7.15854	0.00392544	0.00974305
PRL2012_0375	1.12399	7.32262	0.00389051	0.00969507
PRL2012_1119	1.12418	7.83627	0.00335687	0.00849011
PRL2012_1644	1.12704	4.90459	0.0141669	0.0295052
PRL2012_1538	1.12768	4.65954	0.0177147	0.0357748
PRL2012_0798	1.12831	7.60274	0.0033835	0.00854585
PRL2012_0694	1.12852	6.23764	0.00565464	0.0132443
PRL2012_0161	1.12903	8.01533	0.00310952	0.00796174
PRL2012_0585	1.13049	7.78691	0.00324469	0.00823993
PRL2012_0069	1.13061	6.65612	0.00455328	0.0109797
PRL2012_1600	1.13324	6.72465	0.00418553	0.0102927
PRL2012_1208	1.13725	7.29411	0.00333332	0.00844199
PRL2012_0749	1.15153	6.10605	0.0052772	0.0125149
PRL2012_0225	1.15314	6.1756	0.00438644	0.0106862
PRL2012_0879	1.15489	5.54625	0.00624543	0.0144615
PRL2012_1023	1.15497	5.33183	0.00995773	0.0217599
PRL2012_1252	1.15641	7.61081	0.00274065	0.00712492
PRL2012_0454	1.15644	6.9811	0.00309453	0.00793425
PRL2012_0834	1.1569	6.95989	0.00320264	0.00816651
PRL2012_0970	1.15783	4.36963	0.018079	0.0363923
PRL2012_0322	1.15797	7.26047	0.00308052	0.00790922
PRL2012_1266	1.16963	7.85605	0.00236948	0.00629162
PRL2012_1036	1.1699	4.24843	0.0220993	0.0432247
PRL2012_0252	1.1708	7.68348	0.00237598	0.0062999
PRL2012_0003	1.1727	5.63939	0.00511186	0.0121848
PRL2012_0227	1.17364	8.13035	0.0020756	0.00562343
PRL2012_1106	1.17676	7.07845	0.00283718	0.00730455
PRL2012_1046	1.17835	4.91134	0.0110197	0.0238292
PRL2012_1236	1.18046	6.51969	0.00323111	0.00822785
PRL2012_0674	1.1821	9.27487	0.00166437	0.00464428
PRL2012_0592	1.18233	6.92216	0.00263528	0.00687433
PRL2012_1744	1.19032	7.21083	0.00221444	0.00593916
PRL2012_1708	1.19197	8.07416	0.00187311	0.00517255
PRL2012_0955	1.19326	4.12071	0.022295	0.0434707
PRL2012_1044	1.19449	5.8626	0.00445712	0.0107897
PRL2012_1623	1.19501	5.67316	0.0051539	0.0122381
PRL2012_0567	1.20073	4.70667	0.0130409	0.0276418
PRL2012_1856	1.20388	5.80424	0.00437767	0.0106806
PRL2012_0721	1.20447	5.66898	0.00432671	0.0105979
PRL2012_0286	1.20468	6.01083	0.00439806	0.0106862
PRL2012_0421	1.20555	6.76045	0.00261272	0.00685255
PRL2012_1528	1.20737	8.02725	0.00165566	0.00463358
PRL2012_0221	1.2085	5.32367	0.00666181	0.0152586
PRL2012_1157	1.2093	5.85454	0.00404363	0.00999645
PRL2012_0341	1.20968	6.21409	0.00339366	0.00855993
PRL2012_1522	1.20977	7.68102	0.00171806	0.00477268
PRL2012_1179	1.21093	11.283	0.00117182	0.0034201
PRL2012_1101	1.21093	8.33123	0.00151513	0.00429211
PRL2012_1370	1.21332	9.47348	0.0012411	0.00359224
PRL2012_0307	1.21479	10.5742	0.00115565	0.003387
PRL2012_0789	1.22181	5.74553	0.00387854	0.00967817
PRL2012_0925	1.22907	10.4393	0.00102526	0.00305774
PRL2012_1847	1.23066	6.49845	0.00218324	0.00587237
PRL2012_0187	1.23208	5.75873	0.00389783	0.00970035
PRL2012_1311	1.23871	5.9807	0.00281029	0.00725536
PRL2012_1279	1.2447	7.18679	0.00151216	0.00429022
PRL2012_0044	1.24869	5.9742	0.00263688	0.00687433
PRL2012_0268	1.24961	7.83378	0.0011648	0.00340846
PRL2012_0920	1.24996	6.64442	0.00167766	0.00467437
PRL2012_1816	1.25005	11.6741	0.000816007	0.00247323
PRL2012_1614	1.25522	9.76932	0.000838295	0.00253255
PRL2012_1113	1.26104	8.10036	0.0010269	0.00305774
PRL2012_0142	1.26655	6.42308	0.00200393	0.00547701
PRL2012_0959	1.26716	7.72395	0.00105121	0.00310042
PRL2012_1290	1.27535	7.50473	0.00104441	0.00309361
PRL2012_0048	1.27558	6.16646	0.0020495	0.00557704
PRL2012_0654	1.27722	5.38049	0.00327197	0.00829789
PRL2012_0587	1.28287	5.83278	0.00263153	0.00687433
PRL2012_1359	1.28351	6.17888	0.00201474	0.00549849
PRL2012_1267	1.28364	5.67657	0.0026233	0.00686774
PRL2012_0399	1.28502	8.38688	0.000775406	0.00236944
PRL2012_0160	1.28681	9.40466	0.000645281	0.00200878
PRL2012_0202	1.28716	6.4352	0.00135801	0.00388837
PRL2012_0247	1.28772	9.20902	0.000645525	0.00200878
PRL2012_0302	1.2885	9.74127	0.000609841	0.00192018
PRL2012_1130	1.29153	7.54525	0.000908046	0.00272122
PRL2012_0342	1.29595	6.43216	0.00155923	0.00439035
PRL2012_0826	1.29602	7.36391	0.000877637	0.00263432
PRL2012_0691	1.29705	7.99228	0.00075856	0.00232177
PRL2012_0583	1.29775	5.99219	0.00191043	0.00525951
PRL2012_1789	1.29822	5.79705	0.00248623	0.00654567
PRL2012_0960	1.30004	5.68977	0.00228307	0.00608817
PRL2012_0688	1.30868	8.52465	0.000600496	0.00189703
PRL2012_1395	1.3103	7.57709	0.00075671	0.00231991
PRL2012_0218	1.3108	9.24243	0.000522734	0.00167707
PRL2012_1530	1.31215	6.87387	0.000978991	0.00292911
PRL2012_1203	1.31249	7.16901	0.000829158	0.00250901
PRL2012_1229	1.31812	6.14451	0.00165228	0.00463135
PRL2012_0463	1.31951	7.88029	0.000613442	0.00192501
PRL2012_1124	1.32278	11.463	0.000415004	0.00135714
PRL2012_1315	1.32903	4.25105	0.00597343	0.0139007
PRL2012_0962	1.33288	5.97404	0.00131058	0.00377576
PRL2012_1131	1.33311	7.47628	0.00063944	0.00199651
PRL2012_1115	1.33576	8.62823	0.000460892	0.0014915
PRL2012_0599	1.33884	4.9827	0.00380821	0.0095282
PRL2012_0326	1.33925	6.94318	0.000744125	0.00229264
PRL2012_1357	1.34944	8.06228	0.000456573	0.00148009
PRL2012_0251	1.35402	8.40664	0.00040257	0.00132111
PRL2012_0942	1.35474	6.70287	0.000636699	0.00199129
PRL2012_0005	1.36389	8.69551	0.000351326	0.00116733
PRL2012_0865	1.36472	7.90214	0.00043066	0.00140341
PRL2012_1187	1.36827	6.95372	0.000566959	0.00180036
PRL2012_0863	1.3689	5.28491	0.00244549	0.00644751
PRL2012_0372	1.37236	6.8991	0.000629056	0.00197069
PRL2012_0864	1.37586	8.25102	0.000345495	0.00115151
PRL2012_0897	1.37783	7.79525	0.000390227	0.00128286
PRL2012_0114	1.3786	5.01749	0.00219022	0.00588268
PRL2012_0853	1.38036	7.29695	0.000426793	0.00139324
PRL2012_0937	1.38323	5.56327	0.00134613	0.00386028
PRL2012_1859	1.38388	8.64372	0.000287132	0.000982043
PRL2012_0678	1.39543	5.48538	0.00159859	0.00448761
PRL2012_1506	1.39742	7.88319	0.000310013	0.00105258
PRL2012_0602	1.39759	7.49916	0.000355049	0.0011776
PRL2012_1615	1.40288	9.88517	0.000204607	0.000726453
PRL2012_1362	1.40496	8.93665	0.000230019	0.000804418
PRL2012_0098	1.41303	7.77858	0.000281825	0.000967444
PRL2012_1612	1.42089	8.90968	0.000195598	0.000701143
PRL2012_0958	1.42194	7.85356	0.000247449	0.000857966
PRL2012_0504	1.42789	7.38312	0.000260543	0.000899355
PRL2012_1320	1.4311	10.0527	0.000154568	0.000562724
PRL2012_0190	1.43319	6.45331	0.000439901	0.00143102
PRL2012_0673	1.43538	7.82819	0.000228281	0.000801349
PRL2012_0228	1.44012	7.54978	0.000247632	0.000857966
PRL2012_0600	1.44186	3.85614	0.013751	0.0287999
PRL2012_0961	1.44647	5.37428	0.00141548	0.0040405
PRL2012_1255	1.45553	6.69962	0.000340871	0.00113868
PRL2012_1709	1.4557	5.6892	0.00075278	0.00231167
PRL2012_1773	1.45963	5.36552	0.00104072	0.00308902
PRL2012_1381	1.45976	5.39419	0.00132235	0.00380381
PRL2012_1180	1.46286	5.64205	0.000661857	0.00204594
PRL2012_0335	1.4658	6.05874	0.000375887	0.00124009
PRL2012_0652	1.46867	4.21536	0.00379131	0.00949866
PRL2012_0795	1.47308	6.11786	0.000364202	0.00120581
PRL2012_0262	1.47806	9.51597	9.92402e-05	0.000385383
PRL2012_1426	1.47981	7.69956	0.000156052	0.000565917
PRL2012_1761	1.4806	4.85991	0.00155423	0.00438287
PRL2012_1631	1.48439	5.36597	0.000720969	0.00222498
PRL2012_1045	1.49051	4.55179	0.00204412	0.00557054
PRL2012_1396	1.49254	8.72849	9.96931e-05	0.000385535
PRL2012_0073	1.49331	7.22287	0.00016245	0.000586836
PRL2012_0922	1.50862	7.87481	0.000102564	0.000395817
PRL2012_0285	1.51336	3.97405	0.00559712	0.0131813
PRL2012_1688	1.5203	7.86083	9.74566e-05	0.00038004
PRL2012_0068	1.52738	7.29778	0.00011807	0.000446415
PRL2012_0076	1.52799	5.92552	0.000345946	0.00115151
PRL2012_0898	1.53376	7.04393	0.000122201	0.000458315
PRL2012_1356	1.53804	7.6297	8.81106e-05	0.000348701
PRL2012_1230	1.53871	6.01601	0.000295036	0.00100723
PRL2012_1604	1.54033	8.65469	6.22362e-05	0.000252741
PRL2012_0796	1.54853	5.82991	0.000296662	0.00101093
PRL2012_1030	1.55172	8.21414	6.20205e-05	0.000252415
PRL2012_1038	1.55971	6.61311	0.000125661	0.000470344
PRL2012_1749	1.56046	6.74249	0.000126099	0.000471038
PRL2012_0584	1.5638	5.20541	0.000601473	0.00189703
PRL2012_1837	1.56403	8.77846	4.71944e-05	0.000200845
PRL2012_0107	1.56455	4.42329	0.00277589	0.00718647
PRL2012_1504	1.5658	8.28306	5.57645e-05	0.000229967
PRL2012_0851	1.56891	8.0182	5.50657e-05	0.000229113
PRL2012_1413	1.56928	6.98415	9.69521e-05	0.000378865
PRL2012_1319	1.57153	7.39918	6.84773e-05	0.000276281
PRL2012_0026	1.57228	6.50043	0.000120132	0.000452374
PRL2012_0717	1.57464	7.73271	6.1949e-05	0.000252415
PRL2012_1788	1.58302	6.28085	0.000137577	0.000505804
PRL2012_0473	1.59107	6.64066	7.36627e-05	0.000295921
PRL2012_1514	1.59112	8.21992	4.20949e-05	0.000180379
PRL2012_1054	1.6037	5.66964	0.000199865	0.000713693
PRL2012_0638	1.60947	4.3776	0.00207331	0.00562343
PRL2012_0999	1.61088	9.6806	2.45356e-05	0.000111547
PRL2012_0468	1.61645	6.56377	8.48987e-05	0.000337423
PRL2012_0902	1.61758	4.28845	0.00251522	0.00661266
PRL2012_1169	1.61996	5.88809	0.000154102	0.000562126
PRL2012_0684	1.62398	6.93929	5.45684e-05	0.000228062
PRL2012_1358	1.62997	5.34053	0.000316227	0.00106838
PRL2012_0196	1.63656	5.83831	0.000137991	0.000506329
PRL2012_0232	1.63963	8.63299	2.25174e-05	0.000104409
PRL2012_0646	1.64323	6.61721	5.54259e-05	0.000229587
PRL2012_1239	1.64924	8.18697	2.3103e-05	0.000105809
PRL2012_0921	1.65077	5.85746	0.000128885	0.000478982
PRL2012_1238	1.65394	7.76033	2.55453e-05	0.000115574
PRL2012_0866	1.65478	6.15381	6.77794e-05	0.000274058
PRL2012_0164	1.65533	5.71483	0.000140836	0.000515754
PRL2012_1209	1.65933	7.00686	3.95429e-05	0.000170226
PRL2012_0553	1.66023	7.72308	2.48452e-05	0.00011268
PRL2012_0075	1.66364	7.67954	2.59974e-05	0.000117274
PRL2012_1004	1.66439	7.90457	2.30184e-05	0.000105809
PRL2012_0790	1.66878	4.19537	0.0015271	0.00431946
PRL2012_0690	1.6714	6.35651	6.69339e-05	0.000271228
PRL2012_0261	1.67141	10.8471	1.14083e-05	5.65559e-05
PRL2012_0234	1.67434	5.36633	0.000187276	0.000673906
PRL2012_0513	1.67464	7.84309	2.03336e-05	9.52309e-05
PRL2012_1851	1.67487	7.61061	2.3297e-05	0.000106435
PRL2012_1649	1.6772	10.531	1.08237e-05	5.39446e-05
PRL2012_0734	1.68203	5.57801	0.000121282	0.000455787
PRL2012_0805	1.68542	5.86545	9.68721e-05	0.000378865
PRL2012_0174	1.68543	5.98152	7.97456e-05	0.000318983
PRL2012_0626	1.68598	7.21623	2.60468e-05	0.000117274
PRL2012_1185	1.69956	7.25292	2.30805e-05	0.000105809
PRL2012_0701	1.70708	8.37996	1.19862e-05	5.89508e-05
PRL2012_0006	1.7102	8.80772	1.0049e-05	5.06253e-05
PRL2012_1611	1.71116	4.019	0.00198448	0.00543981
PRL2012_0903	1.71251	6.69184	3.29616e-05	0.000143888
PRL2012_0308	1.72006	3.47666	0.00917004	0.0201806
PRL2012_1632	1.72593	4.87763	0.00031693	0.00106838
PRL2012_1584	1.72774	9.33173	7.03956e-06	3.64493e-05
PRL2012_1228	1.73521	5.4653	0.000117943	0.000446415
PRL2012_0063	1.74263	6.94187	1.82822e-05	8.64924e-05
PRL2012_1385	1.74536	6.95733	1.80378e-05	8.55532e-05
PRL2012_1353	1.74645	8.34388	8.42241e-06	4.27776e-05
PRL2012_1289	1.75089	8.32215	7.60368e-06	3.89375e-05
PRL2012_0597	1.75102	6.21159	3.71333e-05	0.000161344
PRL2012_0100	1.75363	7.34076	1.19107e-05	5.87342e-05
PRL2012_1503	1.76172	6.38315	3.25558e-05	0.000142451
PRL2012_1257	1.77142	5.94739	4.93094e-05	0.000208419
PRL2012_1736	1.77245	7.33285	1.0333e-05	5.16373e-05
PRL2012_1240	1.78115	7.57878	7.88369e-06	4.01508e-05
PRL2012_0165	1.78293	5.83328	4.07524e-05	0.000175029
PRL2012_0777	1.79451	3.98212	0.00171119	0.00476068
PRL2012_0935	1.80071	5.79182	3.15632e-05	0.000138911
PRL2012_0554	1.80385	9.33884	2.94392e-06	1.66287e-05
PRL2012_1143	1.80635	7.25828	7.73979e-06	3.95259e-05
PRL2012_1743	1.80979	7.8898	4.66409e-06	2.50544e-05
PRL2012_0001	1.81645	7.55974	5.83476e-06	3.08977e-05
PRL2012_0733	1.82093	9.78327	2.27947e-06	1.3114e-05
PRL2012_0064	1.82115	7.23033	6.63376e-06	3.46368e-05
PRL2012_1520	1.85464	7.38239	3.58229e-06	1.96973e-05
PRL2012_0591	1.85697	6.89205	5.3719e-06	2.86912e-05
PRL2012_0852	1.85862	6.22199	1.24647e-05	6.08225e-05
PRL2012_0085	1.86288	9.12899	1.64361e-06	9.72599e-06
PRL2012_0934	1.87551	8.79931	1.58264e-06	9.45527e-06
PRL2012_0780	1.87935	6.24946	1.00889e-05	5.06891e-05
PRL2012_1740	1.88673	5.95606	1.24195e-05	6.07611e-05
PRL2012_1661	1.89067	7.70536	2.09598e-06	1.21711e-05
PRL2012_0181	1.89439	7.72073	1.97302e-06	1.14929e-05
PRL2012_0054	1.90272	10.5218	7.86468e-07	5.10793e-06
PRL2012_1312	1.91509	4.66658	0.000108179	0.000414055
PRL2012_0677	1.91739	5.72017	1.67122e-05	8.00811e-05
PRL2012_0635	1.92284	3.78565	0.00128107	0.00369646
PRL2012_1412	1.94955	7.82315	1.04368e-06	6.50644e-06
PRL2012_1270	1.95085	8.64571	6.27556e-07	4.19271e-06
PRL2012_0579	1.95629	7.30598	1.34487e-06	8.21914e-06
PRL2012_1857	1.95889	7.08399	1.60412e-06	9.55294e-06
PRL2012_0162	1.95949	6.65394	2.79274e-06	1.58709e-05
PRL2012_1313	1.96001	5.96558	7.39706e-06	3.80887e-05
PRL2012_0668	1.96334	7.1626	1.53991e-06	9.22954e-06
PRL2012_1585	1.9638	5.67324	9.3732e-06	4.73487e-05
PRL2012_0536	1.9793	5.10704	3.85543e-05	0.000166355
PRL2012_1195	1.99558	9.8703	2.67408e-07	1.87387e-06
PRL2012_0264	2.00272	7.41153	8.41215e-07	5.36995e-06
PRL2012_0556	2.0175	5.36958	1.34815e-05	6.54413e-05
PRL2012_0324	2.02645	6.86509	9.76017e-07	6.12558e-06
PRL2012_0339	2.02695	4.85894	4.86924e-05	0.000206279
PRL2012_0596	2.03272	7.3317	6.87386e-07	4.54357e-06
PRL2012_0508	2.03332	3.72585	0.00119072	0.00345718
PRL2012_0544	2.03359	7.06132	7.98017e-07	5.12933e-06
PRL2012_0693	2.03686	6.56079	1.23999e-06	7.60311e-06
PRL2012_0281	2.04335	7.88331	3.87592e-07	2.66594e-06
PRL2012_0365	2.05657	6.53535	1.11251e-06	6.88945e-06
PRL2012_0103	2.06026	9.15754	1.49045e-07	1.0981e-06
PRL2012_1253	2.06944	5.65055	4.3009e-06	2.34412e-05
PRL2012_1237	2.08016	7.24195	4.51804e-07	3.06241e-06
PRL2012_0653	2.08281	10.5069	8.49491e-08	6.59772e-07
PRL2012_0603	2.11556	8.40377	1.04792e-07	8.00539e-07
PRL2012_1146	2.1477	5.41438	4.10167e-06	2.24209e-05
PRL2012_0014	2.14927	6.2232	7.55126e-07	4.93879e-06
PRL2012_0778	2.16026	6.1503	9.06479e-07	5.72772e-06
PRL2012_1380	2.16157	5.73409	3.09174e-06	1.74109e-05
PRL2012_0692	2.1718	4.42075	7.25289e-05	0.000291995
PRL2012_1586	2.19075	3.40019	0.000749609	0.00230573
PRL2012_0526	2.19648	6.60245	2.26044e-07	1.60819e-06
PRL2012_0709	2.23374	5.26814	3.52153e-06	1.94292e-05
PRL2012_0580	2.25245	7.56364	3.89464e-08	3.2409e-07
PRL2012_0034	2.25484	4.22676	8.57078e-05	0.000339914
PRL2012_1114	2.27418	7.15044	5.17115e-08	4.17274e-07
PRL2012_1144	2.27557	7.24052	4.26298e-08	3.50053e-07
PRL2012_0263	2.27654	10.3206	6.75412e-09	6.8238e-08
PRL2012_1820	2.27886	7.87179	1.88977e-08	1.68542e-07
PRL2012_1836	2.28726	8.35484	1.28562e-08	1.21645e-07
PRL2012_0512	2.3054	9.16105	6.77254e-09	6.8238e-08
PRL2012_1394	2.30695	6.99424	3.78201e-08	3.1899e-07
PRL2012_1344	2.34836	4.14344	4.42034e-05	0.000188547
PRL2012_1355	2.35085	7.9242	8.62788e-09	8.46441e-08
PRL2012_0528	2.35453	2.474	0.00797077	0.0179153
PRL2012_0628	2.3637	5.82554	2.38521e-07	1.6905e-06
PRL2012_1598	2.36947	4.68015	6.17507e-06	3.24234e-05
PRL2012_1601	2.37519	6.96348	2.40537e-08	2.06618e-07
PRL2012_0509	2.3811	3.56819	0.00025347	0.000876565
PRL2012_1519	2.38431	8.15581	4.34977e-09	4.58077e-08
PRL2012_0630	2.4041	3.56725	0.000114204	0.000433556
PRL2012_0555	2.41046	7.04682	1.11629e-08	1.07256e-07
PRL2012_0932	2.41502	8.51034	2.29037e-09	2.51132e-08
PRL2012_1135	2.45947	7.10736	5.93256e-09	6.16958e-08
PRL2012_0655	2.46438	5.61797	1.32414e-07	9.91246e-07
PRL2012_1314	2.47257	5.48747	2.92776e-07	2.03633e-06
PRL2012_1205	2.47464	6.40445	1.92785e-08	1.70482e-07
PRL2012_0319	2.4823	8.53168	1.00115e-09	1.16634e-08
PRL2012_0855	2.48593	9.8573	4.57278e-10	5.68244e-09
PRL2012_0656	2.48612	6.63516	8.0489e-09	7.98039e-08
PRL2012_0930	2.52016	6.68132	6.02369e-09	6.2034e-08
PRL2012_0062	2.53248	6.19558	1.74415e-08	1.5782e-07
PRL2012_0601	2.58601	6.92391	1.84625e-09	2.04853e-08
PRL2012_0761	2.60651	6.64365	2.01008e-09	2.21703e-08
PRL2012_1397	2.60688	7.31097	6.40762e-10	7.60752e-09
PRL2012_1507	2.6227	5.51161	6.19567e-08	4.91435e-07
PRL2012_0933	2.62798	6.32511	3.30322e-09	3.55907e-08
PRL2012_0807	2.65707	5.82003	1.97846e-08	1.72329e-07
PRL2012_0086	2.69647	8.87757	3.79071e-11	5.39381e-10
PRL2012_0806	2.75335	5.92398	3.14753e-09	3.41104e-08
PRL2012_1142	2.75608	5.61976	9.81825e-09	9.58179e-08
PRL2012_1129	2.82033	5.6622	3.55065e-09	3.78195e-08
PRL2012_0472	2.83325	6.43058	4.89384e-10	6.04114e-09
PRL2012_0240	2.83628	7.29223	4.06801e-11	5.74452e-10
PRL2012_0109	2.85318	5.09261	4.31666e-08	3.52906e-07
PRL2012_0070	2.90147	11.684	7.10435e-13	1.26119e-11
PRL2012_1188	2.92403	3.72845	1.03096e-05	5.16373e-05
PRL2012_1594	2.92623	9.11938	1.36649e-12	2.33683e-11
PRL2012_1227	2.93064	5.65546	3.55065e-09	3.78195e-08
PRL2012_1354	2.95978	6.15776	1.70565e-10	2.22331e-09
PRL2012_1194	2.99087	9.9476	2.9962e-13	5.58491e-12
PRL2012_0074	3.00979	7.75965	2.35686e-12	3.85367e-11
PRL2012_0253	3.02258	9.94564	1.92622e-13	3.66374e-12
PRL2012_1823	3.05456	4.12563	1.08315e-06	6.72995e-06
PRL2012_0586	3.07941	5.12148	1.05256e-09	1.21861e-08
PRL2012_1735	3.09946	7.4396	1.44465e-12	2.44802e-11
PRL2012_0032	3.1083	4.57024	1.60057e-08	1.46248e-07
PRL2012_0859	3.21343	8.875	2.37005e-14	5.25925e-13
PRL2012_0033	3.2389	4.02467	1.4363e-06	8.69241e-06
PRL2012_0532	3.35828	6.21721	2.05789e-12	3.39461e-11
PRL2012_1734	3.38922	8.80189	1.62534e-15	4.03952e-14
PRL2012_0604	3.39398	6.95695	1.02335e-13	2.05111e-12
PRL2012_1202	3.39725	6.41052	4.61886e-13	8.44073e-12
PRL2012_0527	3.44028	2.5724	0.00124379	0.00359447
PRL2012_0825	3.46589	6.32753	5.39928e-13	9.77113e-12
PRL2012_1819	3.54426	7.27565	7.47035e-15	1.78522e-13
PRL2012_0061	3.59715	8.1919	2.05685e-16	5.4771e-15
PRL2012_0672	3.64385	7.62159	6.911e-16	1.78918e-14
PRL2012_0471	3.67375	5.82126	1.34229e-12	2.3167e-11
PRL2012_0782	3.77049	9.82082	1.59963e-18	5.42131e-17
PRL2012_0470	3.82122	7.32162	1.52669e-16	4.12429e-15
PRL2012_1479	3.82849	7.87294	1.76291e-17	5.3001e-16
PRL2012_0153	3.93756	9.69234	1.35729e-19	5.05998e-18
PRL2012_0239	4.22199	5.38007	2.02314e-13	3.80922e-12
PRL2012_1505	4.82082	6.79894	8.08351e-20	3.34837e-18
PRL2012_0115	4.91107	11.2722	2.61995e-27	2.44179e-25
PRL2012_0711	5.01074	5.89962	7.43654e-17	2.10026e-15
PRL2012_0110	5.45113	9.91072	3.40879e-30	4.53856e-28
PRL2012_1778	5.5252	8.61361	1.77499e-28	2.06786e-26
PRL2012_0112	5.72555	6.9858	2.19601e-24	1.51606e-22
PRL2012_0108	5.79508	8.84437	7.3753e-31	1.05751e-28
PRL2012_0627	5.83535	1.8612	0.00457697	0.0110084
PRL2012_0113	5.88231	6.70502	2.45099e-23	1.38444e-21
PRL2012_1780	5.93562	10.4383	3.58997e-34	7.43522e-32
PRL2012_0111	5.94823	8.12999	4.84433e-29	6.01988e-27
PRL2012_1782	6.0098	12.2507	4.38425e-36	1.16746e-33
PRL2012_1779	6.40506	10.0003	1.57794e-36	4.90213e-34
PRL2012_0710	9.09789	4.56167	5.70006e-14	1.20316e-12

## Sheet: Table_S7
Table S7: Differentially expressed genes in B.breve PRL2012 when in bi-association with B. longum PRL2022 in IGSM, respect to the control.
Gene name	logFC	logCPM	PValue	FDR
PRL2012_0751	-4.26943	9.51569	2.35941e-45	2.2379e-42
PRL2012_1347	-4.10467	1.24041	8.22676e-06	5.05054e-05
PRL2012_0752	-3.89601	8.97384	9.71453e-39	3.07141e-36
PRL2012_1651	-3.792	8.784	6.7802e-37	1.83743e-34
PRL2012_1803	-3.60251	8.58922	8.96475e-34	1.70061e-31
PRL2012_0562	-3.42311	5.73511	6.26236e-25	5.16509e-23
PRL2012_0101	-3.35837	8.61593	4.49433e-30	5.68383e-28
PRL2012_1726	-3.30402	8.82269	1.82407e-29	2.16267e-27
PRL2012_1725	-3.29913	7.60755	4.44448e-28	4.43746e-26
PRL2012_1676	-3.27908	8.1459	1.85927e-28	2.07472e-26
PRL2012_1727	-3.22878	8.62571	3.37454e-28	3.55639e-26
PRL2012_1457	-3.15089	2.30785	1.43326e-07	1.31348e-06
PRL2012_1802	-3.07837	6.94784	4.5427e-24	3.447e-22
PRL2012_1801	-3.06422	6.63155	3.05275e-23	1.86808e-21
PRL2012_1712	-3.03535	6.30176	4.34316e-22	2.42323e-20
PRL2012_1650	-3.02191	7.1211	1.50565e-23	1.02008e-21
PRL2012_1700	-2.95985	6.99614	1.53618e-22	8.83072e-21
PRL2012_1719	-2.93449	5.97992	3.29875e-20	1.60455e-18
PRL2012_1677	-2.86201	9.16995	2.73139e-23	1.72715e-21
PRL2012_0763	-2.78537	7.25933	1.18165e-20	5.89892e-19
PRL2012_1011	-2.78259	2.41309	6.96658e-07	5.461e-06
PRL2012_0968	-2.708	5.58584	1.11827e-16	4.12181e-15
PRL2012_1605	-2.67881	9.85603	4.41164e-21	2.32469e-19
PRL2012_1296	-2.66891	5.42078	6.38434e-16	2.05273e-14
PRL2012_0396	-2.64677	6.35705	1.29865e-17	5.19794e-16
PRL2012_1110	-2.62776	1.5242	0.00135322	0.00461702
PRL2012_1053	-2.62059	2.20168	2.51173e-05	0.000137313
PRL2012_0351	-2.60747	4.47931	1.48485e-12	3.1649e-11
PRL2012_0394	-2.59369	3.25195	1.39756e-08	1.55952e-07
PRL2012_0408	-2.57841	7.03825	6.68966e-18	2.75876e-16
PRL2012_0298	-2.54887	8.52876	8.28157e-19	3.65352e-17
PRL2012_0137	-2.52991	1.05629	0.0122053	0.0312499
PRL2012_0474	-2.52058	10.0205	5.26219e-19	2.43473e-17
PRL2012_0409	-2.51852	5.31796	4.48828e-14	1.16634e-12
PRL2012_0352	-2.51654	9.5907	7.06834e-19	3.19253e-17
PRL2012_1492	-2.50561	7.5471	1.31524e-17	5.19794e-16
PRL2012_1264	-2.48108	9.1799	2.57002e-18	1.0834e-16
PRL2012_1699	-2.47724	5.52197	3.21675e-14	8.47525e-13
PRL2012_1325	-2.47156	3.14998	1.87697e-07	1.64843e-06
PRL2012_0395	-2.45927	4.78737	3.04746e-12	6.35277e-11
PRL2012_1729	-2.45725	4.95502	1.41683e-12	3.08681e-11
PRL2012_1707	-2.45061	2.07089	0.000111014	0.000523863
PRL2012_1711	-2.42801	7.54273	1.12986e-16	4.12181e-15
PRL2012_1489	-2.41957	4.36642	7.74724e-11	1.21459e-09
PRL2012_1648	-2.38904	2.0328	0.000177695	0.00078575
PRL2012_0593	-2.38879	11.2971	1.9268e-17	7.45945e-16
PRL2012_0459	-2.38733	4.66899	2.23859e-11	4.00624e-10
PRL2012_1403	-2.38421	7.99387	1.76237e-16	6.07857e-15
PRL2012_1723	-2.37448	6.36361	1.03227e-14	2.79746e-13
PRL2012_0458	-2.36631	5.26818	1.31311e-12	2.89649e-11
PRL2012_0022	-2.36294	5.82109	1.18663e-13	2.88595e-12
PRL2012_1724	-2.3425	7.15095	2.43875e-15	7.22861e-14
PRL2012_1018	-2.34207	1.95069	0.000454564	0.00178902
PRL2012_1019	-2.29104	1.78484	0.00145313	0.00492247
PRL2012_1649	-2.2793	8.73884	1.08651e-15	3.37886e-14
PRL2012_1675	-2.27259	3.54843	1.78095e-07	1.58613e-06
PRL2012_0497	-2.24045	6.70495	9.96322e-14	2.52003e-12
PRL2012_0204	-2.23457	10.0031	2.0152e-15	6.068e-14
PRL2012_1728	-2.22695	8.80304	4.37348e-15	1.25704e-13
PRL2012_0760	-2.22147	6.609	1.93562e-13	4.53318e-12
PRL2012_1834	-2.19994	3.92512	3.86904e-08	4.03273e-07
PRL2012_1730	-2.17661	3.5073	5.26694e-07	4.30663e-06
PRL2012_0116	-2.16269	12.9235	9.71121e-15	2.66988e-13
PRL2012_0615	-2.15882	5.01461	4.44188e-10	6.19577e-09
PRL2012_1452	-2.15181	2.59475	9.28878e-05	0.000447229
PRL2012_0427	-2.13418	5.11039	3.56197e-10	5.00523e-09
PRL2012_1731	-2.12341	6.4113	3.21404e-12	6.62721e-11
PRL2012_0084	-2.08258	10.408	1.06369e-13	2.65502e-12
PRL2012_1516	-2.07561	9.36061	1.75982e-13	4.17297e-12
PRL2012_1808	-2.07185	5.72174	9.26269e-11	1.44027e-09
PRL2012_0614	-2.03689	4.8495	6.21194e-09	7.50576e-08
PRL2012_1786	-2.02037	6.21921	5.34039e-11	8.51321e-10
PRL2012_1809	-2.0166	7.31378	5.57512e-12	1.10167e-10
PRL2012_1326	-2.01364	4.27595	1.16625e-07	1.09524e-06
PRL2012_1805	-2.01364	7.59823	4.10704e-12	8.28836e-11
PRL2012_0370	-2.00606	1.99922	0.00412581	0.0122292
PRL2012_0969	-2.0023	7.30512	8.4303e-12	1.58339e-10
PRL2012_1713	-1.97463	11.5539	1.43194e-12	3.08681e-11
PRL2012_0328	-1.97451	2.92426	0.000145458	0.000660127
PRL2012_0872	-1.9709	8.20988	5.66553e-12	1.10799e-10
PRL2012_1327	-1.96324	2.5225	0.000586959	0.00224488
PRL2012_1075	-1.96169	3.04887	9.16805e-05	0.000442539
PRL2012_1450	-1.94384	3.56962	6.87842e-06	4.29222e-05
PRL2012_0481	-1.93828	6.3748	1.99147e-10	2.95143e-09
PRL2012_1710	-1.92908	7.39687	3.8629e-11	6.428e-10
PRL2012_0117	-1.9276	11.1741	4.79503e-12	9.57492e-11
PRL2012_1273	-1.92353	4.36498	3.4375e-07	2.88537e-06
PRL2012_1415	-1.91654	7.35254	5.49147e-11	8.6811e-10
PRL2012_0043	-1.91623	11.474	6.14076e-12	1.17667e-10
PRL2012_1306	-1.9118	12.8845	6.30107e-12	1.19531e-10
PRL2012_0758	-1.91034	6.66225	2.05059e-10	3.00006e-09
PRL2012_0278	-1.90349	2.35917	0.00152298	0.00511344
PRL2012_1764	-1.89718	8.47386	2.34701e-11	4.161e-10
PRL2012_1440	-1.89717	5.72044	2.85393e-09	3.70816e-08
PRL2012_0904	-1.89012	6.87621	2.05592e-10	3.00006e-09
PRL2012_1265	-1.88056	8.60114	3.1981e-11	5.38523e-10
PRL2012_0016	-1.87546	3.57174	1.69495e-05	9.6267e-05
PRL2012_1486	-1.86995	9.37618	2.8374e-11	4.93811e-10
PRL2012_0102	-1.8676	8.71672	4.03721e-11	6.63133e-10
PRL2012_1669	-1.85779	5.69193	6.17552e-09	7.50576e-08
PRL2012_0118	-1.85179	11.0138	3.05343e-11	5.26393e-10
PRL2012_1226	-1.85072	3.79166	7.91009e-06	4.89538e-05
PRL2012_1389	-1.84639	9.43138	4.86667e-11	7.82379e-10
PRL2012_0500	-1.84514	9.7604	4.5078e-11	7.30879e-10
PRL2012_1111	-1.82892	1.88134	0.0143291	0.0355789
PRL2012_1488	-1.82558	7.72228	2.55465e-10	3.69936e-09
PRL2012_1139	-1.82437	6.10469	3.92683e-09	4.96613e-08
PRL2012_1717	-1.8231	5.04206	9.187e-08	8.84657e-07
PRL2012_1005	-1.822	7.49343	3.53178e-10	4.99984e-09
PRL2012_0040	-1.81947	5.83234	9.74612e-09	1.13426e-07
PRL2012_1591	-1.80868	4.93956	1.6796e-07	1.50293e-06
PRL2012_0297	-1.79913	3.49051	3.95528e-05	0.000206699
PRL2012_0764	-1.78457	1.87197	0.0214774	0.0499297
PRL2012_1515	-1.76312	10.066	2.79002e-10	4.00959e-09
PRL2012_0542	-1.76016	4.13421	6.78967e-06	4.25083e-05
PRL2012_0736	-1.74893	8.45035	6.99769e-10	9.48187e-09
PRL2012_0327	-1.73282	3.62016	7.36371e-05	0.000367122
PRL2012_1517	-1.72285	10.0922	6.85387e-10	9.35381e-09
PRL2012_0754	-1.7075	7.80966	3.01887e-09	3.86946e-08
PRL2012_1294	-1.70509	4.19827	9.52019e-06	5.7884e-05
PRL2012_0121	-1.69569	6.80409	1.29304e-08	1.4688e-07
PRL2012_1785	-1.68911	7.27393	7.46043e-09	8.90091e-08
PRL2012_1652	-1.67866	8.63185	2.91388e-09	3.76029e-08
PRL2012_1835	-1.6576	5.03777	1.4769e-06	1.08173e-05
PRL2012_1487	-1.65379	8.50384	5.23316e-09	6.48843e-08
PRL2012_0740	-1.65251	7.68059	1.02819e-08	1.18931e-07
PRL2012_0762	-1.64751	8.62869	5.85542e-09	7.16627e-08
PRL2012_1363	-1.64441	4.95495	1.99884e-06	1.40959e-05
PRL2012_1384	-1.63679	3.58308	0.000183455	0.000809333
PRL2012_0100	-1.62347	5.5418	6.58679e-07	5.27221e-06
PRL2012_0496	-1.61033	4.85638	4.80367e-06	3.09951e-05
PRL2012_0759	-1.6043	6.64076	9.15693e-08	8.84657e-07
PRL2012_1338	-1.60401	8.37868	1.57025e-08	1.73185e-07
PRL2012_0757	-1.60344	7.54473	3.07536e-08	3.27331e-07
PRL2012_1599	-1.60327	5.62721	6.95918e-07	5.461e-06
PRL2012_0079	-1.5947	6.59287	1.22732e-07	1.1395e-06
PRL2012_1844	-1.58914	7.95655	2.94001e-08	3.15096e-07
PRL2012_0097	-1.58397	10.8274	1.22592e-08	1.40094e-07
PRL2012_0462	-1.58259	7.53708	4.73108e-08	4.79939e-07
PRL2012_1824	-1.58228	5.9171	5.24455e-07	4.30663e-06
PRL2012_1482	-1.57907	9.0339	1.96335e-08	2.14051e-07
PRL2012_0480	-1.57821	6.4609	1.97742e-07	1.72072e-06
PRL2012_1369	-1.56853	7.30139	7.80416e-08	7.65292e-07
PRL2012_1514	-1.56378	6.64758	1.87326e-07	1.64843e-06
PRL2012_1367	-1.55187	9.01356	3.412e-08	3.59587e-07
PRL2012_1508	-1.54357	9.11381	3.90132e-08	4.04416e-07
PRL2012_1815	-1.54021	8.95475	4.40155e-08	4.5379e-07
PRL2012_0737	-1.53998	8.57044	5.14803e-08	5.19458e-07
PRL2012_0560	-1.52292	4.33512	8.14549e-05	0.000400311
PRL2012_0024	-1.52206	8.10192	9.64423e-08	9.19352e-07
PRL2012_0426	-1.52137	5.06279	1.01045e-05	6.06591e-05
PRL2012_0122	-1.51897	6.45308	5.62253e-07	4.5387e-06
PRL2012_0077	-1.51764	5.78586	2.0955e-06	1.46685e-05
PRL2012_1387	-1.50962	7.25896	2.37152e-07	2.02648e-06
PRL2012_0987	-1.50881	4.09989	0.000150012	0.000675945
PRL2012_0648	-1.48714	10.2523	9.30495e-08	8.9149e-07
PRL2012_1055	-1.48206	5.28473	9.88798e-06	5.97373e-05
PRL2012_0406	-1.47542	7.25646	4.2581e-07	3.54282e-06
PRL2012_1156	-1.47453	6.24914	1.60572e-06	1.16261e-05
PRL2012_0456	-1.47364	9.34696	1.44489e-07	1.31776e-06
PRL2012_0080	-1.46662	5.27658	1.13618e-05	6.69357e-05
PRL2012_0119	-1.46265	9.21287	1.8487e-07	1.63878e-06
PRL2012_0457	-1.45868	6.42458	1.54931e-06	1.12908e-05
PRL2012_1518	-1.45819	12.3207	1.40471e-07	1.29356e-06
PRL2012_0271	-1.4535	6.89918	9.60627e-07	7.28924e-06
PRL2012_1067	-1.44874	4.35433	0.000201501	0.000873502
PRL2012_0519	-1.44766	3.32983	0.00214323	0.00690274
PRL2012_1160	-1.44737	4.97037	2.85156e-05	0.000154555
PRL2012_0037	-1.44722	4.09112	0.000341834	0.0013856
PRL2012_0460	-1.44496	4.04571	0.000282843	0.00117408
PRL2012_0179	-1.43806	7.23773	8.97329e-07	6.86384e-06
PRL2012_1833	-1.43486	6.27658	2.91086e-06	1.99347e-05
PRL2012_0323	-1.42437	6.77977	1.72765e-06	1.22747e-05
PRL2012_0021	-1.42327	6.26894	4.01783e-06	2.65569e-05
PRL2012_1077	-1.41974	6.94412	1.69159e-06	1.21092e-05
PRL2012_0983	-1.41833	4.69655	8.95173e-05	0.000434308
PRL2012_1757	-1.41194	5.19336	2.99758e-05	0.000162006
PRL2012_0570	-1.41189	5.10743	3.51396e-05	0.000187246
PRL2012_0191	-1.40752	3.24549	0.00410045	0.012173
PRL2012_0728	-1.40707	3.76436	0.00103462	0.00364133
PRL2012_0193	-1.40297	7.30883	1.55345e-06	1.12908e-05
PRL2012_0637	-1.3999	4.69577	8.95173e-05	0.000434308
PRL2012_0563	-1.3917	8.21545	1.0209e-06	7.71575e-06
PRL2012_0927	-1.39073	7.21626	2.05073e-06	1.44083e-05
PRL2012_1200	-1.38701	5.80431	1.33859e-05	7.83737e-05
PRL2012_0623	-1.38573	3.48683	0.00227337	0.00722375
PRL2012_0742	-1.38023	4.76333	0.000116511	0.00054357
PRL2012_1199	-1.37953	7.63562	1.80304e-06	1.27626e-05
PRL2012_0369	-1.37424	6.07348	9.9846e-06	6.01295e-05
PRL2012_0906	-1.36888	8.47894	1.32309e-06	9.80432e-06
PRL2012_0870	-1.36223	9.1182	1.21111e-06	9.00971e-06
PRL2012_0397	-1.35736	7.65093	2.6728e-06	1.83707e-05
PRL2012_0056	-1.34297	6.03187	1.7456e-05	9.82613e-05
PRL2012_0047	-1.34101	4.91885	0.000144382	0.000656819
PRL2012_1498	-1.34022	6.30796	1.22113e-05	7.17179e-05
PRL2012_1150	-1.33616	11.5405	1.42448e-06	1.05145e-05
PRL2012_0087	-1.32635	8.61579	2.65386e-06	1.83068e-05
PRL2012_1299	-1.32207	7.50818	5.08616e-06	3.23773e-05
PRL2012_0241	-1.32194	6.27887	1.69325e-05	9.6267e-05
PRL2012_0730	-1.31502	8.69167	3.1538e-06	2.10661e-05
PRL2012_0984	-1.31382	5.02712	0.000152817	0.000686951
PRL2012_1057	-1.30483	6.026	3.56628e-05	0.000189502
PRL2012_0038	-1.30478	3.12158	0.00967304	0.0256806
PRL2012_0894	-1.30205	9.74234	3.08355e-06	2.06696e-05
PRL2012_1816	-1.29855	10.553	2.96718e-06	2.01747e-05
PRL2012_0422	-1.29459	10.9741	3.0753e-06	2.06696e-05
PRL2012_0059	-1.29058	6.01687	3.78386e-05	0.000199389
PRL2012_1108	-1.28533	3.47494	0.0055352	0.0158186
PRL2012_0211	-1.28081	7.8294	8.08986e-06	4.98262e-05
PRL2012_1791	-1.27035	9.95065	5.16787e-06	3.27875e-05
PRL2012_1198	-1.26691	9.1689	6.30178e-06	3.97158e-05
PRL2012_0708	-1.25091	5.9677	7.3734e-05	0.000367122
PRL2012_0574	-1.25063	5.53695	0.00012189	0.000562592
PRL2012_0582	-1.24552	3.30973	0.0113138	0.0293602
PRL2012_1304	-1.23887	7.57097	1.83596e-05	0.000102738
PRL2012_1341	-1.23581	3.99811	0.00351552	0.0105856
PRL2012_1128	-1.22702	10.8223	9.83387e-06	5.96002e-05
PRL2012_0928	-1.2199	6.81562	4.23322e-05	0.000220012
PRL2012_0317	-1.21814	5.56199	0.000177038	0.000784676
PRL2012_1261	-1.21552	5.35925	0.000271649	0.00113506
PRL2012_0301	-1.21441	5.95899	0.00011751	0.000546364
PRL2012_1159	-1.21323	5.94042	0.000116163	0.00054357
PRL2012_1733	-1.20915	5.86956	0.000149181	0.000673799
PRL2012_0345	-1.20249	5.988	0.000127303	0.00058615
PRL2012_0741	-1.1903	7.43689	4.07088e-05	0.000212155
PRL2012_0931	-1.18738	7.06121	5.68381e-05	0.000290625
PRL2012_0766	-1.18028	6.98423	6.82021e-05	0.00034137
PRL2012_1783	-1.17948	5.83826	0.000207077	0.000894816
PRL2012_1191	-1.17524	8.68128	3.12584e-05	0.000168458
PRL2012_0089	-1.17016	6.54317	0.000108043	0.00051368
PRL2012_1410	-1.16733	6.31969	0.00013499	0.00061705
PRL2012_0413	-1.16667	7.19219	6.80783e-05	0.00034137
PRL2012_1799	-1.15665	5.42268	0.000569123	0.00218991
PRL2012_0415	-1.15137	8.73507	4.43516e-05	0.000229877
PRL2012_0420	-1.14563	5.07534	0.000821155	0.00299782
PRL2012_1123	-1.14368	10.4993	3.85358e-05	0.0002025
PRL2012_1006	-1.13796	7.63215	8.12047e-05	0.000400118
PRL2012_0377	-1.13416	6.27221	0.000246571	0.00105111
PRL2012_0965	-1.13181	5.34216	0.000763575	0.00282359
PRL2012_1374	-1.13133	4.73843	0.00176096	0.0057895
PRL2012_0334	-1.12592	6.20259	0.000269831	0.00112996
PRL2012_1280	-1.12557	5.14879	0.000998698	0.00353104
PRL2012_0873	-1.11912	6.08876	0.000330099	0.00134089
PRL2012_1003	-1.1172	5.69754	0.000544277	0.00210713
PRL2012_1318	-1.11446	8.06081	9.46341e-05	0.000453336
PRL2012_1176	-1.11324	5.34853	0.00086435	0.00313513
PRL2012_1485	-1.11224	8.78503	7.90122e-05	0.000392372
PRL2012_1592	-1.10923	7.04256	0.000172155	0.000764818
PRL2012_0905	-1.10905	6.17943	0.000362792	0.00145809
PRL2012_0398	-1.10897	8.70933	8.47791e-05	0.000415571
PRL2012_1490	-1.10774	6.35788	0.000307199	0.00126138
PRL2012_0666	-1.10766	5.9188	0.000452231	0.00178354
PRL2012_0294	-1.10477	4.02284	0.00714495	0.0197292
PRL2012_1546	-1.09896	9.04593	9.10602e-05	0.000440666
PRL2012_1136	-1.09402	4.59889	0.00330769	0.0100234
PRL2012_1213	-1.09192	7.59063	0.000159032	0.000711519
PRL2012_0636	-1.0785	3.73366	0.0153468	0.0378581
PRL2012_1813	-1.07592	11.021	0.000104506	0.000498113
PRL2012_1298	-1.07589	9.79969	0.000114536	0.000537808
PRL2012_1215	-1.07088	6.62247	0.000382605	0.001528
PRL2012_1800	-1.06753	4.8554	0.00307368	0.0094349
PRL2012_0924	-1.06542	6.49099	0.000470734	0.00184501
PRL2012_1100	-1.0634	10.0334	0.000134424	0.000615948
PRL2012_0010	-1.06093	10.6155	0.00013319	0.000611771
PRL2012_1218	-1.06058	8.23694	0.000193365	0.000845192
PRL2012_0206	-1.06054	6.58805	0.000441247	0.00174749
PRL2012_1511	-1.05804	8.23883	0.00019835	0.000863002
PRL2012_1822	-1.0578	3.76812	0.018618	0.0444815
PRL2012_1249	-1.05732	7.36484	0.000280056	0.00116506
PRL2012_0380	-1.05692	5.70194	0.00108196	0.00378686
PRL2012_0911	-1.04884	7.12485	0.000372753	0.0014918
PRL2012_0787	-1.04604	7.48348	0.000317073	0.00129631
PRL2012_0982	-1.04353	5.19548	0.00253701	0.00795488
PRL2012_1020	-1.04034	5.94813	0.00111138	0.00388267
PRL2012_0664	-1.03892	4.18777	0.0127792	0.0322368
PRL2012_0893	-1.03497	10.293	0.000197884	0.000862957
PRL2012_0230	-1.03184	5.28211	0.00229869	0.00729199
PRL2012_1309	-1.02669	4.92233	0.00348028	0.0104962
PRL2012_1225	-1.02659	8.48105	0.000288185	0.00119104
PRL2012_0829	-1.02107	6.31999	0.000945766	0.00337875
PRL2012_1732	-1.02074	4.53927	0.00636657	0.017919
PRL2012_1262	-1.0205	5.52826	0.00184754	0.00606365
PRL2012_0295	-1.01374	5.16371	0.00315817	0.00960105
PRL2012_0595	-1.01112	7.10049	0.000581794	0.00223414
PRL2012_0571	-1.01098	6.14467	0.0011738	0.00407073
PRL2012_1826	-1.0078	5.54447	0.00206518	0.00669685
PRL2012_0058	-1.00723	6.69284	0.000821451	0.00299782
PRL2012_1405	-1.00459	7.80037	0.000481825	0.0018807
PRL2012_1352	-1.00257	5.94113	0.00166312	0.00555447
PRL2012_0624	1.00012	8.70847	0.000882639	0.00317717
PRL2012_0262	1.00381	9.53551	0.000702062	0.00264774
PRL2012_1692	1.0078	6.91854	0.00206995	0.00670083
PRL2012_1269	1.00789	9.10343	0.000760535	0.00281784
PRL2012_1596	1.00942	10.3249	0.000592153	0.00226019
PRL2012_0114	1.01743	5.14871	0.00893465	0.0239393
PRL2012_1829	1.01832	5.64941	0.00713042	0.0197178
PRL2012_1541	1.02079	8.17466	0.000902794	0.00323132
PRL2012_1173	1.02441	10.0594	0.000529517	0.00205418
PRL2012_0986	1.02762	10.5347	0.000478015	0.00186968
PRL2012_0217	1.02923	8.88912	0.000618942	0.00235297
PRL2012_1236	1.03244	6.80459	0.0016065	0.00537484
PRL2012_1142	1.03558	4.61686	0.01841	0.0442073
PRL2012_0001	1.04179	7.3395	0.00113104	0.0039441
PRL2012_1143	1.05045	7.05359	0.00120148	0.00415157
PRL2012_0925	1.05103	10.6935	0.000351512	0.00142179
PRL2012_1397	1.05637	6.42955	0.00169296	0.00563427
PRL2012_1817	1.05894	4.81937	0.0187539	0.0447499
PRL2012_0602	1.06959	7.63974	0.000630776	0.00238839
PRL2012_0717	1.07002	7.73107	0.000620696	0.00235492
PRL2012_1106	1.07542	7.39757	0.000741966	0.00276524
PRL2012_1129	1.0771	4.63966	0.0122068	0.0312499
PRL2012_1574	1.07809	5.2383	0.00860146	0.0232767
PRL2012_0041	1.08374	5.13582	0.00625144	0.0176736
PRL2012_0265	1.08451	5.07123	0.00646091	0.0181307
PRL2012_1768	1.08995	6.60383	0.0011637	0.0040431
PRL2012_0207	1.09171	5.12153	0.0091693	0.0244988
PRL2012_0303	1.09281	9.35509	0.000248651	0.0010576
PRL2012_0223	1.09638	6.44814	0.00114963	0.00400155
PRL2012_0307	1.09863	10.873	0.000187627	0.000822006
PRL2012_0399	1.10112	8.63786	0.000285946	0.00118437
PRL2012_1380	1.1022	5.27475	0.00778285	0.0212127
PRL2012_0970	1.10922	4.7398	0.00984525	0.0260844
PRL2012_1836	1.11123	7.78174	0.000356138	0.00143438
PRL2012_0200	1.11349	7.67587	0.000371036	0.00148807
PRL2012_0216	1.11506	8.07257	0.000319232	0.00129976
PRL2012_0680	1.1151	6.82564	0.000821753	0.00299782
PRL2012_1461	1.11854	7.13067	0.000518968	0.00202153
PRL2012_1762	1.12376	4.48938	0.0181586	0.0436913
PRL2012_1613	1.12683	8.44261	0.000211248	0.000910765
PRL2012_0807	1.12755	4.96887	0.00732563	0.020082
PRL2012_1435	1.1294	7.94524	0.000263268	0.00110736
PRL2012_0601	1.13252	6.12444	0.00132879	0.00455002
PRL2012_1175	1.13813	11.0999	0.000110832	0.000523863
PRL2012_1551	1.14086	7.84044	0.000263059	0.00110736
PRL2012_0524	1.14567	7.33951	0.000291264	0.00119854
PRL2012_0285	1.14716	4.09204	0.019503	0.0459592
PRL2012_1476	1.14858	5.33664	0.00368507	0.011061
PRL2012_0957	1.14894	5.41805	0.00296486	0.00913041
PRL2012_0365	1.15011	6.20833	0.00078582	0.00289456
PRL2012_1394	1.1527	6.45174	0.000584812	0.00224119
PRL2012_0592	1.15359	7.29751	0.000290229	0.00119688
PRL2012_0972	1.15381	7.39298	0.000319288	0.00129976
PRL2012_0898	1.15677	7.1456	0.000312657	0.00128101
PRL2012_1320	1.16554	10.2383	8.54776e-05	0.000417915
PRL2012_0005	1.16664	8.93452	0.000110949	0.000523863
PRL2012_1235	1.17709	8.30292	0.000120405	0.000558457
PRL2012_1625	1.17725	7.03393	0.000267108	0.00112103
PRL2012_0585	1.18788	8.22587	0.000116623	0.00054357
PRL2012_0676	1.19765	5.63903	0.00132122	0.00453228
PRL2012_1178	1.19766	5.2457	0.00212102	0.00684282
PRL2012_0907	1.19981	6.90268	0.000253066	0.00106919
PRL2012_0054	1.2002	10.3396	5.11271e-05	0.000263555
PRL2012_0998	1.20655	8.76902	6.76748e-05	0.000340528
PRL2012_0584	1.21019	5.33458	0.00222014	0.00711419
PRL2012_1612	1.2109	9.13469	5.57551e-05	0.000285858
PRL2012_0220	1.21161	9.19682	5.73479e-05	0.000291659
PRL2012_0820	1.21533	5.7512	0.000812487	0.00298122
PRL2012_1660	1.22732	7.09351	0.000187412	0.000822006
PRL2012_1385	1.22886	6.94404	0.000184497	0.000812045
PRL2012_1301	1.23418	7.47221	0.000112729	0.000530635
PRL2012_0383	1.23779	6.66453	0.000276481	0.00115271
PRL2012_0236	1.24178	9.40389	3.40945e-05	0.000182704
PRL2012_0385	1.24271	5.3515	0.00142936	0.00485932
PRL2012_1437	1.25228	5.45172	0.00123151	0.0042476
PRL2012_0828	1.25685	6.42561	0.000239375	0.00102274
PRL2012_1025	1.25898	5.84565	0.00073552	0.00275747
PRL2012_0552	1.2669	7.79914	6.3975e-05	0.000322768
PRL2012_1144	1.26723	6.80888	0.00015573	0.000698392
PRL2012_1478	1.27173	6.69264	0.000146338	0.000662537
PRL2012_0473	1.27187	6.79187	8.02943e-05	0.000397367
PRL2012_0620	1.27782	4.51067	0.0069653	0.0193367
PRL2012_1240	1.28076	7.57273	5.7036e-05	0.000290853
PRL2012_1253	1.28486	5.42787	0.000951186	0.00338663
PRL2012_0860	1.29621	9.63597	1.51457e-05	8.78633e-05
PRL2012_0612	1.30139	5.00417	0.00147819	0.0049807
PRL2012_1636	1.30427	7.69014	3.58453e-05	0.00018994
PRL2012_1753	1.30656	8.37545	1.96203e-05	0.000108829
PRL2012_0945	1.31437	7.93568	2.68219e-05	0.00014621
PRL2012_0006	1.31559	8.8822	1.5521e-05	8.97664e-05
PRL2012_1145	1.32034	8.18615	1.82977e-05	0.000102694
PRL2012_0693	1.33484	6.3962	9.37171e-05	0.000450079
PRL2012_1788	1.33632	6.48848	9.61383e-05	0.000459381
PRL2012_0014	1.34686	5.97568	0.000201684	0.000873502
PRL2012_0504	1.35346	7.72055	1.65022e-05	9.42911e-05
PRL2012_1172	1.35675	7.75822	1.48772e-05	8.68373e-05
PRL2012_0071	1.35712	5.74348	0.000386556	0.00153731
PRL2012_1569	1.3576	11.5765	4.65044e-06	3.01088e-05
PRL2012_1356	1.36159	7.88492	1.49584e-05	8.70434e-05
PRL2012_0234	1.36198	5.53075	0.000355512	0.00143438
PRL2012_1357	1.36829	8.47066	8.80709e-06	5.37204e-05
PRL2012_0720	1.37053	3.92085	0.0127163	0.0321638
PRL2012_0937	1.37421	5.96849	0.000121737	0.000562592
PRL2012_0251	1.37558	8.81628	6.6483e-06	4.1761e-05
PRL2012_0780	1.376	6.24994	8.57853e-05	0.000418341
PRL2012_1355	1.38205	7.51227	1.70743e-05	9.66864e-05
PRL2012_0506	1.38219	7.43143	1.89578e-05	0.000105773
PRL2012_0218	1.38343	9.6898	4.13133e-06	2.72123e-05
PRL2012_1239	1.38619	8.36844	7.40281e-06	4.60431e-05
PRL2012_1361	1.38896	6.17933	8.04369e-05	0.000397367
PRL2012_0946	1.39482	9.03273	4.38075e-06	2.84599e-05
PRL2012_0659	1.39573	8.91888	4.99946e-06	3.20404e-05
PRL2012_1772	1.40885	9.95069	2.60262e-06	1.80188e-05
PRL2012_0613	1.4109	5.05224	0.000782549	0.00288812
PRL2012_0823	1.41473	9.28144	2.94309e-06	2.00829e-05
PRL2012_1837	1.42781	9.05972	2.58946e-06	1.79934e-05
PRL2012_0553	1.43223	7.93458	5.05228e-06	3.227e-05
PRL2012_1602	1.43248	8.63055	3.05694e-06	2.06606e-05
PRL2012_1521	1.4372	7.37022	1.12723e-05	6.66156e-05
PRL2012_0936	1.43971	6.25671	3.70294e-05	0.000195668
PRL2012_1097	1.44731	8.41495	3.06043e-06	2.06606e-05
PRL2012_1572	1.44778	6.40929	3.48304e-05	0.000186122
PRL2012_0785	1.45553	6.20153	5.30885e-05	0.000272924
PRL2012_0331	1.45976	7.35003	5.65292e-06	3.57453e-05
PRL2012_1098	1.46021	6.96701	1.05491e-05	6.27323e-05
PRL2012_0796	1.46252	6.17248	3.87134e-05	0.000202871
PRL2012_1166	1.46683	6.8429	1.03322e-05	6.18299e-05
PRL2012_0733	1.46697	9.88355	1.11198e-06	8.30479e-06
PRL2012_1314	1.47687	5.07371	0.000549016	0.00212115
PRL2012_1354	1.48084	5.32883	0.000167163	0.000744383
PRL2012_1582	1.48239	11.1397	6.92415e-07	5.461e-06
PRL2012_0767	1.48507	8.27389	1.70516e-06	1.21605e-05
PRL2012_0932	1.48516	8.11976	2.20927e-06	1.54081e-05
PRL2012_1163	1.497	4.27567	0.00273969	0.00849216
PRL2012_0806	1.50225	5.29498	0.000161836	0.000722358
PRL2012_1527	1.50327	8.21815	1.43662e-06	1.0563e-05
PRL2012_0162	1.50357	6.6844	1.08541e-05	6.43447e-05
PRL2012_1604	1.51385	9.02587	7.72944e-07	6.00932e-06
PRL2012_1255	1.52191	7.155	4.21602e-06	2.75786e-05
PRL2012_0640	1.52325	3.50296	0.0144723	0.0358408
PRL2012_1016	1.52586	3.87579	0.00628168	0.0177327
PRL2012_1436	1.53207	6.4805	1.05356e-05	6.27323e-05
PRL2012_1611	1.53678	4.29681	0.00221854	0.00711419
PRL2012_0701	1.53806	8.63574	6.70311e-07	5.34277e-06
PRL2012_0512	1.53904	8.90585	5.51945e-07	4.47687e-06
PRL2012_0086	1.53943	8.27796	7.95702e-07	6.16101e-06
PRL2012_0935	1.54083	5.99651	1.71509e-05	9.68309e-05
PRL2012_1842	1.54917	4.64343	0.00102726	0.00362214
PRL2012_1028	1.56033	6.92772	4.19258e-06	2.75201e-05
PRL2012_1644	1.56313	5.66018	4.75796e-05	0.000245936
PRL2012_1017	1.5657	4.10293	0.00567487	0.0161883
PRL2012_0663	1.56903	7.9222	9.24756e-07	7.04523e-06
PRL2012_0864	1.57309	8.80413	3.61604e-07	3.02186e-06
PRL2012_0827	1.57373	7.23632	1.6818e-06	1.20847e-05
PRL2012_1552	1.5742	11.1829	1.50846e-07	1.36916e-06
PRL2012_1600	1.58859	7.48464	8.86684e-07	6.80988e-06
PRL2012_0222	1.59178	9.16973	1.99271e-07	1.7261e-06
PRL2012_1362	1.59873	9.48627	1.55215e-07	1.40211e-06
PRL2012_0908	1.60189	5.45005	2.8027e-05	0.000152342
PRL2012_0332	1.6042	9.98189	1.19748e-07	1.11902e-06
PRL2012_0289	1.61561	5.86009	1.64533e-05	9.42911e-05
PRL2012_0472	1.62276	5.81452	2.19348e-05	0.00012096
PRL2012_0103	1.62671	9.18381	1.02948e-07	9.76457e-07
PRL2012_1227	1.63328	4.97731	0.000223198	0.000960105
PRL2012_0107	1.63984	4.89588	0.000249382	0.00105834
PRL2012_0672	1.65573	6.28246	4.83726e-06	3.1106e-05
PRL2012_1276	1.65793	3.3869	0.00938165	0.0249958
PRL2012_1550	1.65799	10.3479	4.44566e-08	4.5586e-07
PRL2012_1180	1.6618	6.21539	3.68629e-06	2.44507e-05
PRL2012_1761	1.66745	5.42863	2.37896e-05	0.00013043
PRL2012_0509	1.67262	3.39881	0.00938165	0.0249958
PRL2012_1114	1.67752	7.05059	6.80292e-07	5.39964e-06
PRL2012_0626	1.68339	7.61364	2.18398e-07	1.88318e-06
PRL2012_0239	1.68561	3.6353	0.00450479	0.0132896
PRL2012_0062	1.69018	5.90001	8.27658e-06	5.06473e-05
PRL2012_1238	1.69144	8.18631	7.82639e-08	7.65292e-07
PRL2012_1216	1.71054	8.33147	5.87561e-08	5.85381e-07
PRL2012_0798	1.72882	8.47691	3.59743e-08	3.77034e-07
PRL2012_0711	1.75385	3.48997	0.00987082	0.0261157
PRL2012_0603	1.75933	8.4971	2.09194e-08	2.25477e-07
PRL2012_0734	1.76508	6.06549	1.10494e-06	8.28488e-06
PRL2012_0174	1.76882	6.46195	6.26596e-07	5.03666e-06
PRL2012_1307	1.77613	9.10156	9.66365e-09	1.1316e-07
PRL2012_0532	1.77882	5.28125	2.02011e-05	0.000111724
PRL2012_1571	1.7818	6.34306	1.08137e-06	8.14033e-06
PRL2012_0777	1.78262	4.38946	0.000443815	0.00175399
PRL2012_0999	1.78326	10.2152	4.86552e-09	6.0723e-08
PRL2012_0920	1.78863	7.48017	4.67847e-08	4.77154e-07
PRL2012_1340	1.79267	8.55068	1.14876e-08	1.32072e-07
PRL2012_0825	1.801	5.30887	1.59338e-05	9.15953e-05
PRL2012_0628	1.80397	5.77131	3.48376e-06	2.31884e-05
PRL2012_0070	1.80981	11.1121	2.38304e-09	3.13933e-08
PRL2012_1601	1.81174	6.89024	1.64529e-07	1.4792e-06
PRL2012_0930	1.81294	6.49168	3.02911e-07	2.56528e-06
PRL2012_0283	1.81406	4.10052	0.0005553	0.00214107
PRL2012_0632	1.8159	5.51621	7.92241e-06	4.89538e-05
PRL2012_0956	1.82121	3.52015	0.00479068	0.0139599
PRL2012_0555	1.8609	6.98456	5.22228e-08	5.24162e-07
PRL2012_1288	1.86872	4.18137	0.000740192	0.00276406
PRL2012_0175	1.86924	9.41627	1.46611e-09	1.9586e-08
PRL2012_1773	1.87099	6.11435	4.4018e-07	3.64638e-06
PRL2012_0358	1.87501	3.98334	0.000800679	0.00294358
PRL2012_0761	1.87751	6.43616	1.09579e-07	1.03419e-06
PRL2012_0675	1.88934	6.74508	5.89393e-08	5.85381e-07
PRL2012_1237	1.89502	7.48562	1.358e-08	1.52433e-07
PRL2012_0264	1.89941	7.72443	7.70131e-09	9.07415e-08
PRL2012_1007	1.90603	2.99288	0.0179499	0.0432668
PRL2012_0617	1.92398	5.98249	5.52233e-07	4.47687e-06
PRL2012_1188	1.92649	3.31997	0.00221286	0.00711419
PRL2012_0934	1.94189	9.24997	5.13185e-10	7.05444e-09
PRL2012_0902	1.94212	4.96741	2.22954e-05	0.000122592
PRL2012_0470	1.94857	6.07513	2.69289e-07	2.29077e-06
PRL2012_0604	1.9497	6.10646	1.97239e-07	1.72072e-06
PRL2012_1201	1.9628	7.93977	1.77545e-09	2.35526e-08
PRL2012_0653	1.9655	10.7987	1.36608e-10	2.07316e-09
PRL2012_1202	1.96992	5.59771	4.78375e-07	3.94556e-06
PRL2012_1282	1.97748	6.30405	8.65619e-08	8.42092e-07
PRL2012_0517	2.00215	7.01142	7.55669e-09	8.9594e-08
PRL2012_1735	2.01048	6.88803	1.34491e-08	1.51863e-07
PRL2012_0074	2.01064	7.28397	3.39585e-09	4.32344e-08
PRL2012_0778	2.05371	6.47263	2.0822e-08	2.25477e-07
PRL2012_1603	2.07844	9.81955	2.05548e-11	3.74928e-10
PRL2012_1479	2.08019	6.71522	3.99782e-09	5.02243e-08
PRL2012_1412	2.08942	8.34	9.68821e-11	1.49419e-09
PRL2012_0082	2.09328	9.59698	1.92568e-11	3.54662e-10
PRL2012_1859	2.09819	9.6274	1.55539e-11	2.89271e-10
PRL2012_0933	2.1541	6.33587	5.27166e-09	6.49373e-08
PRL2012_1615	2.15986	10.9073	2.65393e-12	5.59389e-11
PRL2012_0739	2.1714	8.07884	3.08011e-11	5.26393e-10
PRL2012_0318	2.17922	8.15389	2.09895e-11	3.7921e-10
PRL2012_0638	2.20718	5.28672	7.57343e-07	5.91226e-06
PRL2012_0654	2.20902	6.55884	9.40487e-10	1.26532e-08
PRL2012_0253	2.24568	9.64195	1.10007e-12	2.45509e-11
PRL2012_1167	2.25595	7.11904	1.61728e-10	2.4349e-09
PRL2012_0811	2.26907	6.6008	4.70937e-10	6.52093e-09
PRL2012_1610	2.27238	4.81034	4.25159e-06	2.77157e-05
PRL2012_0183	2.29883	4.95235	1.62856e-06	1.17467e-05
PRL2012_1360	2.31178	7.16049	3.20786e-11	5.38523e-10
PRL2012_0630	2.31326	3.91616	3.16672e-05	0.000170178
PRL2012_1505	2.35798	5.01386	8.64254e-07	6.66459e-06
PRL2012_0020	2.39763	3.99951	5.91718e-05	0.000300131
PRL2012_1411	2.41984	5.27597	1.2314e-07	1.1395e-06
PRL2012_0955	2.42304	5.54026	1.6175e-08	1.77364e-07
PRL2012_0859	2.42776	8.56025	1.10399e-13	2.71982e-12
PRL2012_0061	2.44896	7.55475	6.01764e-13	1.37536e-11
PRL2012_0319	2.45438	8.90303	4.55022e-14	1.16645e-12
PRL2012_1526	2.46632	9.83658	8.58083e-15	2.3938e-13
PRL2012_0599	2.48021	6.3416	9.93241e-11	1.5195e-09
PRL2012_0471	2.49458	5.217	6.05301e-08	5.9805e-07
PRL2012_0848	2.52233	6.54818	4.05501e-11	6.63133e-10
PRL2012_0528	2.52862	2.9802	0.00125884	0.00433398
PRL2012_1525	2.53319	9.07074	4.6999e-15	1.3307e-13
PRL2012_1522	2.56031	9.20867	2.49914e-15	7.29363e-14
PRL2012_0252	2.59095	9.2681	1.1878e-15	3.6343e-14
PRL2012_1637	2.6079	10.566	2.29019e-16	7.75802e-15
PRL2012_1614	2.65141	11.3442	5.02053e-17	1.90479e-15
PRL2012_0655	2.71356	6.259	6.09489e-12	1.17667e-10
PRL2012_0598	2.74927	7.26814	2.38854e-14	6.38176e-13
PRL2012_0213	2.75976	3.67455	0.000136468	0.000622307
PRL2012_1359	2.81981	7.87749	5.68149e-16	1.85824e-14
PRL2012_0656	2.94268	7.45196	1.64091e-16	5.87321e-15
PRL2012_0013	3.04395	8.1127	1.37892e-18	5.94503e-17
PRL2012_0315	3.15327	9.30462	5.16025e-21	2.64568e-19
PRL2012_1433	3.39835	4.21955	3.29816e-07	2.78071e-06
PRL2012_1466	3.41026	2.91904	0.000717403	0.00269488
PRL2012_1366	3.42055	5.15516	2.89762e-10	4.13292e-09
PRL2012_1477	3.42553	4.62643	1.44425e-08	1.60219e-07
PRL2012_0109	3.55112	6.13694	7.60179e-16	2.40343e-14
PRL2012_1778	3.6033	7.1939	3.54485e-20	1.68114e-18
PRL2012_0779	3.63249	3.10474	0.000251342	0.00106427
PRL2012_1646	3.78636	5.45094	3.25329e-13	7.5262e-12
PRL2012_0948	3.84899	7.66974	9.68154e-24	6.80218e-22
PRL2012_0221	3.9358	8.09211	1.0364e-25	8.93661e-24
PRL2012_1538	3.95076	7.49411	5.5125e-24	4.02201e-22
PRL2012_0115	3.98037	10.7623	5.77347e-31	7.82305e-29
PRL2012_1645	3.98103	5.09777	3.51556e-12	7.17099e-11
PRL2012_0085	4.01476	11.4806	5.06042e-32	7.99968e-30
PRL2012_0113	4.32307	5.68337	1.72742e-16	6.06837e-15
PRL2012_0112	4.59046	6.34407	5.24157e-22	2.84093e-20
PRL2012_0110	4.64096	9.51185	4.9351e-36	1.17024e-33
PRL2012_0111	4.65426	7.28908	7.88066e-27	7.4748e-25
PRL2012_1779	4.78816	8.80868	6.02624e-35	1.2702e-32
PRL2012_1780	5.02683	9.93631	5.18361e-41	2.45833e-38
PRL2012_1782	5.06866	11.7122	2.36059e-44	1.49268e-41
PRL2012_0108	5.22491	8.68787	6.39023e-39	2.42445e-36
PRL2012_1594	5.493	11.9666	2.09531e-49	3.97481e-46
PRL2012_0710	5.65121	1.6393	0.0104284	0.0273241
PRL2012_1079	5.6543	1.64173	0.0104284	0.0273241
PRL2012_1064	5.88617	1.8108	0.0126694	0.032088
PRL2012_0714	6.09927	1.97192	0.00636349	0.017919
PRL2012_1647	6.1037	1.97543	0.0045116	0.0132896
PRL2012_1084	6.74018	2.47929	0.000438625	0.00174074

## Sheet: Table_S8
Table S8: Differentially expressed genes in B.longum PRL2022 when in tri-association with B. bifidum PRL2010 and B. breve PRL2012 in IGSM, respect to the control.
Gene name	logFC	logCPM	PValue	FDR
67B_0001	-1.06183	8.05984	0.016369	0.0231321
67B_0002	-1.27028	4.03388	0.00793062	0.0117493
67B_0004	-1.05784	5.4437	0.0199421	0.0277485
67B_0005	-3.35232	3.4297	8.1158e-09	3.45004e-08
67B_0006	1.65635	9.28328	0.000215627	0.000406472
67B_0007	1.92007	9.23668	2.10735e-05	4.65002e-05
67B_0009	-3.01498	8.06221	1.87742e-10	1.157e-09
67B_0010	3.89062	8.7423	2.47937e-15	5.37972e-14
67B_0011	-4.44675	3.10184	1.51251e-11	1.17121e-10
67B_0012	-3.11601	6.7905	9.90793e-11	6.46966e-10
67B_0013	-4.2277	5.19687	2.72853e-15	5.79952e-14
67B_0014	-3.31375	6.18458	1.20235e-11	9.52283e-11
67B_0016	-3.26691	6.59003	1.74513e-11	1.33154e-10
67B_0018	-4.95981	6.28566	4.31186e-20	4.4908e-18
67B_0019	-1.96308	8.93032	1.44402e-05	3.28015e-05
67B_0020	-1.83067	3.39654	0.000373912	0.00068441
67B_0021	-1.43688	5.40843	0.00175497	0.0029082
67B_0022	-1.913	6.2979	3.17559e-05	6.79133e-05
67B_0023	-2.21978	6.95257	1.57686e-06	4.22185e-06
67B_0024	-5.01164	6.597	1.22843e-20	1.50518e-18
67B_0025	-2.69382	4.62559	5.61305e-08	1.98506e-07
67B_0026	-4.96402	3.55578	3.30333e-14	5.05944e-13
67B_0028	2.42719	11.4872	1.23074e-07	3.99943e-07
67B_0029	1.2751	6.92127	0.00434424	0.00667827
67B_0030	-1.85773	6.26926	5.14935e-05	0.000106199
67B_0031	-3.33833	4.17279	3.83104e-10	2.19233e-09
67B_0032	3.36445	10.4128	1.84466e-12	1.7789e-11
67B_0033	1.91353	9.20565	2.24125e-05	4.90908e-05
67B_0034	-1.33763	4.65945	0.00417422	0.00644067
67B_0035	-1.38939	7.3421	0.00187588	0.00309624
67B_0036	-3.34012	5.9387	1.15667e-11	9.19597e-11
67B_0037	-3.19865	5.10228	1.7576e-10	1.09286e-09
67B_0038	-1.93062	6.22372	2.64061e-05	5.6955e-05
67B_0040	-1.93897	7.09373	2.05734e-05	4.54449e-05
67B_0041	3.98717	6.79935	1.78083e-15	4.03203e-14
67B_0043	-2.31356	5.03143	1.42572e-06	3.87194e-06
67B_0044	-3.70096	5.58119	3.93041e-13	4.4738e-12
67B_0045	-5.16402	4.14436	9.114e-17	2.87643e-15
67B_0047	-2.62072	6.66383	2.31908e-08	9.02926e-08
67B_0048	-3.36816	4.13183	4.10826e-10	2.31911e-09
67B_0049	-2.20482	4.23569	8.10722e-06	1.90602e-05
67B_0050	-1.59238	5.84462	0.000502215	0.000903379
67B_0051	2.83273	10.607	1.27111e-09	6.47362e-09
67B_0055	1.77389	6.66559	9.44272e-05	0.000189127
67B_0057	3.67034	4.60692	2.83813e-12	2.5929e-11
67B_0058	1.76745	10.5735	8.16567e-05	0.000164498
67B_0059	6.10017	9.4117	6.63344e-29	3.45436e-26
67B_0060	-2.02516	3.22552	0.000141861	0.000276165
67B_0063	1.1759	5.5728	0.00946975	0.0138814
67B_0064	1.88831	5.5106	4.38936e-05	9.15218e-05
67B_0065	2.06608	8.19108	5.51273e-06	1.32141e-05
67B_0066	1.4953	6.24038	0.000951562	0.00164763
67B_0068	1.5789	6.89073	0.00047038	0.000849784
67B_0070	-1.40144	5.13437	0.00250745	0.00403946
67B_0071	1.37299	7.59633	0.00207918	0.00340483
67B_0072	2.6145	6.76678	2.51453e-08	9.71755e-08
67B_0073	2.73501	7.19533	5.73271e-09	2.4996e-08
67B_0074	-3.17444	2.87906	2.11537e-07	6.55938e-07
67B_0075	-4.60055	1.49034	2.02726e-06	5.29834e-06
67B_0076	-3.77325	0.928237	0.000444184	0.000806657
67B_0077	-4.40679	2.00266	4.13644e-08	1.5037e-07
67B_0078	5.96201	12.3248	2.0212e-28	8.4203e-26
67B_0080	-2.27142	3.05015	5.23378e-05	0.000107833
67B_0082	3.46069	8.12463	7.78963e-13	8.32092e-12
67B_0083	4.06752	7.83061	3.23108e-16	8.97378e-15
67B_0084	4.64562	2.25278	9.56805e-11	6.28715e-10
67B_0086	-1.80173	5.325	0.0001059	0.000209687
67B_0087	3.8017	7.17954	1.27129e-14	2.17057e-13
67B_0088	-1.15364	3.79581	0.0192688	0.0268475
67B_0091	-2.57816	10.1864	2.40369e-08	9.336e-08
67B_0092	1.31851	10.6175	0.00292528	0.00466209
67B_0093	-2.71402	3.66888	3.61378e-07	1.09118e-06
67B_0094	2.13594	9.51581	2.61735e-06	6.70595e-06
67B_0096	2.42062	6.68664	1.89322e-07	5.94809e-07
67B_0097	1.47673	8.833	0.00091918	0.00159421
67B_0098	1.8107	7.3485	6.34637e-05	0.000129603
67B_0102	1.53748	6.57837	0.000663074	0.00117348
67B_0103	-2.90559	2.56848	3.74636e-06	9.25702e-06
67B_0104	-1.09132	5.7899	0.0156256	0.0221868
67B_0105	-4.43335	4.5263	1.10936e-14	1.94185e-13
67B_0106	1.46251	5.90512	0.00127623	0.00217723
67B_0107	-1.77545	7.73407	8.3752e-05	0.000168556
67B_0108	1.29183	5.86432	0.00425742	0.00655932
67B_0110	5.76379	7.48195	6.89661e-26	1.7957e-23
67B_0111	7.01023	9.44541	1.71866e-34	3.57997e-31
67B_0112	2.06065	8.26555	5.7604e-06	1.3776e-05
67B_0113	3.13198	9.03217	3.64133e-11	2.57115e-10
67B_0114	-2.29784	5.97011	9.23552e-07	2.6138e-06
67B_0115	1.27973	9.67459	0.0038692	0.00602808
67B_0116	-2.88398	3.40892	2.02153e-07	6.30366e-07
67B_0117	3.97714	6.11871	3.94331e-15	7.97468e-14
67B_0118	-3.53724	4.90012	9.12193e-12	7.51027e-11
67B_0119	-3.4032	3.59603	1.81548e-09	8.89799e-09
67B_0120	-1.60256	4.32672	0.000902413	0.00157036
67B_0121	-2.64453	1.14909	0.00356511	0.00560462
67B_0122	3.24491	12.722	8.15744e-12	6.82408e-11
67B_0123	3.03545	10.6218	1.12227e-10	7.25989e-10
67B_0124	2.30353	9.74731	4.712e-07	1.39419e-06
67B_0126	-2.09739	6.4822	5.38148e-06	1.29143e-05
67B_0127	-3.15668	6.53363	6.36651e-11	4.30566e-10
67B_0128	-1.39035	6.2707	0.00209037	0.00341777
67B_0129	-1.09523	5.48411	0.0158218	0.0224349
67B_0132	-3.37945	4.05583	4.24729e-10	2.38467e-09
67B_0133	-3.49944	2.75449	7.83595e-08	2.66704e-07
67B_0134	-3.88535	2.35265	5.65443e-08	1.99292e-07
67B_0135	-2.61916	2.99309	3.0256e-06	7.6115e-06
67B_0136	-6.84674	1.51835	1.85925e-07	5.85901e-07
67B_0137	-2.37829	1.85799	0.000619383	0.00110083
67B_0138	-2.55348	1.35522	0.000671497	0.00118738
67B_0140	-4.2403	4.79971	1.55279e-14	2.62964e-13
67B_0142	1.13145	4.1277	0.0179944	0.0252236
67B_0143	-2.10409	5.09112	9.78754e-06	2.28559e-05
67B_0144	-2.77388	2.41541	9.99354e-06	2.32727e-05
67B_0145	-3.33243	6.23162	8.39801e-12	6.96934e-11
67B_0147	1.905	5.97493	3.47525e-05	7.36414e-05
67B_0148	2.76199	7.27914	4.1164e-09	1.85194e-08
67B_0150	-3.90204	1.63103	2.98408e-06	7.52522e-06
67B_0151	1.12827	5.82315	0.0121149	0.0175489
67B_0153	3.24131	9.61359	9.01719e-12	7.4535e-11
67B_0156	1.86279	8.377	3.64367e-05	7.68973e-05
67B_0157	1.90395	6.06293	3.31138e-05	7.03838e-05
67B_0158	1.12011	5.72378	0.0130001	0.0187529
67B_0159	2.53089	7.00301	5.58442e-08	1.98166e-07
67B_0160	2.61224	8.30135	1.87935e-08	7.42826e-08
67B_0161	2.77991	9.09893	2.48529e-09	1.18595e-08
67B_0162	1.68743	4.85443	0.00030239	0.000563397
67B_0164	1.37037	7.81269	0.0020996	0.00343017
67B_0165	-1.87292	6.98085	4.01799e-05	8.42288e-05
67B_0167	-2.06761	5.12919	1.1904e-05	2.73989e-05
67B_0168	-3.77095	5.95609	1.10024e-13	1.50777e-12
67B_0169	2.43451	8.19147	1.2476e-07	4.04766e-07
67B_0170	-3.61409	6.97409	1.88729e-13	2.38256e-12
67B_0172	3.7993	10.2428	6.16513e-15	1.20018e-13
67B_0173	-4.35795	8.09612	6.0702e-18	3.24211e-16
67B_0174	-2.66864	7.92066	1.09405e-08	4.46845e-08
67B_0179	1.437	5.6258	0.00163997	0.00273722
67B_0180	2.23827	7.06861	1.14971e-06	3.1636e-06
67B_0182	-1.91175	3.91939	9.74305e-05	0.000194394
67B_0183	-1.78854	3.59988	0.000403404	0.000735805
67B_0184	1.40119	6.91837	0.00176527	0.00292295
67B_0185	3.44265	9.46889	7.00325e-13	7.51946e-12
67B_0187	1.26221	6.65117	0.00490562	0.00748053
67B_0188	2.06639	7.66789	5.91962e-06	1.41244e-05
67B_0190	4.17193	8.30082	6.39207e-17	2.16882e-15
67B_0191	3.20222	5.79648	4.96274e-11	3.41168e-10
67B_0192	1.56006	7.18706	0.000526836	0.00094522
67B_0193	1.62064	8.17244	0.000297571	0.000555911
67B_0194	2.56131	7.67665	3.49006e-08	1.28669e-07
67B_0195	-1.61475	4.95912	0.000585388	0.00104846
67B_0197	1.76503	6.94754	9.65005e-05	0.000192724
67B_0198	2.08075	5.86506	7.10331e-06	1.6833e-05
67B_0199	2.24877	5.41495	1.84492e-06	4.87686e-06
67B_0200	3.36056	6.81415	4.00428e-12	3.54932e-11
67B_0201	2.87911	9.43665	7.58393e-10	3.99932e-09
67B_0202	-3.83787	6.49649	2.36807e-14	3.70879e-13
67B_0203	-2.84883	8.21011	1.32876e-09	6.75076e-09
67B_0204	-4.16261	5.06794	1.06446e-14	1.89511e-13
67B_0205	-4.47244	4.34673	8.02331e-15	1.46601e-13
67B_0206	-1.05742	6.71046	0.0179747	0.025213
67B_0207	-4.61178	7.69252	2.93584e-19	2.44614e-17
67B_0208	-4.025	5.21307	1.74187e-14	2.87962e-13
67B_0209	1.49651	5.98569	0.000961054	0.00165993
67B_0211	-5.60904	2.29265	2.01417e-10	1.21963e-09
67B_0212	2.42847	9.53466	1.24947e-07	4.04766e-07
67B_0214	2.45046	8.36029	1.04124e-07	3.43725e-07
67B_0215	3.05974	9.3101	8.73117e-11	5.82917e-10
67B_0216	-2.72986	6.36871	8.74858e-09	3.66666e-08
67B_0218	1.29125	7.19351	0.00380948	0.00594839
67B_0219	1.08911	7.76996	0.0139718	0.0199747
67B_0220	-2.80118	5.50746	7.58347e-09	3.25028e-08
67B_0221	-1.78213	6.36028	9.60561e-05	0.00019202
67B_0222	-1.16088	4.27791	0.0145102	0.0207161
67B_0223	-2.1884	4.57893	5.85915e-06	1.39961e-05
67B_0224	1.29619	5.46137	0.00439703	0.00675443
67B_0225	2.5694	8.68035	2.79708e-08	1.06514e-07
67B_0226	3.20268	9.39483	1.47929e-11	1.14976e-10
67B_0229	-4.44112	5.48098	1.09032e-16	3.29151e-15
67B_0230	2.32131	9.17954	3.94805e-07	1.18158e-06
67B_0231	1.40609	8.85497	0.00157384	0.0026353
67B_0232	1.9141	5.90224	3.0822e-05	6.60516e-05
67B_0234	4.14775	9.62481	6.36886e-17	2.16882e-15
67B_0235	-3.08276	5.52654	3.90312e-10	2.22745e-09
67B_0236	-1.25462	4.95878	0.00667505	0.00999578
67B_0238	-2.39391	5.4912	4.82174e-07	1.42262e-06
67B_0239	-1.88674	6.123	4.43235e-05	9.23258e-05
67B_0240	4.66058	11.436	3.84835e-20	4.21901e-18
67B_0241	2.34287	7.82478	3.61115e-07	1.09118e-06
67B_0242	-2.23995	3.90315	1.13926e-05	2.63384e-05
67B_0243	-1.6488	4.43844	0.000608968	0.00108417
67B_0245	-3.58019	2.89108	5.74799e-09	2.4996e-08
67B_0246	-3.42331	1.26663	0.00011505	0.000226298
67B_0247	-4.35715	1.97024	6.41112e-08	2.24066e-07
67B_0248	-5.5537	2.27167	2.95017e-10	1.74579e-09
67B_0249	-5.14319	4.7532	5.11536e-18	2.9598e-16
67B_0250	-4.39669	4.08353	1.55959e-13	2.0561e-12
67B_0251	-3.91113	2.648	5.73808e-09	2.4996e-08
67B_0252	-3.37189	2.77622	6.86774e-08	2.36064e-07
67B_0253	-4.27834	2.92996	1.46133e-10	9.2241e-10
67B_0254	-2.99689	2.74199	1.06599e-06	2.9606e-06
67B_0255	-2.34193	2.71357	4.18572e-05	8.75387e-05
67B_0256	-4.7596	2.76022	9.72818e-11	6.37226e-10
67B_0257	-3.23134	2.78756	1.27755e-07	4.13219e-07
67B_0258	-4.87341	5.00007	1.29605e-17	6.13561e-16
67B_0259	-3.64176	4.61194	9.89273e-12	8.04943e-11
67B_0260	-4.66643	5.68215	9.00872e-18	4.57687e-16
67B_0261	-4.37268	2.76388	3.37831e-10	1.96565e-09
67B_0262	-3.55185	4.70649	9.67199e-12	7.90068e-11
67B_0263	-4.37057	1.33846	1.18753e-05	2.73631e-05
67B_0264	-2.60092	2.99335	3.0256e-06	7.6115e-06
67B_0265	-2.07036	4.01827	3.90721e-05	8.22092e-05
67B_0266	-2.50134	2.75479	1.41958e-05	3.23168e-05
67B_0267	-3.66079	0.858994	0.000910658	0.00158075
67B_0268	-4.44017	2.47812	8.57911e-10	4.47877e-09
67B_0269	-3.34767	4.48354	9.02358e-11	5.98602e-10
67B_0270	-1.64612	1.6736	0.0181936	0.0254857
67B_0271	-2.24462	7.4371	9.87751e-07	2.76916e-06
67B_0272	-1.98339	6.61268	1.43133e-05	3.25488e-05
67B_0275	2.10918	8.81818	3.4551e-06	8.57803e-06
67B_0276	1.64207	5.67847	0.000334328	0.000616833
67B_0277	2.65247	8.74334	1.08024e-08	4.4207e-08
67B_0278	2.76674	9.10802	2.87438e-09	1.33646e-08
67B_0279	3.70326	10.9506	2.19596e-14	3.46529e-13
67B_0280	2.89037	9.13464	6.71918e-10	3.59796e-09
67B_0281	4.17365	10.7293	3.72654e-17	1.43748e-15
67B_0282	3.539	8.427	2.60239e-13	3.11539e-12
67B_0285	-1.9616	6.92467	1.7568e-05	3.918e-05
67B_0288	2.3979	6.25338	2.72923e-07	8.36389e-07
67B_0289	2.4219	6.08685	2.28549e-07	7.0738e-07
67B_0290	1.23169	6.5756	0.00586774	0.0088633
67B_0291	1.69518	6.76184	0.000181391	0.000345058
67B_0292	2.58985	7.76838	2.51222e-08	9.71755e-08
67B_0294	-1.77377	2.79539	0.00120341	0.00206313
67B_0297	-3.58304	5.43609	1.82465e-12	1.76779e-11
67B_0298	-1.78974	5.44511	0.000120669	0.000236902
67B_0300	-2.34731	3.4843	7.91518e-06	1.86931e-05
67B_0301	-1.40553	4.80276	0.00269132	0.0043223
67B_0302	-1.82342	2.94475	0.000839679	0.00146856
67B_0303	-1.46162	6.29343	0.00121355	0.0020788
67B_0305	-1.56847	7.74582	0.000468759	0.000847592
67B_0310	2.76826	10.8651	2.69552e-09	1.26459e-08
67B_0312	-1.16841	5.22669	0.0107145	0.01564
67B_0313	2.29665	5.96885	9.06624e-07	2.57289e-06
67B_0314	-1.02134	6.09803	0.0230581	0.0316821
67B_0315	-3.68518	5.52429	5.18941e-13	5.71933e-12
67B_0316	-2.39712	4.91638	8.30421e-07	2.35985e-06
67B_0320	4.42795	9.68037	1.34702e-18	9.0511e-17
67B_0324	-1.12825	4.97772	0.0140381	0.0200558
67B_0325	2.56567	6.20636	4.6053e-08	1.65966e-07
67B_0326	2.24875	7.62528	9.46447e-07	2.67134e-06
67B_0328	1.45448	4.73694	0.00177573	0.00293792
67B_0329	3.6431	6.85846	1.37383e-13	1.84178e-12
67B_0331	-1.03455	5.86651	0.0218488	0.0301598
67B_0332	2.04677	6.8321	8.08659e-06	1.90332e-05
67B_0333	-2.20466	4.72156	5.19885e-06	1.25338e-05
67B_0334	-2.77351	3.39799	5.67426e-07	1.65771e-06
67B_0336	3.00413	9.98141	1.65923e-10	1.03479e-09
67B_0337	2.16521	10.4576	1.91592e-06	5.04819e-06
67B_0338	-2.24674	4.55416	3.78546e-06	9.32046e-06
67B_0339	2.98292	8.4212	2.55711e-10	1.53059e-09
67B_0340	-1.93211	6.19215	2.64131e-05	5.6955e-05
67B_0341	1.77768	6.90382	8.75486e-05	0.000176027
67B_0342	-1.43309	6.70184	0.00147231	0.00247524
67B_0343	1.32529	6.67264	0.00308957	0.00490516
67B_0344	-2.56857	3.96745	6.26656e-07	1.81295e-06
67B_0345	-3.21823	4.30088	6.42205e-10	3.46558e-09
67B_0346	2.86437	6.10235	2.22507e-09	1.07536e-08
67B_0347	1.91571	7.77646	2.32326e-05	5.06738e-05
67B_0349	1.61025	9.32932	0.000314923	0.000584136
67B_0351	-1.82497	4.65521	0.000131755	0.000257695
67B_0352	2.93957	6.40108	6.88347e-10	3.67648e-09
67B_0354	-1.14544	5.28304	0.0125241	0.0181039
67B_0355	-1.81039	4.9056	0.000132234	0.000258148
67B_0357	1.73298	6.61727	0.000132161	0.000258148
67B_0358	1.95482	6.69619	1.86468e-05	4.14842e-05
67B_0360	-3.38696	7.34657	2.55472e-12	2.35464e-11
67B_0361	-2.11032	6.07253	5.58449e-06	1.33707e-05
67B_0363	-2.51669	5.64734	1.36496e-07	4.38093e-07
67B_0364	3.13518	9.45828	3.40014e-11	2.41914e-10
67B_0365	1.73407	10.275	0.000109563	0.000216527
67B_0366	-2.93235	6.16435	1.13015e-09	5.79826e-09
67B_0367	-2.12656	4.16403	1.86476e-05	4.14842e-05
67B_0369	-2.522	6.32211	7.96386e-08	2.70175e-07
67B_0370	-1.2482	5.2563	0.00663675	0.00995274
67B_0371	-1.13321	6.10805	0.0116996	0.0170065
67B_0372	-5.19992	4.77537	1.56872e-18	1.02114e-16
67B_0374	2.20698	8.96656	1.29796e-06	3.54344e-06
67B_0375	2.39407	8.54066	1.90249e-07	5.9682e-07
67B_0376	1.94453	7.59508	1.86609e-05	4.14842e-05
67B_0377	1.04705	8.36886	0.0178118	0.0250014
67B_0378	-3.35718	4.08569	7.19833e-10	3.82503e-09
67B_0379	-2.7062	7.29365	8.26277e-09	3.49115e-08
67B_0380	-2.82176	5.91864	4.63704e-09	2.0683e-08
67B_0383	1.04285	7.57225	0.0186126	0.0260201
67B_0384	1.76387	6.73717	0.000103073	0.000205061
67B_0385	-1.21367	3.59824	0.0151164	0.0215078
67B_0386	-4.31264	6.2447	8.61983e-17	2.80548e-15
67B_0387	2.45303	6.46142	1.47486e-07	4.69029e-07
67B_0389	-4.02179	5.06867	3.83791e-14	5.83531e-13
67B_0390	-3.9298	6.25332	7.12355e-15	1.33679e-13
67B_0391	-4.45681	5.55912	8.02787e-17	2.65429e-15
67B_0392	-4.24136	5.69014	7.29189e-16	1.83e-14
67B_0393	-2.22709	4.62714	4.79026e-06	1.1616e-05
67B_0394	-1.03724	6.56524	0.020387	0.0282919
67B_0395	-1.58592	7.36834	0.000428591	0.000779698
67B_0396	-2.47991	7.37143	9.4395e-08	3.146e-07
67B_0397	-2.19696	6.20699	2.4245e-06	6.27657e-06
67B_0398	-1.81671	6.97297	6.67171e-05	0.000136113
67B_0399	-2.0031	6.53221	1.37333e-05	3.14356e-05
67B_0400	-3.69547	5.02316	1.14287e-12	1.16754e-11
67B_0401	-3.18691	4.20733	1.42034e-09	7.19847e-09
67B_0402	-4.04503	3.77251	1.13126e-11	9.02845e-11
67B_0405	-2.96059	4.57349	5.1786e-09	2.30001e-08
67B_0407	-5.63816	3.04774	8.2429e-14	1.16013e-12
67B_0408	-4.06831	4.52055	2.66354e-13	3.11694e-12
67B_0409	-2.1611	7.08688	2.59602e-06	6.65949e-06
67B_0410	2.7331	7.6997	5.24999e-09	2.32181e-08
67B_0411	3.24823	7.09337	1.40759e-11	1.09813e-10
67B_0412	2.18776	5.14321	3.77921e-06	9.31609e-06
67B_0413	2.77666	5.4216	8.65086e-09	3.64035e-08
67B_0414	2.40778	6.776	2.11613e-07	6.55938e-07
67B_0416	1.29403	7.04203	0.00375987	0.00587532
67B_0417	2.69057	6.54574	1.14562e-08	4.66993e-08
67B_0419	-1.45874	8.22048	0.00107934	0.00185807
67B_0421	1.15161	6.44083	0.0100275	0.014668
67B_0422	1.69104	6.82678	0.000188945	0.000358771
67B_0423	1.85475	7.37257	4.29897e-05	8.98171e-05
67B_0424	2.5689	8.42383	2.86528e-08	1.08912e-07
67B_0425	3.36686	9.24718	1.90145e-12	1.81684e-11
67B_0429	2.93675	8.81165	3.97608e-10	2.25063e-09
67B_0430	1.91574	5.07946	4.36827e-05	9.11733e-05
67B_0432	-1.03853	4.72904	0.024843	0.0339331
67B_0433	1.69406	10.3931	0.000154501	0.000297987
67B_0434	1.90308	10.1761	2.42029e-05	5.26248e-05
67B_0435	-3.77377	4.48812	3.29198e-12	2.96848e-11
67B_0436	-3.25708	3.73462	5.33264e-09	2.34343e-08
67B_0437	-4.0599	5.5866	6.41975e-15	1.23818e-13
67B_0438	-3.10796	3.75775	7.88944e-09	3.36756e-08
67B_0439	-1.64354	2.61997	0.00365016	0.00572106
67B_0440	-2.47459	2.86979	1.97667e-05	4.37557e-05
67B_0441	-2.68049	4.98798	5.46018e-08	1.94753e-07
67B_0442	-4.27852	5.68475	2.91438e-16	8.31597e-15
67B_0443	-1.97001	6.79211	1.67523e-05	3.74812e-05
67B_0445	-2.16824	6.76872	2.5685e-06	6.59967e-06
67B_0447	2.78847	8.3238	2.53732e-09	1.19847e-08
67B_0448	2.12511	9.26874	2.93384e-06	7.41649e-06
67B_0449	1.50682	8.80465	0.000733195	0.00129209
67B_0451	-2.71712	2.99075	1.10701e-06	3.06227e-06
67B_0452	-3.49782	2.67369	3.40529e-08	1.26214e-07
67B_0453	2.97903	8.43556	2.64085e-10	1.57619e-09
67B_0454	1.64383	5.70562	0.000335157	0.000617815
67B_0456	1.13666	8.2031	0.0102825	0.0150305
67B_0459	-1.88104	7.56207	3.41237e-05	7.24563e-05
67B_0465	1.25682	7.95643	0.00466629	0.00714801
67B_0466	1.69468	6.11495	0.000201578	0.000381369
67B_0467	-1.42368	6.50075	0.00164438	0.00274238
67B_0468	1.16001	8.96631	0.00871823	0.0128704
67B_0470	1.23679	3.67663	0.0126412	0.0182479
67B_0471	1.36562	10.3668	0.00208675	0.00341453
67B_0472	-2.26667	5.77866	1.35604e-06	3.69233e-06
67B_0473	-3.86128	3.89219	9.38274e-12	7.69459e-11
67B_0474	-4.35792	8.79026	4.8395e-18	2.88019e-16
67B_0477	1.44012	5.82074	0.00143406	0.00241875
67B_0480	1.1919	3.98854	0.0120359	0.0174588
67B_0482	1.35668	4.6315	0.00359963	0.00565037
67B_0483	1.07671	8.61834	0.014777	0.0210681
67B_0485	1.15672	7.25845	0.00928215	0.0136256
67B_0486	-2.61093	5.76209	5.01866e-08	1.79929e-07
67B_0488	1.67788	7.59791	0.000189322	0.00035916
67B_0490	1.5985	5.2336	0.000522268	0.000937831
67B_0491	2.79309	6.0152	4.57621e-09	2.04555e-08
67B_0492	2.22129	6.62054	1.47687e-06	3.97971e-06
67B_0494	-3.57588	7.26595	2.59328e-13	3.11539e-12
67B_0495	-3.82227	6.43974	2.80239e-14	4.32398e-13
67B_0496	2.75183	8.36103	3.81066e-09	1.7331e-08
67B_0497	1.68019	6.62329	0.00020793	0.000392316
67B_0499	-1.15348	4.68396	0.0135572	0.0194354
67B_0500	-3.23725	4.06385	1.53621e-09	7.60075e-09
67B_0501	-2.70698	4.83509	4.1297e-08	1.5037e-07
67B_0502	-2.41994	7.32927	1.80062e-07	5.68285e-07
67B_0503	-1.44752	6.26752	0.00137937	0.00233847
67B_0505	-4.08957	5.29733	1.15331e-14	2.00195e-13
67B_0506	-2.47163	6.53477	1.37155e-07	4.39529e-07
67B_0508	1.25903	7.45481	0.00468116	0.00715922
67B_0509	1.89232	6.33698	3.54357e-05	7.48606e-05
67B_0510	2.32914	6.26127	5.76684e-07	1.6824e-06
67B_0511	1.49109	5.50908	0.00113778	0.00195382
67B_0512	2.21588	7.54503	1.37997e-06	3.75257e-06
67B_0513	2.33359	5.6116	7.8066e-07	2.22756e-06
67B_0515	2.96472	8.1489	3.31203e-10	1.93791e-09
67B_0518	1.50202	7.96208	0.000782897	0.00137386
67B_0519	2.39479	8.29826	1.92382e-07	6.02605e-07
67B_0521	-3.23881	4.88561	1.99646e-10	1.21598e-09
67B_0522	-3.07015	5.1204	7.42011e-10	3.92287e-09
67B_0523	-3.32556	5.93483	1.69997e-11	1.30185e-10
67B_0524	-2.73706	3.31445	1.04709e-06	2.92492e-06
67B_0525	-2.76185	5.17404	1.90628e-08	7.52043e-08
67B_0526	-2.53017	4.13952	5.1609e-07	1.51838e-06
67B_0527	-1.29799	7.61578	0.00357865	0.00562166
67B_0529	-1.75374	4.35414	0.000294394	0.00055047
67B_0530	-3.15774	3.34622	1.32983e-08	5.35791e-08
67B_0531	-2.85414	3.2794	2.02598e-07	6.3081e-07
67B_0532	2.73026	4.1079	5.21511e-08	1.86651e-07
67B_0533	1.53183	5.12105	0.000886594	0.00154413
67B_0534	1.05883	5.86346	0.0185003	0.0258805
67B_0535	3.05515	10.1062	8.93299e-11	5.94486e-10
67B_0536	2.43894	8.30506	1.17433e-07	3.84007e-07
67B_0537	2.14575	7.60729	2.71792e-06	6.90419e-06
67B_0538	2.29592	6.51003	7.42521e-07	2.12747e-06
67B_0539	-1.02821	7.22471	0.0206312	0.0285736
67B_0540	-1.96872	3.71049	0.000124243	0.000243689
67B_0541	2.36348	4.46893	9.48275e-07	2.67288e-06
67B_0542	1.64966	9.16421	0.00022803	0.000428302
67B_0543	1.58597	7.42276	0.000418865	0.000763339
67B_0544	1.37394	10.8987	0.00195594	0.00321312
67B_0545	1.42597	12.9706	0.0013208	0.00224773
67B_0547	2.95995	6.71301	4.97917e-10	2.73657e-09
67B_0550	1.46271	5.525	0.00130778	0.00222739
67B_0551	3.78147	6.83638	2.18058e-14	3.46529e-13
67B_0552	-1.27543	2.42506	0.0215647	0.0297873
67B_0553	-2.62059	6.31921	2.75648e-08	1.0516e-07
67B_0554	-5.60915	0.64942	9.34403e-05	0.00018733
67B_0556	4.61481	7.21932	3.69322e-19	2.95884e-17
67B_0557	2.98275	5.5337	7.12934e-10	3.79806e-09
67B_0558	2.7092	3.57811	1.1272e-07	3.69758e-07
67B_0559	1.30929	6.14644	0.00368698	0.00577008
67B_0560	-1.49549	1.9387	0.0120024	0.0174223
67B_0561	-2.95423	2.79209	6.40645e-07	1.84318e-06
67B_0562	-3.34141	3.68141	2.14832e-09	1.04069e-08
67B_0563	-2.59477	6.19133	4.06612e-08	1.48331e-07
67B_0564	-3.56123	4.56725	1.76943e-11	1.34515e-10
67B_0565	-2.46466	6.12657	1.68494e-07	5.32814e-07
67B_0566	-4.12698	2.25555	4.42178e-08	1.60184e-07
67B_0567	-1.75222	4.35983	0.000272678	0.00051124
67B_0568	-2.15355	6.17858	3.63291e-06	8.99804e-06
67B_0569	-2.39397	0.617733	0.0161356	0.0228487
67B_0573	-1.36315	5.56162	0.00284	0.00454356
67B_0575	1.78226	6.59602	8.94724e-05	0.000179721
67B_0580	1.61459	8.2291	0.000313595	0.000582435
67B_0581	1.43543	9.04717	0.00126192	0.00215458
67B_0582	-2.31688	5.52489	1.08272e-06	3.00308e-06
67B_0585	2.47339	6.81916	1.09086e-07	3.58399e-07
67B_0587	1.03346	6.6774	0.020575	0.0285148
67B_0589	2.60366	7.91365	2.19992e-08	8.61358e-08
67B_0591	1.69121	7.13522	0.000183391	0.000348543
67B_0597	-1.80597	4.67486	0.000142822	0.000277388
67B_0601	-4.4297	4.31589	2.68977e-14	4.18119e-13
67B_0602	-2.92918	5.30835	3.25947e-09	1.49878e-08
67B_0603	-2.81541	3.71576	9.12173e-08	3.06461e-07
67B_0605	-3.10339	5.20963	4.7195e-10	2.61813e-09
67B_0608	-2.25471	4.24931	6.46212e-06	1.53835e-05
67B_0609	1.28616	6.33303	0.00422923	0.00652072
67B_0612	-1.43864	4.41723	0.00238302	0.0038599
67B_0613	-3.3512	6.80736	5.82481e-12	4.97257e-11
67B_0614	1.30546	7.31523	0.00343465	0.00540769
67B_0616	2.03636	7.28597	8.08309e-06	1.90332e-05
67B_0617	1.51946	4.29729	0.00138342	0.00234092
67B_0618	1.53577	5.59188	0.000787554	0.00138087
67B_0619	-2.26021	3.83465	7.97579e-06	1.88149e-05
67B_0623	1.65772	7.68931	0.00022503	0.00042343
67B_0625	2.9585	10.7851	2.83588e-10	1.68776e-09
67B_0626	-2.75201	4.31382	7.80867e-08	2.6621e-07
67B_0627	-3.32471	3.88166	8.53066e-10	4.46466e-09
67B_0628	2.26891	6.28114	1.02509e-06	2.86998e-06
67B_0629	-3.25535	5.72254	4.67904e-11	3.23802e-10
67B_0631	2.08519	8.40127	4.45064e-06	1.08302e-05
67B_0632	1.62224	7.67661	0.00030122	0.00056172
67B_0633	-2.73238	8.75555	4.4303e-09	1.98886e-08
67B_0634	-3.60337	4.71645	5.51507e-12	4.74706e-11
67B_0637	-3.40317	4.04223	3.2084e-10	1.88788e-09
67B_0639	-2.09143	6.50565	5.32143e-06	1.27849e-05
67B_0640	-1.72208	8.04786	0.000129798	0.000254106
67B_0641	-2.51317	6.30896	8.79899e-08	2.96095e-07
67B_0642	-1.48214	2.6669	0.00703369	0.0105102
67B_0643	-2.61438	6.16777	3.57123e-08	1.31429e-07
67B_0644	-1.55954	5.04999	0.000833973	0.0014598
67B_0645	-3.48672	5.10651	1.03388e-11	8.34717e-11
67B_0646	1.04435	5.88952	0.0204955	0.0284236
67B_0647	2.07247	8.49913	5.07162e-06	1.22554e-05
67B_0648	3.46965	8.91557	5.68982e-13	6.23784e-12
67B_0649	1.35749	6.66843	0.0024317	0.00392946
67B_0650	1.11048	4.40249	0.0171461	0.024132
67B_0651	2.55426	5.43463	9.28114e-08	3.10331e-07
67B_0654	1.32672	6.35861	0.00311291	0.0049347
67B_0655	1.87096	11.6785	3.20709e-05	6.84463e-05
67B_0657	1.90781	6.23791	3.05124e-05	6.54555e-05
67B_0658	1.31475	6.57074	0.00337624	0.0053278
67B_0659	1.21419	10.6885	0.00601724	0.0090694
67B_0660	1.25222	7.23637	0.00493861	0.00752533
67B_0661	-2.98125	6.36861	5.91993e-10	3.21126e-09
67B_0662	-1.56787	5.07458	0.000648375	0.0011504
67B_0664	-3.42225	3.90903	3.52255e-10	2.03254e-09
67B_0665	-3.48859	3.74675	4.51627e-10	2.52209e-09
67B_0666	-4.8847	2.40447	1.42789e-09	7.21914e-09
67B_0667	-2.29608	1.43372	0.0018982	0.00312813
67B_0669	-4.48748	0.0463847	0.0134234	0.0192701
67B_0670	-2.22716	2.61686	0.000113513	0.000223908
67B_0671	-2.79043	6.08921	5.29747e-09	2.33785e-08
67B_0672	-4.09983	4.56972	7.79315e-14	1.10429e-12
67B_0673	-2.62813	1.38952	0.00051265	0.000921355
67B_0674	-2.81069	7.28836	2.50966e-09	1.1881e-08
67B_0675	-3.09019	3.48508	2.63149e-08	1.01186e-07
67B_0676	-3.17422	2.27877	3.09044e-06	7.76525e-06
67B_0677	-3.42424	2.81975	6.76982e-08	2.33469e-07
67B_0678	-5.56124	0.621407	0.000146361	0.000283336
67B_0679	-4.73736	3.36671	1.32172e-12	1.3048e-11
67B_0680	-2.79372	5.27554	1.26016e-08	5.10685e-08
67B_0681	-2.62798	4.84701	8.0852e-08	2.73845e-07
67B_0682	-2.8721	4.3137	1.56212e-08	6.23353e-08
67B_0683	-3.24237	4.97877	1.80867e-10	1.12126e-09
67B_0684	-3.90129	3.48034	4.36656e-11	3.0522e-10
67B_0685	-2.76309	8.70194	3.1203e-09	1.44115e-08
67B_0686	-3.24408	6.5356	2.17834e-11	1.62634e-10
67B_0687	-3.12784	4.47148	1.43384e-09	7.23169e-09
67B_0688	-5.3201	2.0549	3.3744e-09	1.54481e-08
67B_0689	-5.80169	0.768194	2.5632e-05	5.55583e-05
67B_0692	-4.38717	0.0061352	0.0134234	0.0192701
67B_0694	-4.61535	0.104818	0.00773627	0.011494
67B_0695	-5.18196	0.397291	0.000972184	0.00167637
67B_0698	-3.32894	4.17268	3.83104e-10	2.19233e-09
67B_0699	-2.61169	5.49754	4.93609e-08	1.77274e-07
67B_0700	-3.67809	4.70347	2.76276e-12	2.53517e-11
67B_0702	-3.54151	3.17739	2.61584e-09	1.23276e-08
67B_0703	-1.86994	3.40382	0.00034783	0.00064061
67B_0704	-3.22136	2.28884	1.1301e-06	3.11788e-06
67B_0705	-4.75471	1.60335	5.11399e-07	1.50671e-06
67B_0706	-6.31958	3.68737	5.90376e-17	2.08433e-15
67B_0707	-5.72555	0.720155	3.9117e-05	8.22207e-05
67B_0708	-3.98341	6.24772	4.167e-15	8.34603e-14
67B_0709	-5.75894	2.44217	1.8949e-10	1.16433e-09
67B_0710	-5.20684	1.97755	1.01238e-08	4.1841e-08
67B_0711	-5.25179	0.436578	0.000596172	0.00106503
67B_0712	-6.15015	2.77816	2.45961e-12	2.29747e-11
67B_0713	-6.10655	2.74458	4.35545e-12	3.84424e-11
67B_0714	-4.27088	2.66159	1.05658e-09	5.44767e-09
67B_0715	-2.4293	3.61993	3.40172e-06	8.46917e-06
67B_0716	-4.80235	3.43624	5.1634e-13	5.71933e-12
67B_0717	-3.83404	2.28566	3.06585e-08	1.15511e-07
67B_0718	-3.68792	0.869829	0.000910658	0.00158075
67B_0719	-2.96961	1.87825	3.20093e-05	6.8385e-05
67B_0720	-2.36468	0.629913	0.0230265	0.0316805
67B_0722	-3.52182	6.65004	7.95625e-13	8.37014e-12
67B_0723	-3.05508	4.33888	2.83996e-09	1.32341e-08
67B_0725	-3.02909	4.72104	2.49353e-09	1.18595e-08
67B_0726	-3.44483	4.15311	1.90975e-10	1.17e-09
67B_0727	-3.07587	0.507131	0.0130636	0.0188314
67B_0728	-2.00592	4.90952	2.85478e-05	6.14309e-05
67B_0730	-3.17104	2.62101	4.04976e-07	1.21028e-06
67B_0731	-1.63881	3.89941	0.000771831	0.00135559
67B_0732	-2.1255	4.04065	2.26769e-05	4.96176e-05
67B_0733	-4.37615	3.62925	9.89464e-13	1.03053e-11
67B_0734	-3.13225	3.88928	5.89629e-09	2.55874e-08
67B_0735	-2.3359	5.75606	6.34369e-07	1.82765e-06
67B_0736	-4.52158	1.43563	3.60128e-06	8.93031e-06
67B_0740	-2.84522	0.879855	0.00284396	0.00454641
67B_0741	-1.78386	1.12785	0.0296188	0.0401666
67B_0742	-2.96028	1.61634	5.03982e-05	0.000104043
67B_0743	-2.34793	0.134988	0.0366827	0.0492016
67B_0744	-4.87922	0.235723	0.0026754	0.00430004
67B_0745	-4.33842	-0.0194088	0.0236291	0.0323833
67B_0746	-4.91974	2.44701	1.01541e-09	5.26145e-09
67B_0747	-2.43287	4.05958	1.67951e-06	4.47367e-06
67B_0748	-1.51407	2.50929	0.00764536	0.0113915
67B_0749	-4.13795	2.22197	1.81198e-08	7.17558e-08
67B_0750	-3.74752	2.51869	2.63288e-08	1.01186e-07
67B_0751	-2.22525	6.22799	1.565e-06	4.19548e-06
67B_0752	-2.71535	5.27915	2.02348e-08	7.95264e-08
67B_0753	-1.5832	2.23114	0.00780013	0.0115724
67B_0754	-4.39531	6.18193	3.24583e-17	1.27567e-15
67B_0755	-2.81346	4.54831	2.30328e-08	8.98452e-08
67B_0756	1.56506	9.54247	0.000453537	0.000822209
67B_0757	-1.70614	8.56934	0.0001456	0.000282126
67B_0758	-2.18854	6.28484	2.456e-06	6.33933e-06
67B_0760	1.36311	8.12927	0.0021898	0.00356635
67B_0761	3.48765	7.53987	6.13794e-13	6.62452e-12
67B_0762	1.66094	6.45156	0.000246126	0.000461874
67B_0764	-3.2269	4.79583	2.00599e-10	1.21822e-09
67B_0765	-1.87666	8.73252	3.21506e-05	6.85463e-05
67B_0766	-4.19513	9.02677	4.10691e-17	1.51934e-15
67B_0768	-2.46854	5.71314	2.06673e-07	6.42537e-07
67B_0769	-1.67741	4.99274	0.000349232	0.000642624
67B_0770	3.11855	10.1764	4.07727e-11	2.85958e-10
67B_0771	2.92598	8.53237	4.92483e-10	2.71387e-09
67B_0772	-1.30811	5.52924	0.00413155	0.00637955
67B_0775	1.52816	9.24365	0.0006117	0.00108811
67B_0776	-2.63667	5.42674	3.90746e-08	1.43296e-07
67B_0777	-1.32038	5.47697	0.00399583	0.00621095
67B_0778	-4.12997	3.08276	1.91788e-10	1.17154e-09
67B_0779	-3.67858	4.14216	2.7154e-11	1.97079e-10
67B_0780	-4.90091	3.91629	6.52131e-15	1.24623e-13
67B_0781	-2.50153	4.53315	3.71143e-07	1.1188e-06
67B_0782	-3.27779	2.54244	3.88364e-07	1.16733e-06
67B_0783	-4.53019	2.55011	3.20124e-10	1.88788e-09
67B_0784	-3.35345	5.33363	2.07896e-11	1.55773e-10
67B_0785	-3.17334	4.73706	4.27372e-10	2.39306e-09
67B_0786	-3.22729	5.60437	6.3074e-11	4.27958e-10
67B_0787	2.93536	8.13792	4.73278e-10	2.61813e-09
67B_0788	2.07715	11.9938	4.54155e-06	1.10386e-05
67B_0791	1.43299	5.12914	0.00182589	0.00301852
67B_0793	1.23981	3.28674	0.0155936	0.0221566
67B_0794	2.20138	5.14344	2.98044e-06	7.52516e-06
67B_0795	2.19066	7.31955	1.81719e-06	4.82192e-06
67B_0797	2.47508	12.52	7.27606e-08	2.4846e-07
67B_0798	1.56844	7.88034	0.000464014	0.000839741
67B_0799	1.07684	6.36366	0.0162688	0.0230217
67B_0800	-1.29136	6.47062	0.00408709	0.00632497
67B_0801	2.81727	10.9362	1.51533e-09	7.5153e-09
67B_0803	-3.69034	2.98705	1.92684e-09	9.35572e-09
67B_0804	2.04215	7.50565	7.43602e-06	1.75814e-05
67B_0805	1.26598	7.64541	0.00443038	0.00680064
67B_0806	1.48224	7.00856	0.000953116	0.00164895
67B_0807	-3.84957	8.17829	5.36013e-15	1.06335e-13
67B_0809	-1.12161	3.39305	0.0257568	0.0350892
67B_0811	3.32614	7.44566	4.94298e-12	4.29009e-11
67B_0812	-2.35381	2.7662	4.03229e-05	8.44146e-05
67B_0813	-2.93627	3.40049	1.39067e-07	4.44289e-07
67B_0814	-2.38949	2.95807	1.41506e-05	3.22845e-05
67B_0815	1.50778	5.94214	0.000879223	0.00153257
67B_0816	1.36616	6.28711	0.00243351	0.00392946
67B_0818	-3.55417	5.88475	1.07743e-12	1.11656e-11
67B_0820	-3.67628	6.35709	1.74737e-13	2.27485e-12
67B_0822	-1.09539	3.76832	0.0252709	0.0344949
67B_0823	2.17298	7.87569	2.00157e-06	5.24437e-06
67B_0824	-2.80266	3.60735	3.08056e-07	9.38129e-07
67B_0825	-2.83233	5.12468	7.9218e-09	3.37446e-08
67B_0826	-3.32425	3.43978	7.44312e-09	3.19671e-08
67B_0827	-3.28872	4.70745	2.42656e-10	1.45663e-09
67B_0828	-2.51133	7.23763	6.82368e-08	2.34938e-07
67B_0829	-3.4736	5.49894	5.61763e-12	4.81544e-11
67B_0830	-2.54455	6.64899	5.95198e-08	2.09072e-07
67B_0831	1.31259	6.50495	0.00340346	0.00536669
67B_0833	-1.14698	7.26803	0.00993454	0.0145423
67B_0834	-2.82957	7.65105	1.86779e-09	9.09152e-09
67B_0835	-3.29392	4.46913	3.42071e-10	1.98478e-09
67B_0836	-3.41937	3.40617	2.94522e-09	1.36635e-08
67B_0837	-3.40037	4.96186	2.88579e-11	2.0728e-10
67B_0838	-3.18698	2.8528	6.76982e-08	2.33469e-07
67B_0840	-2.19442	5.40252	3.22214e-06	8.04762e-06
67B_0842	1.76392	6.64191	0.00010348	0.000205284
67B_0843	1.02308	9.09066	0.0203315	0.0282337
67B_0844	-1.61176	8.51012	0.000318783	0.000590769
67B_0845	-3.40581	3.18724	1.06393e-08	4.36252e-08
67B_0847	-2.69199	3.32596	9.58951e-07	2.69567e-06
67B_0848	-2.22541	0.539338	0.0329252	0.0444768
67B_0849	2.18092	7.29382	1.99609e-06	5.2366e-06
67B_0850	1.38632	5.35908	0.00235778	0.00382199
67B_0851	1.83286	4.22372	0.000125387	0.000245701
67B_0852	1.35847	5.68155	0.00280046	0.0044872
67B_0854	3.10606	6.57231	9.19643e-11	6.06208e-10
67B_0855	2.09076	5.37128	8.44316e-06	1.9783e-05
67B_0856	2.96811	5.06692	1.51377e-09	7.5153e-09
67B_0857	1.97298	7.01173	1.51794e-05	3.43309e-05
67B_0858	1.56009	5.46238	0.000655157	0.00116144
67B_0859	1.51572	2.74388	0.00361546	0.00567094
67B_0861	1.05091	5.12245	0.0215055	0.0297253
67B_0862	-1.41046	2.99771	0.00689802	0.0103148
67B_0863	-2.32101	3.59758	6.53688e-06	1.55437e-05
67B_0864	2.71997	7.05788	6.85304e-09	2.96159e-08
67B_0865	2.77797	6.57962	4.01527e-09	1.81427e-08
67B_0867	-4.31574	6.79602	4.09495e-17	1.51934e-15
67B_0868	-2.48697	5.97305	1.53717e-07	4.88098e-07
67B_0869	-3.70605	4.86342	2.30148e-12	2.17909e-11
67B_0870	1.14521	10.6816	0.00946663	0.0138814
67B_0871	-3.22309	2.67831	4.79764e-07	1.41752e-06
67B_0872	-1.13703	5.17067	0.0133611	0.0192072
67B_0875	2.63271	9.99936	1.30024e-08	5.25904e-08
67B_0876	2.23805	5.65042	1.82443e-06	4.82882e-06
67B_0877	-2.78657	6.0901	6.45679e-09	2.79615e-08
67B_0879	1.02788	6.50038	0.0213167	0.0294838
67B_0880	1.34791	6.06735	0.00282443	0.00452213
67B_0881	1.18238	3.70416	0.0149284	0.0212694
67B_0882	-3.45982	2.01953	2.42566e-06	6.27657e-06
67B_0883	-2.91319	2.5128	1.74362e-06	4.63852e-06
67B_0884	3.15493	9.10144	2.69745e-11	1.96461e-10
67B_0885	-3.37565	5.49183	1.56042e-11	1.20383e-10
67B_0886	2.43439	8.65482	1.2181e-07	3.96455e-07
67B_0887	2.53399	7.98941	4.64093e-08	1.66961e-07
67B_0888	2.27522	6.95123	8.26804e-07	2.35278e-06
67B_0889	1.3783	7.50295	0.00202072	0.0033143
67B_0890	1.62808	5.89268	0.000363635	0.000667358
67B_0891	1.33681	6.94305	0.00279592	0.00448337
67B_0892	1.5052	8.43899	0.000744376	0.00131068
67B_0893	-2.31282	7.18159	5.44934e-07	1.59648e-06
67B_0895	1.19938	6.01887	0.00775458	0.011513
67B_0897	2.19768	6.18142	2.17018e-06	5.66477e-06
67B_0898	2.45126	6.74367	1.43113e-07	4.55817e-07
67B_0900	4.29798	9.82013	7.85306e-18	4.08948e-16
67B_0901	1.24499	7.23226	0.0052414	0.00795761
67B_0902	2.00871	4.84879	2.18418e-05	4.80426e-05
67B_0903	1.95943	7.52262	1.6341e-05	3.66396e-05
67B_0904	-1.64053	4.38426	0.000597009	0.00106561
67B_0906	2.24088	7.55757	1.06206e-06	2.95895e-06
67B_0907	-3.30863	6.4179	1.00085e-11	8.11198e-11
67B_0908	-3.43694	4.80539	3.40282e-11	2.41914e-10
67B_0909	-4.51271	4.27035	1.03714e-14	1.86238e-13
67B_0910	-4.04929	6.41	2.00428e-15	4.44139e-14
67B_0911	-6.19907	4.72107	6.03513e-21	8.38078e-19
67B_0912	-4.93811	4.81807	4.15758e-17	1.51934e-15
67B_0913	-4.32899	5.63752	5.44096e-16	1.3992e-14
67B_0914	-2.95293	5.62999	1.46021e-09	7.31904e-09
67B_0915	-5.17279	3.94252	4.79335e-16	1.25905e-14
67B_0916	-3.88781	4.80958	3.9671e-13	4.49102e-12
67B_0917	-4.25079	5.90627	4.10042e-16	1.09502e-14
67B_0918	-4.31486	7.29121	2.57815e-17	1.053e-15
67B_0919	-3.29815	9.40896	4.52879e-12	3.98036e-11
67B_0920	-3.73404	4.20001	1.96446e-11	1.48799e-10
67B_0921	-3.59162	4.72718	6.85808e-12	5.81082e-11
67B_0922	-4.06191	5.6097	8.25548e-15	1.49532e-13
67B_0923	-3.76772	5.57142	2.63169e-13	3.11694e-12
67B_0924	-3.31394	3.163	2.74587e-08	1.0514e-07
67B_0925	-3.82298	5.31957	2.66004e-13	3.11694e-12
67B_0926	-3.01262	5.20391	1.45281e-09	7.30968e-09
67B_0927	-4.23604	6.61651	1.49022e-16	4.372e-15
67B_0928	-3.76629	5.69944	2.02096e-13	2.52076e-12
67B_0929	-3.85389	5.15038	1.88593e-13	2.38256e-12
67B_0930	-4.99963	5.34415	5.86937e-19	4.21583e-17
67B_0931	-4.64325	6.24315	3.05323e-18	1.87055e-16
67B_0932	-3.24621	6.78525	2.01217e-11	1.51707e-10
67B_0933	-3.39257	5.27458	1.68206e-11	1.29289e-10
67B_0934	-4.93689	5.91871	1.78831e-19	1.61958e-17
67B_0935	-3.77842	4.91478	1.1611e-12	1.17979e-11
67B_0936	-2.6022	2.18403	6.04859e-05	0.000123764
67B_0938	-1.11225	3.6666	0.0230554	0.0316821
67B_0940	-6.28634	4.13514	5.40627e-19	4.02188e-17
67B_0941	-6.70308	1.4092	6.06066e-07	1.76072e-06
67B_0942	-2.35969	2.90994	2.42494e-05	5.26711e-05
67B_0943	-2.60966	2.34055	4.66285e-05	9.69333e-05
67B_0944	-2.80987	3.73335	1.68567e-07	5.32814e-07
67B_0945	-3.80125	4.13254	5.44413e-12	4.70545e-11
67B_0946	-3.03004	3.68353	3.31734e-08	1.23614e-07
67B_0947	-2.77272	4.53455	2.70661e-08	1.03828e-07
67B_0948	-3.51683	3.60207	8.72795e-10	4.54508e-09
67B_0949	-2.83435	5.94791	3.97523e-09	1.80009e-08
67B_0950	-1.96337	2.04265	0.00169595	0.00282387
67B_0951	-2.12816	2.47829	0.00027332	0.000511983
67B_0952	-2.0904	4.32693	2.31818e-05	5.0616e-05
67B_0953	-4.08375	4.28985	5.85746e-13	6.388e-12
67B_0954	-4.93815	4.96086	5.8501e-18	3.24211e-16
67B_0955	-5.90557	0.845075	1.69309e-05	3.78402e-05
67B_0956	-4.42088	5.08072	4.83553e-16	1.25905e-14
67B_0957	-4.15546	5.62425	1.93757e-15	4.33973e-14
67B_0958	-4.55414	5.15326	1.00677e-16	3.08399e-15
67B_0959	-4.42092	4.38324	1.08363e-14	1.91288e-13
67B_0960	-4.30389	6.55741	4.77624e-17	1.71533e-15
67B_0961	-3.88659	7.77465	3.5606e-15	7.27131e-14
67B_0962	-1.48343	2.20923	0.0138464	0.0198364
67B_0963	-4.92864	3.22558	7.88098e-13	8.33304e-12
67B_0964	-5.08832	3.02547	6.03442e-13	6.54672e-12
67B_0965	-5.08027	1.86445	3.2125e-08	1.20137e-07
67B_0966	-6.2332	1.0666	2.23317e-05	4.90169e-05
67B_0967	-3.59658	1.40719	3.52685e-05	7.4583e-05
67B_0968	-4.36102	1.34101	1.18753e-05	2.73631e-05
67B_0969	-3.11055	2.18341	1.62082e-06	4.32287e-06
67B_0970	-3.45082	2.48568	1.3063e-07	4.21863e-07
67B_0971	-6.62451	1.35722	1.12078e-06	3.09626e-06
67B_0974	-4.5719	2.13981	9.50291e-09	3.95101e-08
67B_0975	-2.64959	0.268592	0.022966	0.031639
67B_0976	-5.34563	2.08157	2.72578e-09	1.27591e-08
67B_0977	-3.41732	1.25879	0.00011505	0.000226298
67B_0978	-6.47432	1.23908	4.03829e-06	9.89618e-06
67B_0979	-8.16635	2.60927	3.72232e-13	4.26022e-12
67B_0980	-6.28346	2.88461	1.12796e-13	1.53565e-12
67B_0981	-3.81257	2.31334	9.57861e-08	3.18218e-07
67B_0982	-2.97423	2.73066	1.21272e-06	3.3238e-06
67B_0983	-3.22528	1.83203	1.62701e-05	3.65201e-05
67B_0984	-4.14475	1.16256	5.769e-05	0.000118276
67B_0985	-5.456	3.71534	9.32543e-16	2.28528e-14
67B_0986	-3.69428	3.87727	2.46888e-11	1.81549e-10
67B_0987	-5.05275	3.02674	2.87333e-12	2.6136e-11
67B_0988	-2.632	4.28575	1.96717e-07	6.15257e-07
67B_0989	-4.83598	2.37416	2.40447e-09	1.15403e-08
67B_0990	-3.60831	1.81797	1.917e-06	5.04819e-06
67B_0991	-3.81296	3.53385	1.26638e-10	8.09165e-10
67B_0992	-3.81421	6.19339	4.53624e-14	6.74927e-13
67B_0993	-6.74474	3.31356	2.08359e-15	4.56854e-14
67B_0994	-3.81426	5.60074	1.03685e-13	1.4303e-12
67B_0995	-2.21038	5.53581	2.56953e-06	6.59967e-06
67B_0996	-3.557	7.36917	3.24036e-13	3.72909e-12
67B_0997	-2.16141	6.36047	3.21549e-06	8.04664e-06
67B_0998	-4.0123	6.8999	1.12993e-15	2.70534e-14
67B_0999	-4.8696	6.26375	8.75356e-20	8.68269e-18
67B_1000	-3.88477	7.24256	6.13813e-15	1.20018e-13
67B_1001	-3.69571	4.85503	1.1913e-12	1.2046e-11
67B_1002	-1.76883	6.09897	0.000110616	0.000218401
67B_1003	-2.82	5.13188	1.05988e-08	4.3576e-08
67B_1004	-1.11613	4.05724	0.0198806	0.0276814
67B_1005	1.45562	5.64827	0.00138498	0.00234166
67B_1006	4.13322	10.2455	6.45544e-17	2.16882e-15
67B_1007	2.13812	8.42129	2.64654e-06	6.76576e-06
67B_1008	2.18647	6.5961	2.18872e-06	5.69888e-06
67B_1009	-3.74404	5.33478	4.17283e-13	4.69838e-12
67B_1010	-1.17374	3.94996	0.0146235	0.0208635
67B_1011	-5.28314	6.09133	2.22581e-21	3.31169e-19
67B_1012	-6.34159	5.72747	4.69436e-25	1.08648e-22
67B_1013	-4.23874	6.98993	9.35994e-17	2.90996e-15
67B_1014	-4.38285	3.25054	7.19106e-12	6.06437e-11
67B_1015	-1.76542	5.16878	0.00015132	0.000292122
67B_1016	-3.38681	2.21066	9.29813e-07	2.62795e-06
67B_1018	-3.36678	0.65919	0.00405647	0.00628693
67B_1019	1.67915	8.59993	0.000180974	0.000344722
67B_1020	1.08693	6.15745	0.015415	0.0219177
67B_1023	2.12252	7.33018	3.40312e-06	8.46917e-06
67B_1024	3.17503	8.41022	2.47527e-11	1.81549e-10
67B_1025	2.42324	5.97554	2.54823e-07	7.82887e-07
67B_1027	1.05087	3.59696	0.0295119	0.0400477
67B_1028	2.19058	5.50427	2.68212e-06	6.83824e-06
67B_1029	1.44519	5.20182	0.00161469	0.00269719
67B_1030	-2.34258	2.85707	2.47265e-05	5.36514e-05
67B_1031	2.2393	5.2005	2.23607e-06	5.81489e-06
67B_1032	-1.23906	4.69009	0.0080517	0.0119202
67B_1033	-2.88384	6.02399	1.86806e-09	9.09152e-09
67B_1034	-3.95266	5.31259	4.10712e-14	6.19937e-13
67B_1035	-3.8258	4.4325	1.58532e-12	1.55034e-11
67B_1036	-1.43713	2.92259	0.00713288	0.0106355
67B_1037	-1.63283	3.30984	0.00128124	0.00218399
67B_1038	-2.14943	6.6603	3.11994e-06	7.82992e-06
67B_1039	-3.09317	2.73485	5.58531e-07	1.63402e-06
67B_1040	-3.42758	4.8818	2.38731e-11	1.76966e-10
67B_1041	-2.60806	4.86912	9.49461e-08	3.15931e-07
67B_1042	-3.62178	6.66806	2.29986e-13	2.84644e-12
67B_1043	-2.00326	2.4808	0.000473984	0.000854812
67B_1045	-3.49358	5.20015	6.86252e-12	5.81082e-11
67B_1047	-2.75764	3.93624	1.58592e-07	5.02811e-07
67B_1048	2.4173	4.50493	6.14678e-07	1.78077e-06
67B_1050	2.06172	6.66213	7.01075e-06	1.66326e-05
67B_1051	1.31907	8.35084	0.00300348	0.00477941
67B_1052	1.00796	5.69845	0.025419	0.0346517
67B_1056	1.43269	4.64658	0.00215158	0.00351233
67B_1057	2.33724	7.90655	3.75961e-07	1.13169e-06
67B_1058	3.58693	7.91483	1.6752e-13	2.19462e-12
67B_1059	1.89068	6.56493	3.51576e-05	7.4424e-05
67B_1060	2.69153	6.79185	1.05004e-08	4.33116e-08
67B_1061	2.86839	8.02382	1.0595e-09	5.44925e-09
67B_1062	5.98561	5.0236	4.96095e-23	8.61138e-21
67B_1063	3.68073	7.6572	5.21511e-14	7.54381e-13
67B_1066	1.21811	6.91877	0.00639375	0.00961601
67B_1067	2.11278	7.90902	3.64083e-06	9.00694e-06
67B_1068	-2.96186	4.87438	2.83767e-09	1.32341e-08
67B_1072	-2.9312	4.22286	1.77026e-08	7.03712e-08
67B_1075	1.43254	1.74995	0.0131669	0.0189673
67B_1076	-2.92332	4.174	2.27583e-08	8.89411e-08
67B_1077	-3.03502	1.97276	1.39485e-05	3.18933e-05
67B_1078	-3.03872	1.42632	0.000300997	0.00056172
67B_1079	-2.63341	5.12288	6.53646e-08	2.27303e-07
67B_1082	1.44509	2.88222	0.00428699	0.00659999
67B_1085	2.21028	4.30338	5.29442e-06	1.27347e-05
67B_1086	2.06258	4.9004	1.33492e-05	3.05901e-05
67B_1089	1.78918	7.00537	7.71576e-05	0.000155887
67B_1091	-2.9396	4.30698	9.01233e-09	3.75454e-08
67B_1092	-3.4909	3.00854	8.80835e-09	3.6843e-08
67B_1093	1.17721	6.57259	0.00855744	0.0126419
67B_1094	2.21366	7.01919	1.50591e-06	4.05273e-06
67B_1096	3.44076	7.49213	1.20019e-12	1.20773e-11
67B_1097	3.30413	5.51342	2.83169e-11	2.04806e-10
67B_1098	1.33266	6.47565	0.00299244	0.00476548
67B_1099	1.71079	6.53361	0.000168207	0.000322331
67B_1100	2.27997	4.41642	2.81232e-06	7.1266e-06
67B_1102	-1.51928	5.77907	0.000874655	0.00152588
67B_1103	-2.07108	5.27462	1.06848e-05	2.47569e-05
67B_1105	-1.21328	5.23558	0.00791042	0.0117277
67B_1108	-1.70318	4.68322	0.000320975	0.000594303
67B_1119	-2.25666	5.78299	1.52366e-06	4.09522e-06
67B_1120	1.35669	9.13372	0.00225712	0.00367025
67B_1121	-2.00644	5.8992	1.47056e-05	3.33679e-05
67B_1122	1.37606	6.93093	0.00215555	0.00351607
67B_1125	-1.06354	6.30291	0.0175708	0.0246963
67B_1128	1.29946	6.16182	0.00389857	0.0060693
67B_1129	2.74228	9.46738	3.7442e-09	1.70948e-08
67B_1130	2.09932	7.80494	4.1804e-06	1.02084e-05
67B_1131	1.27169	8.8453	0.00412688	0.00637707
67B_1132	-1.49459	6.15652	0.000967575	0.00166981
67B_1133	1.05643	6.64462	0.0176581	0.0248023
67B_1134	1.55589	6.14426	0.000590525	0.00105675
67B_1135	1.09577	6.82929	0.0138907	0.0198861
67B_1136	-1.80839	5.53707	9.58364e-05	0.000191765
67B_1137	2.20026	10.8893	1.33939e-06	3.65176e-06
67B_1138	1.68408	10.7173	0.000167781	0.000321812
67B_1140	-1.17091	4.93443	0.011278	0.0164395
67B_1141	-2.94163	2.2505	5.18775e-06	1.25215e-05
67B_1144	2.50803	7.76645	6.22115e-08	2.18159e-07
67B_1147	2.77829	9.89576	2.4523e-09	1.17428e-08
67B_1150	-1.45745	5.75395	0.00138186	0.00234018
67B_1153	-2.57253	4.01478	3.5584e-07	1.07892e-06
67B_1154	-2.18398	4.68335	6.07543e-06	1.44796e-05
67B_1157	-1.48177	2.94002	0.0054915	0.00831912
67B_1159	-4.32805	5.78984	2.42273e-16	7.0091e-15
67B_1160	-3.56684	4.58854	2.01742e-11	1.51707e-10
67B_1161	-5.45611	2.9134	2.39752e-12	2.24957e-11
67B_1162	-5.99682	3.36598	1.02662e-15	2.48657e-14
67B_1163	-3.39462	2.66172	2.3129e-07	7.13742e-07
67B_1164	-1.7493	5.10064	0.000176353	0.000336702
67B_1167	2.29826	2.2957	7.01004e-05	0.000142458
67B_1171	1.51439	4.85818	0.00111435	0.00191518
67B_1172	1.43798	6.37789	0.0014471	0.00243876
67B_1173	-1.06562	7.42056	0.0163392	0.0231055
67B_1174	1.4237	7.49754	0.00145045	0.00244191
67B_1175	1.20358	8.11819	0.00664662	0.00996037
67B_1176	2.45425	10.6814	9.28164e-08	3.10331e-07
67B_1177	1.27702	10.7222	0.00391431	0.00608926
67B_1180	-4.42367	6.65605	1.39658e-17	6.46463e-16
67B_1181	2.59381	7.96674	2.40683e-08	9.336e-08
67B_1183	-2.4645	5.79842	1.99999e-07	6.24584e-07
67B_1184	-2.22154	3.7262	1.15029e-05	2.65638e-05
67B_1185	2.83432	6.01595	3.2057e-09	1.47732e-08
67B_1186	1.36882	4.20357	0.00367017	0.0057481
67B_1187	2.19047	6.29617	2.18833e-06	5.69888e-06
67B_1190	-2.69559	4.54684	7.1095e-08	2.43171e-07
67B_1191	-1.51152	4.55335	0.00137973	0.00233847
67B_1192	-3.75563	1.53411	2.92641e-05	6.28423e-05
67B_1193	3.06559	8.62411	9.12045e-11	6.03108e-10
67B_1194	-1.091	4.32827	0.0210705	0.0291627
67B_1195	1.94401	7.15599	1.9112e-05	4.24418e-05
67B_1196	-2.21012	5.5041	2.76826e-06	7.02348e-06
67B_1197	-2.05258	3.54604	6.21993e-05	0.000127145
67B_1198	2.44848	9.75431	1.00147e-07	3.3112e-07
67B_1199	-1.72644	3.78314	0.000624927	0.00110974
67B_1200	-4.60464	4.51881	3.21338e-15	6.76108e-14
67B_1201	1.78653	8.29153	7.23956e-05	0.000146836
67B_1202	2.59126	8.56789	2.16316e-08	8.4856e-08
67B_1203	1.31595	5.08467	0.0040732	0.00630817
67B_1204	2.28915	5.505	1.08993e-06	3.01906e-06
67B_1207	1.72608	7.00721	0.000135395	0.00026407
67B_1208	-1.75689	3.61578	0.00045696	0.000827694
67B_1210	2.69761	7.60711	7.85928e-09	3.36158e-08
67B_1211	2.24498	6.562	1.18446e-06	3.25063e-06
67B_1212	2.71113	8.46251	5.63949e-09	2.47076e-08
67B_1213	2.93828	9.69841	3.69108e-10	2.1239e-09
67B_1214	-3.62997	2.38823	4.00502e-08	1.46359e-07
67B_1217	1.38968	6.94376	0.00189974	0.00312819
67B_1218	-1.13136	3.51388	0.0230014	0.0316669
67B_1219	3.26518	7.39066	1.05967e-11	8.48956e-11
67B_1220	3.35385	2.60891	2.56988e-08	9.91309e-08
67B_1221	-2.10253	1.65118	0.00175059	0.00290325
67B_1222	1.39156	10.683	0.00171919	0.002858
67B_1223	3.72314	12.4273	1.65224e-14	2.7755e-13
67B_1224	5.76311	11.7594	3.8742e-27	1.34499e-24
67B_1225	-2.28673	5.46745	1.44519e-06	3.90952e-06
67B_1226	1.29936	8.59123	0.00342377	0.00539464
67B_1227	-1.59755	4.54041	0.000761003	0.0013377
67B_1229	-3.90408	0.99692	0.000220834	0.000415911
67B_1230	-3.56876	2.75846	3.07096e-08	1.15511e-07
67B_1232	-2.58485	1.81265	0.000163858	0.000314578
67B_1233	-6.46808	1.23412	4.03829e-06	9.89618e-06
67B_1235	-4.34198	1.30111	1.61574e-05	3.63063e-05
67B_1239	-4.91111	0.253152	0.0026754	0.00430004
67B_1242	-3.87956	0.978815	0.000312456	0.000581112
67B_1244	-4.64887	0.122728	0.00773627	0.011494
67B_1245	-5.11956	0.362455	0.00160328	0.00268028
67B_1249	-5.20429	0.40972	0.000596172	0.00106503
67B_1250	-2.05623	1.06343	0.0166242	0.023445
67B_1252	-2.42609	0.635348	0.0161356	0.0228487
67B_1255	-6.27671	1.09426	1.57002e-05	3.53935e-05
67B_1257	-2.88828	1.82048	4.89847e-05	0.000101528
67B_1258	-6.88733	1.54578	1.39679e-07	4.4556e-07
67B_1259	-6.24575	1.07404	1.57002e-05	3.53935e-05
67B_1260	-7.27827	1.85822	4.56718e-09	2.04555e-08
67B_1261	-4.54318	1.46245	2.69721e-06	6.85995e-06
67B_1262	-2.87064	2.21319	1.30292e-05	2.98897e-05
67B_1263	-3.15448	2.72576	2.80124e-07	8.56826e-07
67B_1266	-4.81184	0.199051	0.00452	0.0069331
67B_1276	-4.72355	0.156251	0.00773627	0.011494
67B_1280	-4.60294	0.0981212	0.00773627	0.011494
67B_1285	-5.74735	0.741355	6.01959e-05	0.000123292
67B_1286	-2.19566	2.23125	0.000282522	0.000528744
67B_1287	-4.32411	-0.0265375	0.0236291	0.0323833
67B_1288	-4.83876	4.75303	2.70637e-17	1.08411e-15
67B_1289	-2.74769	0.82475	0.0056409	0.00853925
67B_1290	-3.839	6.21867	2.16341e-14	3.46529e-13
67B_1291	-3.70655	5.60988	2.68259e-13	3.12169e-12
67B_1292	-4.21624	5.43677	1.56635e-15	3.5854e-14
67B_1293	-2.48414	3.76452	1.77602e-06	4.71868e-06
67B_1294	-3.39421	6.65116	3.48701e-12	3.1308e-11
67B_1295	-2.24276	3.21757	2.14992e-05	4.73893e-05
67B_1296	-5.30665	4.53383	1.97939e-17	8.58971e-16
67B_1297	-2.76069	4.30119	8.5711e-08	2.88893e-07
67B_1298	1.93969	7.28948	1.96908e-05	4.36804e-05
67B_1299	1.48959	7.19337	0.000904989	0.00157353
67B_1300	1.2603	6.04586	0.00504953	0.00768311
67B_1301	1.01112	5.07969	0.0272579	0.0370857
67B_1303	2.3272	7.23275	4.5459e-07	1.34696e-06
67B_1304	-1.88141	4.45328	9.86658e-05	0.000196483
67B_1305	-1.75767	9.11332	9.16141e-05	0.000183846
67B_1306	-2.79404	2.66728	2.66738e-06	6.809e-06
67B_1307	-2.47825	2.86252	1.26723e-05	2.9135e-05
67B_1309	-2.03268	4.32001	3.72583e-05	7.85516e-05
67B_1310	-1.1366	6.34808	0.011352	0.0165243
67B_1311	-1.53302	4.24781	0.00122576	0.00209623
67B_1312	-1.94655	3.98865	7.05235e-05	0.000143178
67B_1313	2.50547	8.56195	5.68761e-08	2.00123e-07
67B_1314	1.69816	8.16305	0.000156035	0.000300389
67B_1315	-2.64672	5.03746	6.2365e-08	2.1833e-07
67B_1317	2.00261	7.42816	1.08895e-05	2.52032e-05
67B_1318	1.25165	7.74273	0.00487241	0.00744078
67B_1319	1.93085	5.68467	2.75998e-05	5.94522e-05
67B_1320	2.6889	9.27861	7.04123e-09	3.03662e-08
67B_1321	1.38618	7.25501	0.00193658	0.00318382
67B_1325	1.29949	5.6229	0.00411854	0.00636891
67B_1327	-1.73672	4.7697	0.000227426	0.000427553
67B_1329	1.70511	9.1693	0.000142889	0.000277388
67B_1335	-2.98718	6.67438	4.73853e-10	2.61813e-09
67B_1336	-2.54094	3.80345	1.06567e-06	2.9606e-06
67B_1339	-1.89743	6.5322	3.45398e-05	7.32652e-05
67B_1341	1.31158	9.18577	0.00311076	0.0049347
67B_1343	1.05676	10.2515	0.0164715	0.023261
67B_1344	-1.23504	4.48664	0.00913591	0.0134393
67B_1346	2.32629	11.3934	3.61458e-07	1.09118e-06
67B_1347	1.18912	5.39556	0.00897113	0.0132156
67B_1348	1.32631	6.88099	0.00300792	0.00478282
67B_1349	1.05837	6.98717	0.0173633	0.0244212
67B_1352	2.24729	6.77016	1.06255e-06	2.95895e-06
67B_1353	-1.29618	7.01208	0.00382497	0.00596809
67B_1356	1.35022	8.01754	0.00242092	0.0039152
67B_1357	-4.55253	3.42002	2.34293e-12	2.20829e-11
67B_1358	3.41675	8.84215	1.14344e-12	1.16754e-11
67B_1359	3.29635	6.06483	1.40392e-11	1.09813e-10
67B_1360	-2.64991	5.96936	3.03055e-08	1.14567e-07
67B_1361	-2.81192	5.27867	1.17084e-08	4.76338e-08
67B_1362	-3.27418	5.45474	6.19787e-11	4.21901e-10
67B_1363	-2.14414	7.43593	2.9138e-06	7.37477e-06
67B_1364	4.30047	8.88719	9.47161e-18	4.69747e-16
67B_1365	6.4414	11.1141	2.30068e-31	2.39616e-28
67B_1367	1.80613	6.20608	7.61886e-05	0.000154078
67B_1369	-1.62869	6.61014	0.000324496	0.000599755
67B_1370	-7.08667	4.88856	8.05105e-24	1.52458e-21
67B_1372	1.3685	7.089	0.0021997	0.00357966
67B_1373	-3.07197	7.13977	1.14418e-10	7.35594e-10
67B_1374	-3.67348	8.47333	4.58091e-14	6.7674e-13
67B_1375	-1.7423	5.77269	0.000148696	0.00028759
67B_1376	-2.46129	5.92957	1.86505e-07	5.86842e-07
67B_1377	-1.11529	6.10425	0.013192	0.0189903
67B_1378	-1.06362	5.4283	0.0190307	0.0265512
67B_1380	1.12449	6.95062	0.0115057	0.0167362
67B_1381	-1.00622	6.76955	0.0238401	0.0326489
67B_1383	-1.03599	6.9963	0.0199831	0.027787
67B_1384	-1.81354	4.42991	0.000175547	0.000335779
67B_1385	-2.14106	6.12426	3.9402e-06	9.69e-06
67B_1387	-1.47571	7.26251	0.00102699	0.00176941
67B_1389	-2.51086	7.31412	6.92631e-08	2.37685e-07
67B_1390	-2.43437	8.10411	1.3106e-07	4.22598e-07
67B_1391	-1.6053	6.6108	0.000394281	0.000720428
67B_1392	-2.97769	4.94886	2.23721e-09	1.07873e-08
67B_1393	3.01121	9.18819	1.58158e-10	9.89318e-10
67B_1397	-4.53905	3.94315	8.78531e-14	1.22817e-12
67B_1398	-1.97793	4.03283	6.68008e-05	0.000136151
67B_1399	1.2855	8.75006	0.0037554	0.00587274
67B_1402	1.29906	5.20741	0.00467153	0.00714973
67B_1404	1.98599	6.20635	1.55073e-05	3.50345e-05
67B_1406	2.46894	7.67734	9.7448e-08	3.23223e-07
67B_1407	-3.60475	3.35642	1.25543e-09	6.40948e-09
67B_1408	-2.39803	6.46611	2.73041e-07	8.36389e-07
67B_1410	-3.23585	4.52398	3.49334e-10	2.02129e-09
67B_1411	1.15267	8.03408	0.00926676	0.0136222
67B_1412	-1.75442	4.90841	0.00018105	0.000344722
67B_1413	1.9149	10.1076	2.16445e-05	4.7659e-05
67B_1416	-2.32477	8.88741	3.93224e-07	1.18024e-06
67B_1417	-2.14417	8.8774	2.48114e-06	6.3963e-06
67B_1419	-4.0246	2.49722	3.08357e-08	1.15523e-07
67B_1420	-2.72113	3.27941	9.77134e-07	2.74309e-06
67B_1421	-1.85273	4.87158	0.000104669	0.000207446
67B_1423	-1.72841	4.16668	0.000309188	0.000575548
67B_1424	-2.41036	5.055	5.81325e-07	1.69357e-06
67B_1425	-3.00776	4.10421	8.19811e-09	3.47794e-08
67B_1426	-2.61387	5.83683	3.85926e-08	1.41778e-07
67B_1427	-2.62227	5.96967	3.4114e-08	1.26216e-07
67B_1428	-2.13639	5.83736	4.38385e-06	1.06802e-05
67B_1429	-3.31004	4.72511	1.01809e-10	6.62711e-10
67B_1431	-4.49892	3.73765	2.41634e-13	2.94342e-12
67B_1435	-2.34559	5.5928	7.51004e-07	2.14882e-06
67B_1436	2.91745	6.91691	7.96671e-10	4.18544e-09
67B_1437	1.45603	8.37456	0.00109149	0.00187744
67B_1439	2.56155	8.00692	3.35126e-08	1.24655e-07
67B_1440	1.50219	6.4602	0.0008621	0.00150524
67B_1441	1.11727	6.35052	0.0125157	0.0181039
67B_1442	4.63791	4.15867	3.91963e-16	1.06034e-14
67B_1443	1.92236	6.41702	2.60681e-05	5.63861e-05
67B_1444	3.0729	6.80326	1.3571e-10	8.61841e-10
67B_1446	2.35938	2.94554	9.26822e-06	2.16918e-05
67B_1449	2.64815	7.45142	1.3922e-08	5.57682e-08
67B_1451	2.72251	5.62617	1.37275e-08	5.50952e-08
67B_1452	-1.56317	3.52007	0.00187826	0.00309771
67B_1453	-1.73754	5.35121	0.000180549	0.000344399
67B_1454	-2.19886	4.30116	9.33672e-06	2.18276e-05
67B_1455	1.60926	6.61497	0.000369702	0.000677896
67B_1456	-2.9383	3.8258	3.47844e-08	1.28468e-07
67B_1457	-3.0143	7.48264	2.23891e-10	1.35178e-09
67B_1458	2.38731	6.498	2.9594e-07	9.02552e-07
67B_1459	2.0518	7.34124	6.94284e-06	1.64902e-05
67B_1460	-1.04486	6.87132	0.0187626	0.0262122
67B_1461	1.49385	7.09127	0.000860779	0.0015042
67B_1463	1.69431	7.38532	0.00017041	0.000326253
67B_1464	-1.21276	5.06223	0.00873405	0.0128846
67B_1466	2.94228	7.07974	5.39744e-10	2.95088e-09
67B_1467	-1.37205	5.4439	0.00286344	0.00457403
67B_1472	2.18768	8.66894	1.60047e-06	4.27957e-06
67B_1473	-2.18083	2.11415	0.000449652	0.000815875
67B_1474	-3.47229	3.15888	7.34678e-09	3.16185e-08
67B_1475	-7.17716	1.7818	9.61388e-09	3.98918e-08
67B_1476	-1.3656	2.88669	0.00927331	0.0136222
67B_1477	2.17594	6.64118	2.27355e-06	5.90501e-06
67B_1481	-1.36888	5.31988	0.0029173	0.00465293
67B_1483	-2.22692	6.81875	1.46572e-06	3.95478e-06
67B_1484	-2.10644	4.33868	2.04553e-05	4.52319e-05
67B_1486	1.3672	7.56544	0.0021771	0.00354843
67B_1487	3.31588	9.62511	3.52837e-12	3.15433e-11
67B_1488	3.38483	8.75538	1.71533e-12	1.66964e-11
67B_1490	1.33831	8.38167	0.00260016	0.00418558
67B_1492	2.53987	5.67921	9.79107e-08	3.24242e-07
67B_1493	-2.12171	4.63829	1.04923e-05	2.4365e-05
67B_1494	-1.63782	2.28686	0.00712016	0.0106241
67B_1495	-2.84451	3.41341	3.14331e-07	9.55842e-07
67B_1496	-3.4177	4.27326	1.57089e-10	9.85589e-10
67B_1497	-3.90778	2.87595	2.67081e-09	1.25582e-08
67B_1498	-1.50766	6.06348	0.000931431	0.00161412
67B_1499	-4.74132	2.73889	1.12083e-10	7.25989e-10
67B_1500	-3.28229	1.87787	1.05238e-05	2.44111e-05
67B_1502	1.43498	7.44104	0.00132817	0.00225844
67B_1503	-1.23041	7.54767	0.00569369	0.0086129
67B_1504	-1.02089	5.31883	0.0253901	0.0346349
67B_1505	-3.4098	5.8825	7.48053e-12	6.28304e-11
67B_1506	1.49855	5.86047	0.000955478	0.00165167
67B_1507	-1.0983	4.44964	0.0188723	0.0263478
67B_1508	3.53957	8.19816	2.64393e-13	3.11694e-12
67B_1509	1.39451	5.38551	0.00228453	0.00371175
67B_1510	2.98976	6.95358	3.24539e-10	1.90427e-09
67B_1511	2.37505	8.50631	2.30565e-07	7.12562e-07
67B_1512	2.24309	6.73116	1.17284e-06	3.22299e-06
67B_1513	1.12908	4.86837	0.0135297	0.0194093
67B_1515	-3.38981	5.61144	1.35574e-11	1.06566e-10
67B_1516	-3.28917	6.02847	2.69327e-11	1.96461e-10
67B_1517	-1.59665	3.46444	0.00166363	0.00277227
67B_1518	-2.38753	6.09684	3.93963e-07	1.18076e-06
67B_1519	-2.10514	4.17155	2.22802e-05	4.89553e-05
67B_1524	-2.07824	3.81853	3.22853e-05	6.8763e-05
67B_1525	-2.97982	4.05366	1.06064e-08	4.3576e-08
67B_1526	-2.61678	3.66428	6.34096e-07	1.82765e-06
67B_1528	3.08061	7.80379	8.63922e-11	5.78633e-10
67B_1530	-5.62938	2.33301	1.38394e-10	8.76217e-10
67B_1531	-1.97413	4.10554	5.62745e-05	0.000115601
67B_1534	-1.52272	6.83873	0.000728414	0.00128475
67B_1536	-2.17419	3.25108	4.75855e-05	9.87257e-05
67B_1537	2.71523	8.83745	5.31586e-09	2.341e-08
67B_1538	2.94416	7.99239	4.23913e-10	2.38467e-09
67B_1540	-1.73118	2.58472	0.00191308	0.00314766
67B_1542	-2.64186	3.46992	1.04752e-06	2.92492e-06
67B_1543	3.89598	4.53102	1.50453e-13	1.99614e-12
67B_1544	-2.11795	4.14256	1.97224e-05	4.3704e-05
67B_1545	-2.05952	3.34101	7.84273e-05	0.000158299
67B_1546	2.46957	10.6165	7.86112e-08	2.67124e-07
67B_1550	-1.10593	8.14972	0.0124736	0.018056
67B_1552	-2.5919	4.87448	9.19796e-08	3.08524e-07
67B_1554	3.07323	12.5226	6.90284e-11	4.63826e-10
67B_1556	-1.39804	6.18639	0.0019683	0.00323086
67B_1557	-1.95083	3.80298	9.82065e-05	0.000195755
67B_1559	-1.26906	4.98597	0.00606225	0.00913063
67B_1560	-3.20105	3.84371	3.90358e-09	1.77149e-08
67B_1561	-3.15518	4.65325	5.20655e-10	2.85401e-09
67B_1562	-1.65998	4.49863	0.000473341	0.000854392
67B_1564	-3.72855	2.50412	3.08357e-08	1.15523e-07
67B_1565	-2.3441	3.88137	4.67579e-06	1.13516e-05
67B_1566	-2.73176	2.11508	4.45001e-05	9.26011e-05
67B_1567	1.2645	6.78574	0.00466697	0.00714801
67B_1568	1.56489	7.77705	0.00047939	0.000863814
67B_1569	-1.31341	5.855	0.00383778	0.00598361
67B_1570	2.81973	10.6844	1.47713e-09	7.3609e-09
67B_1572	1.85494	2.64344	0.000600206	0.0010704
67B_1576	-1.60981	4.22993	0.000822432	0.00144081
67B_1577	2.24317	4.16777	4.26305e-06	1.03981e-05
67B_1581	2.44759	8.14889	1.14026e-07	3.73453e-07
67B_1583	1.41806	8.51971	0.00145131	0.00244191
67B_1584	-1.29157	6.55022	0.00405411	0.00628693
67B_1586	-2.15409	5.49913	4.81316e-06	1.16579e-05
67B_1588	-1.72342	5.38976	0.000207683	0.000392205
67B_1589	-2.71706	4.50681	6.5015e-08	2.26844e-07
67B_1590	-1.28441	3.57399	0.00886607	0.0130701
67B_1591	1.91401	8.8998	2.23762e-05	4.90627e-05
67B_1592	-2.96106	4.30563	9.01233e-09	3.75454e-08
67B_1593	-2.493	0.191477	0.0366827	0.0492016
67B_1594	-2.74325	0.819117	0.0039985	0.00621095
67B_1595	-4.33998	6.17035	8.83655e-17	2.83177e-15
67B_1596	-3.69755	3.20876	1.73069e-09	8.5427e-09
67B_1600	2.30975	9.83039	4.37379e-07	1.30338e-06
67B_1603	-1.06672	7.0919	0.0165333	0.0233326
67B_1604	-3.60031	7.05199	2.3094e-13	2.84644e-12
67B_1605	3.87873	6.07805	1.7061e-14	2.84305e-13
67B_1606	-1.94867	3.51703	0.000150697	0.000291188
67B_1607	3.66001	7.1023	9.38911e-14	1.30383e-12
67B_1608	-3.10987	2.57384	1.46059e-06	3.94605e-06
67B_1612	1.85054	9.76046	3.93518e-05	8.26309e-05
67B_1614	1.39123	10.9074	0.00172168	0.00285985
67B_1616	-3.14203	3.08037	6.99413e-08	2.39618e-07
67B_1617	-1.58854	5.22322	0.000604218	0.00107663
67B_1618	2.77253	8.29117	3.01495e-09	1.39559e-08
67B_1619	-2.33371	4.15649	3.7691e-06	9.30216e-06
67B_1621	-4.43174	4.80571	1.47183e-15	3.40648e-14
67B_1622	-1.73748	5.58768	0.000176251	0.000336702
67B_1623	1.389	6.2868	0.00206002	0.00337611
67B_1624	1.26761	4.85301	0.00609467	0.00917284
67B_1626	1.02195	4.5097	0.0294528	0.0399936
67B_1627	-4.39273	3.76367	1.78717e-13	2.31223e-12
67B_1628	-1.7039	7.59976	0.000157863	0.000303627
67B_1629	-3.79478	4.44859	1.31529e-12	1.30465e-11
67B_1630	2.02432	6.62948	9.99957e-06	2.32727e-05
67B_1632	-3.06558	5.14133	7.2912e-10	3.86452e-09
67B_1633	-3.97897	4.68251	1.37934e-13	1.84178e-12
67B_1634	-4.17695	5.30073	3.32545e-15	6.92302e-14
67B_1635	-3.75005	6.55301	5.05153e-14	7.35827e-13
67B_1636	-3.16728	7.2095	3.8358e-11	2.69932e-10
67B_1637	-2.04367	4.85728	1.60916e-05	3.61974e-05
67B_1638	-2.583	6.45234	3.99029e-08	1.46077e-07
67B_1639	3.16221	9.2394	2.47168e-11	1.81549e-10
67B_1641	2.45331	7.36076	1.19516e-07	3.89597e-07
67B_1642	-1.69288	2.71805	0.00170487	0.00283646
67B_1643	2.36531	7.62612	2.89442e-07	8.8403e-07
67B_1644	-2.76359	3.11051	7.80012e-07	2.22756e-06
67B_1645	1.43839	6.17347	0.00147426	0.00247651
67B_1646	1.06746	8.24627	0.0156876	0.0222597
67B_1649	1.52657	6.95722	0.000696288	0.00122913
67B_1650	2.50233	7.8344	6.51552e-08	2.26954e-07
67B_1651	2.30869	9.21781	4.52575e-07	1.3429e-06
67B_1652	2.18241	7.13321	1.99565e-06	5.2366e-06
67B_1653	-2.95172	5.48048	1.746e-09	8.58518e-09
67B_1654	-1.66216	3.97532	0.000747127	0.00131441
67B_1661	1.98696	7.41718	1.2727e-05	2.92286e-05
67B_1662	2.67261	9.85278	8.22377e-09	3.48173e-08
67B_1664	-1.5333	4.2638	0.00134543	0.00228591
67B_1665	-3.09894	4.07805	5.2395e-09	2.32181e-08
67B_1666	-3.75134	3.27709	1.46521e-09	7.31904e-09
67B_1667	-4.15503	1.17434	5.769e-05	0.000118276
67B_1668	2.29048	4.8622	1.82308e-06	4.82882e-06
67B_1669	-2.98462	3.46928	5.50146e-08	1.9589e-07
67B_1670	-1.61195	2.32167	0.00653475	0.00980683
67B_1671	-4.47039	1.41376	4.82576e-06	1.16749e-05
67B_1672	-1.73938	2.79895	0.00120341	0.00206313
67B_1674	-1.42174	2.52619	0.0112873	0.0164415
67B_1682	2.29478	8.80063	5.32468e-07	1.56216e-06
67B_1683	-4.46901	5.46922	1.28752e-16	3.8313e-15
67B_1684	-2.70613	4.21845	1.06393e-07	3.50658e-07
67B_1686	-2.91829	4.19421	1.34731e-08	5.41786e-08
67B_1687	-1.45145	4.37101	0.00228621	0.00371175
67B_1688	-2.57457	3.47491	1.13393e-06	3.1243e-06
67B_1689	-4.36015	2.7682	3.37831e-10	1.96565e-09
67B_1690	-4.99539	2.49605	1.14045e-10	7.35467e-10
67B_1691	-3.74105	3.22154	6.51162e-10	3.4958e-09
67B_1692	-3.13393	3.19288	8.12565e-08	2.74768e-07
67B_1693	-2.33973	3.76066	4.0532e-06	9.92106e-06
67B_1694	1.90964	8.86267	2.33294e-05	5.08317e-05
67B_1696	-2.0321	6.6794	9.81803e-06	2.29014e-05
67B_1697	-1.74696	7.00554	0.00011775	0.000231391
67B_1703	-1.9108	4.0259	0.00011419	0.000225032
67B_1704	-1.63277	6.08178	0.000352905	0.00064881
67B_1706	2.43879	7.52642	1.32207e-07	4.25636e-07
67B_1708	1.41281	7.70568	0.00154135	0.00258504
67B_1710	2.73965	10.9186	3.75051e-09	1.70948e-08
67B_1711	1.25498	5.34775	0.0059083	0.00891165
67B_1712	1.77514	6.12948	0.000103436	0.000205284
67B_1714	-4.33121	7.50234	1.2714e-17	6.13561e-16
67B_1715	-3.00489	5.14297	1.74754e-09	8.58518e-09
67B_1716	1.82862	5.97703	6.94802e-05	0.000141335
67B_1717	1.21537	6.81688	0.00651688	0.00978892
67B_1718	2.17211	0.849706	0.00711771	0.0106241
67B_1719	1.73124	6.42884	0.000140128	0.000273046
67B_1720	3.73883	8.73243	1.77143e-14	2.90542e-13
67B_1721	3.09032	10.375	5.745e-11	3.92356e-10
67B_1722	-1.15779	7.9074	0.00900414	0.0132549
67B_1723	-3.06586	6.82488	1.52585e-10	9.60224e-10
67B_1724	-2.43416	8.04898	1.37388e-07	4.39599e-07
67B_1726	-2.75722	4.5993	2.90623e-08	1.10267e-07
67B_1729	2.29105	10.2689	5.29716e-07	1.55627e-06
67B_1730	2.32651	6.02713	6.6341e-07	1.90604e-06
67B_1731	2.92397	8.91214	4.57711e-10	2.54923e-09
67B_1732	1.60471	8.5954	0.000334025	0.000616821
67B_1739	2.5207	5.67499	9.36442e-08	3.12598e-07
67B_1740	1.30735	10.2995	0.00317151	0.00501613
67B_1741	1.08018	7.14992	0.0151008	0.0215004
67B_1742	1.11423	7.56408	0.012049	0.0174655
67B_1743	3.51161	10.9871	2.72965e-13	3.15881e-12
67B_1744	3.34106	9.76613	2.55439e-12	2.35464e-11
67B_1745	2.06434	10.1787	5.20781e-06	1.25409e-05
67B_1746	3.91699	12.7623	1.21688e-15	2.84805e-14
67B_1747	5.27308	12.0438	5.46904e-24	1.1392e-21
67B_1748	3.86366	8.80385	3.35682e-15	6.92302e-14
67B_1749	1.3387	7.27284	0.00273179	0.00438392
67B_1750	1.3076	5.14705	0.00433323	0.00666627
67B_1751	-2.3263	5.56006	9.16503e-07	2.59738e-06
67B_1752	-4.61977	6.85617	7.33385e-19	5.09213e-17
67B_1753	1.81415	9.57367	5.48299e-05	0.000112745
67B_1754	-3.13096	5.98243	1.21677e-10	7.79858e-10
67B_1755	-2.73232	8.01368	5.05548e-09	2.25012e-08
67B_1757	-3.70174	1.47962	1.50527e-05	3.40814e-05
67B_1758	-3.64325	5.78919	4.87431e-13	5.42951e-12
67B_1759	4.52379	9.18925	3.89248e-19	3.00298e-17
67B_1760	2.82107	6.70044	2.50289e-09	1.18759e-08
67B_1762	-1.37215	6.40662	0.00239886	0.00388254
67B_1764	-2.24509	6.79447	1.24906e-06	3.41893e-06
67B_1765	-2.42481	4.95712	5.97365e-07	1.73787e-06
67B_1766	1.82338	10.9808	4.95776e-05	0.00010245
67B_1767	1.96546	8.32655	1.41752e-05	3.23053e-05
67B_1768	-3.3613	4.23095	2.90803e-10	1.72576e-09
67B_1769	-1.39652	5.45446	0.0023049	0.00373918
67B_1770	-4.14987	3.70329	2.49762e-12	2.32257e-11
67B_1771	-2.41468	3.565	3.22815e-06	8.05299e-06
67B_1773	1.06214	6.73793	0.016978	0.0239277
67B_1774	-2.07317	2.95418	0.000154951	0.000298579
67B_1775	2.16346	9.16422	2.01582e-06	5.27507e-06
67B_1776	2.36846	11.1875	2.31919e-07	7.14625e-07
67B_1780	2.49882	11.1411	5.63566e-08	1.98968e-07
67B_1783	2.73223	10.8454	4.08788e-09	1.84309e-08
67B_1784	2.45404	6.94841	1.34949e-07	4.33793e-07
67B_1785	2.16697	10.958	1.87501e-06	4.95011e-06
67B_1788	1.51326	9.64351	0.000686311	0.00121254
67B_1789	1.96505	8.67479	1.41296e-05	3.22719e-05
67B_1790	1.19435	10.4169	0.00687902	0.0102938
67B_1791	2.10782	9.81229	3.43649e-06	8.54202e-06
67B_1792	2.08926	10.3985	4.08019e-06	9.9754e-06
67B_1802	2.48379	11.3466	6.66229e-08	2.30908e-07
67B_1803	2.18089	12.0269	1.61458e-06	4.31177e-06
67B_1805	-1.03379	8.92341	0.0191617	0.026716
67B_1806	-4.50511	5.90531	2.34823e-17	9.78271e-16
67B_1807	-1.37382	2.05718	0.0202392	0.0281242
67B_1808	-3.54726	4.18197	4.92155e-11	3.39456e-10
67B_1809	-1.83293	2.54649	0.00156691	0.00262581
67B_1810	-2.87564	2.90688	1.26991e-06	3.47143e-06
67B_1811	-2.67712	4.7416	6.60812e-08	2.29412e-07
67B_1812	-3.69939	4.60274	4.64119e-12	4.06201e-11
67B_1813	-3.96133	5.68128	1.84623e-14	3.00445e-13
67B_1815	1.74064	10.7611	0.00010317	0.000205061
67B_1817	1.39573	7.87276	0.00173832	0.0028852
67B_1818	-1.7172	4.51181	0.000313726	0.000582435
67B_1819	-2.18627	3.96103	1.64884e-05	3.69306e-05
67B_1820	-1.4743	5.85794	0.00122674	0.00209623
67B_1822	-1.8084	4.15491	0.000204831	0.000387171
67B_1823	1.79508	4.52699	0.000144863	0.000280958
67B_1825	1.78392	7.84787	7.5025e-05	0.000151873
67B_1827	-1.04476	7.89098	0.0182543	0.0255535
67B_1828	2.11381	10.4758	3.19823e-06	8.01675e-06
67B_1830	4.21101	10.2642	2.23449e-17	9.49886e-16
67B_1832	-2.41088	5.03789	7.23701e-07	2.0764e-06
67B_1833	1.61035	4.16543	0.000660192	0.00116937
67B_1834	1.87642	5.61777	4.70739e-05	9.77617e-05
67B_1836	1.1948	5.57782	0.00828364	0.0122548
67B_1838	-1.88206	7.64856	3.25772e-05	6.93139e-05
67B_1839	2.87134	11.3028	7.97705e-10	4.18544e-09
67B_1840	1.94658	11.0508	1.59771e-05	3.59787e-05
67B_1843	1.9044	11.1607	2.36715e-05	5.15231e-05
67B_1844	1.23966	9.49024	0.00510011	0.00775439
67B_1845	-3.57449	5.54248	1.51767e-12	1.49118e-11
67B_1846	-2.25969	8.09413	7.90234e-07	2.25179e-06
67B_1847	-1.73255	6.11288	0.000142343	0.000276844
67B_1851	5.13031	6.84038	7.41962e-22	1.18885e-19
67B_1852	-3.39675	6.14088	4.92647e-12	4.29009e-11
67B_1853	-2.2903	7.66735	6.2995e-07	1.81995e-06
67B_1854	-5.49113	2.20297	6.45723e-10	3.47556e-09
67B_1855	-1.37764	3.85744	0.00471108	0.0071997
67B_1856	3.92371	10.844	1.14526e-15	2.71087e-14
67B_1857	3.6637	8.95147	4.67979e-14	6.8648e-13
67B_1858	2.37189	8.41937	2.39426e-07	7.36667e-07
67B_1859	2.9562	5.76717	1.05305e-09	5.44294e-09
67B_1860	4.61692	9.41221	1.01834e-19	9.64186e-18
67B_1863	-2.7138	5.57941	1.75094e-08	6.97362e-08
67B_1864	-3.53384	5.62157	2.13068e-12	2.02657e-11
67B_1865	-2.33436	6.14266	6.14408e-07	1.78077e-06
67B_1866	-1.78621	4.49142	0.000195385	0.000370326
67B_1867	-4.03619	2.477	1.24515e-08	5.05584e-08
67B_1868	-5.14133	0.374209	0.00160328	0.00268028
67B_1869	2.81985	11.2928	1.46487e-09	7.31904e-09
67B_1870	1.87348	10.3907	3.15728e-05	6.75912e-05
67B_1872	2.03238	7.17154	8.32007e-06	1.95166e-05
67B_1874	-1.21024	7.6255	0.00651812	0.00978892
67B_1876	3.32058	10.0879	3.25289e-12	2.94599e-11
67B_1877	1.16366	9.67272	0.00842963	0.012462
67B_1878	1.00714	9.91196	0.0221961	0.0305986
67B_1881	-1.62806	6.12391	0.000370057	0.000677949
67B_1886	1.79878	7.04495	7.28457e-05	0.000147605
67B_1887	2.15493	7.93458	2.37891e-06	6.17096e-06
67B_1888	3.86942	5.23679	4.41163e-14	6.6111e-13
67B_1889	3.89733	6.57701	6.754e-15	1.27896e-13
67B_1890	-1.52768	4.4823	0.00137609	0.00233611
67B_1892	2.13705	8.63374	2.64719e-06	6.76576e-06
67B_1893	1.34478	8.35624	0.00249609	0.00402427
67B_1894	3.15623	7.14617	4.38496e-11	3.0548e-10
67B_1895	2.00194	5.88353	1.47318e-05	3.3391e-05
67B_1896	2.95849	7.50659	3.97614e-10	2.25063e-09
67B_1897	1.11505	7.6179	0.0118793	0.0172557
67B_1899	2.44017	8.20671	1.18137e-07	3.85704e-07
67B_1900	1.1445	6.51334	0.0105497	0.0154102
67B_1902	-2.90606	5.74994	1.83748e-09	8.98468e-09
67B_1903	3.4572	8.22522	7.84657e-13	8.33304e-12
67B_1906	-1.39618	5.31471	0.00245335	0.00395842
67B_1907	3.95754	12.4218	7.05418e-16	1.79193e-14
67B_1908	-4.17645	5.83493	8.45444e-16	2.0965e-14
67B_1910	1.83201	7.85854	4.9207e-05	0.000101887
67B_1911	-2.55908	6.84394	4.49216e-08	1.62451e-07
67B_1913	-3.84991	4.40948	1.27533e-12	1.27105e-11
67B_1914	-3.43904	7.63006	1.12865e-12	1.16385e-11
67B_1915	-3.57474	7.79974	1.86066e-13	2.38256e-12
67B_1916	-2.62044	6.25043	2.92966e-08	1.10954e-07
67B_1918	-2.95128	6.77597	5.47941e-10	2.98785e-09
67B_1919	-3.44799	4.61152	3.43157e-11	2.43128e-10
67B_1920	-4.11998	3.3678	1.3139e-11	1.03669e-10
67B_1922	-3.05921	5.09947	1.01188e-09	5.25624e-09
67B_1923	-1.67641	4.32116	0.00054337	0.000974045
67B_1924	-3.60856	6.75382	2.36727e-13	2.90061e-12
67B_1925	-3.44059	7.5112	1.26293e-12	1.26475e-11
67B_1926	-3.02678	6.96294	2.32275e-10	1.39835e-09
67B_1927	-2.84065	6.42442	2.49373e-09	1.18595e-08
67B_1928	-1.85771	6.17601	4.93975e-05	0.00010218
67B_1929	-1.3417	5.77347	0.00315555	0.00499848
67B_1930	-1.6238	5.98432	0.000387927	0.00070944
67B_1931	3.41984	6.98883	1.90076e-12	1.81684e-11
67B_1934	-2.85437	5.85674	3.35172e-09	1.53781e-08
67B_1935	-2.08738	5.98012	7.35991e-06	1.74212e-05
67B_1936	-2.92686	7.5634	6.04827e-10	3.27235e-09
67B_1937	-3.35338	7.68649	3.697e-12	3.29097e-11
67B_1938	-2.53267	7.20819	5.55564e-08	1.97481e-07
67B_1941	-1.09396	9.2442	0.0132295	0.0190311
67B_1942	-1.42192	7.43735	0.00148597	0.00249417
67B_1943	1.71828	6.08076	0.000162665	0.000312575
67B_1944	1.24424	7.57829	0.0051149	0.00777122
67B_1945	-4.09508	3.40913	5.22162e-11	3.57784e-10
67B_1946	-2.60668	3.76063	4.47249e-07	1.32899e-06
67B_1947	-2.04513	4.40432	2.58909e-05	5.6061e-05
67B_1948	-2.94843	4.21497	1.958e-08	7.70987e-08
67B_1949	3.27853	6.83896	1.05914e-11	8.48956e-11
67B_1950	-4.55063	1.47395	2.69721e-06	6.85995e-06
67B_1952	1.74169	8.25263	0.000106951	0.000211566
67B_1953	-2.67864	3.06466	1.44489e-06	3.90952e-06
67B_1956	-1.47596	4.5265	0.00183553	0.00303205
67B_1957	-1.09065	7.56414	0.0139343	0.0199348
67B_1960	-4.50773	5.71283	1.97684e-17	8.58971e-16
67B_1961	-4.37114	8.00606	5.95662e-18	3.24211e-16
67B_1962	-4.80666	9.46778	7.96108e-21	1.03643e-18
67B_1963	-2.64887	7.2103	1.50421e-08	6.01397e-08
67B_1967	-3.22931	4.67393	3.97419e-10	2.25063e-09
67B_1969	-1.14604	4.9793	0.012614	0.0182211
67B_1970	-2.12319	7.95969	3.21788e-06	8.04664e-06
67B_1972	-2.71242	7.08995	8.44621e-09	3.56143e-08
67B_1973	-2.48362	7.98795	8.1773e-08	2.76067e-07
67B_1974	-2.20048	8.51664	1.4428e-06	3.90952e-06
67B_1975	1.91226	8.88763	2.2759e-05	4.9745e-05
67B_1976	2.01723	10.1946	8.24314e-06	1.93579e-05
67B_1977	1.57814	11.1649	0.000402935	0.000735594
67B_1978	-2.58389	5.93917	5.60847e-08	1.98506e-07
67B_1979	3.16328	12.4194	2.26786e-11	1.68713e-10
67B_1985	-3.82503	5.97874	5.28202e-14	7.5879e-13
67B_1986	-2.28656	6.4576	9.56848e-07	2.6934e-06
67B_1987	-1.7953	8.26291	6.82236e-05	0.000138915
67B_1988	-2.57212	6.64955	4.34957e-08	1.57842e-07
67B_1989	1.70378	5.78178	0.000201262	0.000381117
67B_1990	1.95569	7.3804	1.72485e-05	3.85088e-05
67B_1991	-2.54361	7.71176	4.52712e-08	1.63431e-07
67B_1992	-3.93091	2.86142	1.16004e-09	5.93699e-09
67B_1993	-1.46626	6.18776	0.00121948	0.00208725
67B_1994	-2.1788	6.27072	2.54793e-06	6.56036e-06
67B_1995	-2.47122	7.17852	1.08015e-07	3.55442e-07
67B_1996	-1.02818	6.24913	0.0219187	0.0302361
67B_1997	-1.56947	7.48448	0.000481402	0.000866691
67B_1999	-1.93753	5.1582	4.01937e-05	8.42288e-05
67B_2000	-3.50767	5.09743	8.30805e-12	6.92226e-11
67B_2001	-1.32077	6.65348	0.00329806	0.00521234
67B_2002	-3.51758	7.74855	4.80404e-13	5.38001e-12
67B_2004	-2.63721	5.86367	3.31125e-08	1.23608e-07
67B_2006	-1.51506	4.60616	0.00139653	0.00235927
67B_2007	-1.27365	4.86316	0.00590648	0.00891165
67B_2008	2.80214	7.86971	2.34331e-09	1.12728e-08
67B_2009	1.05551	7.88383	0.0170504	0.0240135
67B_2010	1.99486	13.1899	1.00305e-05	2.33187e-05
67B_2012	1.24203	9.58265	0.00502475	0.00765099
67B_2013	-1.18792	4.46661	0.0109333	0.0159483
67B_2014	1.29162	10.1331	0.00354896	0.00558345
67B_2017	-6.44781	3.04705	7.30468e-14	1.04217e-12
67B_2018	-3.91061	4.95602	1.88634e-13	2.38256e-12
67B_2019	-2.84933	4.23424	3.07217e-08	1.15511e-07
67B_2020	-4.00282	5.74545	7.56166e-15	1.39389e-13
67B_2022	-2.20967	6.41606	1.93395e-06	5.08638e-06
67B_2023	2.33071	7.79009	4.06827e-07	1.21407e-06
67B_2025	-3.13266	8.10688	4.67068e-11	3.23802e-10
67B_2026	-2.63875	6.0944	2.75516e-08	1.0516e-07
67B_2027	-1.85746	6.19439	5.36315e-05	0.00011039
67B_2028	-2.71072	6.87247	8.72595e-09	3.66455e-08
67B_2031	-2.5545	6.04725	6.68793e-08	2.31411e-07
67B_2032	-1.35339	5.82552	0.00291338	0.00465025
67B_2033	-1.62032	7.10313	0.00032206	0.000595782
67B_2034	-1.33843	5.49225	0.00332988	0.00525864
67B_2035	-2.66409	7.06104	1.32433e-08	5.34607e-08
67B_2036	-3.14357	6.64028	6.48522e-11	4.37175e-10
67B_2037	-2.73916	6.86456	5.6461e-09	2.47076e-08

## Sheet: Table_S9
Table S9: Differentially expressed genes in B.longum PRL2022 in bi-association with B. bifidum PRL2010 in IGSM, respect to the control.
Gene name	logFC	logCPM	PValue	FDR
67B_0247	-6.97778	2.06778	9.11308e-06	4.07051e-05
67B_0150	-6.53812	1.7328	0.000139938	0.000446469
67B_0968	-6.18004	1.47409	0.00105803	0.00261299
67B_0978	-6.0912	1.40966	0.00150801	0.00357959
67B_0246	-6.04363	1.37701	0.00216026	0.0049252
67B_0977	-6.03424	1.36954	0.000533164	0.0014299
67B_1543	-5.94636	1.30985	0.000790878	0.00202297
67B_0590	-5.88246	1.26586	0.00118139	0.00288337
67B_0966	-5.85192	1.24461	0.00177737	0.00413857
67B_0046	-5.80913	1.21589	0.00177737	0.00413857
67B_1594	-5.36303	0.927034	0.00980105	0.0186417
67B_0554	-5.22971	0.845109	0.0153004	0.0276338
67B_0304	-5.21776	0.835155	0.0240582	0.0412965
67B_0253	-5.01974	2.98029	1.8849e-07	1.36886e-06
67B_0569	-5.01404	0.721562	0.0240582	0.0412965
67B_0979	-4.75669	2.71964	2.98659e-07	2.05402e-06
67B_0086	-4.72781	4.97256	1.73341e-13	4.61575e-12
67B_0251	-4.72509	2.69578	3.65126e-07	2.46111e-06
67B_0372	-4.57117	4.74769	1.19379e-11	2.40728e-10
67B_1014	-4.53406	3.28164	2.08119e-08	1.97381e-07
67B_0020	-4.4163	3.17955	2.03447e-08	1.93834e-07
67B_1530	-4.41623	2.44937	4.76952e-06	2.33089e-05
67B_1431	-4.38453	3.7563	3.56365e-08	3.16312e-07
67B_0999	-4.3197	6.17201	1.6519e-14	5.62458e-13
67B_0144	-4.30227	2.43186	0.000106384	0.000345791
67B_1544	-4.23071	3.94062	1.73694e-08	1.69372e-07
67B_0976	-4.11701	2.21657	4.07689e-05	0.000148296
67B_0998	-4.07048	6.76787	5.31184e-14	1.59894e-12
67B_0712	-4.04698	2.88032	6.29778e-07	3.97583e-06
67B_1494	-4.03631	2.15595	6.75995e-05	0.000233229
67B_1689	-3.99442	2.84186	9.0031e-07	5.42013e-06
67B_0958	-3.91361	5.1109	3.74093e-11	6.87602e-10
67B_0882	-3.8962	2.11874	0.000696708	0.00181792
67B_0908	-3.89044	4.71478	1.1125e-10	1.89398e-09
67B_1030	-3.88635	2.79189	3.98424e-06	1.98447e-05
67B_1516	-3.83848	5.87551	2.21869e-12	5.00893e-11
67B_1290	-3.80053	6.11711	4.65725e-12	9.87052e-11
67B_1081	-3.7913	2.71902	8.28246e-06	3.76426e-05
67B_1370	-3.78665	4.8994	4.99773e-10	7.6891e-09
67B_0014	-3.76533	6.04142	5.80982e-12	1.21889e-10
67B_0719	-3.71652	1.95378	0.00108071	0.00266583
67B_0959	-3.69263	4.39302	2.51853e-08	2.33526e-07
67B_0045	-3.50403	4.1743	4.67612e-09	5.2499e-08
67B_0883	-3.50347	2.56028	0.000389945	0.00110095
67B_0963	-3.48731	3.32131	4.93419e-06	2.38333e-05
67B_1013	-3.4616	6.91047	1.69346e-11	3.31823e-10
67B_1086	-3.43281	2.8683	1.20816e-05	5.15779e-05
67B_0957	-3.42541	5.58021	5.58348e-10	8.52713e-09
67B_0867	-3.38228	6.72101	4.27314e-11	7.71766e-10
67B_0676	-3.36119	2.33993	4.38902e-05	0.000157989
67B_0779	-3.35173	4.13477	4.33341e-08	3.76589e-07
67B_0981	-3.33628	2.42963	0.000654155	0.00171985
67B_0259	-3.32732	4.57756	1.80088e-08	1.74786e-07
67B_0675	-3.32439	3.48031	5.45363e-06	2.58449e-05
67B_1920	-3.30976	3.43272	5.09597e-06	2.43879e-05
67B_1812	-3.29491	4.56207	3.87308e-09	4.51931e-08
67B_0407	-3.29288	3.17527	2.04722e-05	7.97761e-05
67B_0249	-3.29244	4.7813	8.20723e-09	8.69715e-08
67B_0953	-3.24499	4.29704	3.29093e-08	2.95899e-07
67B_0780	-3.22382	3.96737	9.47704e-08	7.59993e-07
67B_1011	-3.21852	6.07331	4.5852e-10	7.12144e-09
67B_1016	-3.21822	2.31603	0.000381032	0.00108115
67B_1109	-3.20808	3.07228	3.04216e-05	0.000113643
67B_0907	-3.20241	6.31752	1.31687e-09	1.76461e-08
67B_0688	-3.19963	2.21691	0.00014334	0.000454531
67B_1693	-3.19622	3.66326	5.0789e-07	3.27605e-06
67B_1691	-3.19026	3.28042	3.97139e-06	1.98283e-05
67B_0663	-3.17952	2.20331	0.00014334	0.000454531
67B_0783	-3.15945	2.68401	0.000159279	0.000501246
67B_0837	-3.15858	4.89853	3.27634e-09	3.91089e-08
67B_1429	-3.15409	4.66899	6.89692e-09	7.46089e-08
67B_0408	-3.14805	4.51869	1.65439e-08	1.62084e-07
67B_0173	-3.14623	8.03864	2.53918e-10	4.12021e-09
67B_1047	-3.14436	3.87734	2.11003e-06	1.12662e-05
67B_1012	-3.14123	5.7526	4.8171e-09	5.3791e-08
67B_0954	-3.13976	4.98063	1.38756e-08	1.37236e-07
67B_1822	-3.13389	3.94931	6.27253e-07	3.97196e-06
67B_0391	-3.12227	5.54272	3.36448e-09	3.97047e-08
67B_0868	-3.09496	5.78264	5.12223e-09	5.65897e-08
67B_1913	-3.0935	4.41628	7.99037e-08	6.53386e-07
67B_1566	-3.08559	2.17342	0.00054908	0.00146775
67B_1474	-3.07515	3.21256	2.70546e-05	0.000102168
67B_1690	-3.06999	2.65326	0.000346699	0.000993233
67B_1638	-3.06705	6.27594	2.67317e-09	3.28531e-08
67B_0940	-3.0669	4.21664	2.10399e-07	1.50171e-06
67B_1072	-3.06445	4.17021	5.60544e-07	3.5604e-06
67B_0916	-3.06352	4.80456	1.91677e-07	1.38715e-06
67B_0207	-3.06055	7.65591	1.05048e-09	1.46432e-08
67B_1963	-3.04761	7.03024	1.16068e-09	1.5655e-08
67B_0673	-3.04496	1.49929	0.0222855	0.0387339
67B_1808	-3.04258	4.20012	1.36926e-06	7.7492e-06
67B_0553	-3.04081	6.15154	4.15087e-09	4.73701e-08
67B_1914	-3.03318	7.53165	1.14092e-09	1.559e-08
67B_1633	-3.02897	4.69061	1.51937e-07	1.13108e-06
67B_0018	-3.02004	6.2716	2.46393e-09	3.04619e-08
67B_0763	-3.01797	2.16165	0.00145594	0.00347185
67B_0838	-3.0109	2.91585	0.000131088	0.000420819
67B_1374	-3.00981	8.38562	1.16075e-09	1.5655e-08
67B_1960	-2.99618	5.69763	3.46484e-09	4.0658e-08
67B_1771	-2.99295	3.49633	1.84669e-06	1.00146e-05
67B_1604	-2.99062	6.97751	4.20204e-09	4.7692e-08
67B_1683	-2.99004	5.46904	1.34111e-08	1.33277e-07
67B_0834	-2.98898	7.49613	2.17664e-09	2.73993e-08
67B_1692	-2.98589	3.23503	0.00010117	0.000332355
67B_0500	-2.98166	4.03999	9.20976e-07	5.47227e-06
67B_1042	-2.97162	6.59714	3.2568e-09	3.91004e-08
67B_0252	-2.96043	2.8526	6.55501e-05	0.000227291
67B_1039	-2.95918	2.7792	1.324e-05	5.55546e-05
67B_1214	-2.95641	2.50217	0.000184661	0.000567367
67B_1160	-2.94296	4.57992	1.50596e-07	1.1292e-06
67B_0869	-2.93318	4.83801	5.60376e-08	4.73131e-07
67B_1296	-2.9323	4.58947	1.75906e-07	1.3002e-06
67B_0764	-2.93218	4.75843	3.42221e-07	2.33047e-06
67B_0386	-2.92962	6.23398	7.13709e-09	7.68069e-08
67B_0980	-2.92641	3.03504	1.37721e-05	5.73241e-05
67B_0661	-2.92333	6.24574	1.41114e-08	1.38907e-07
67B_0956	-2.92127	5.09969	3.99139e-08	3.49794e-07
67B_0145	-2.9184	6.16285	1.08538e-08	1.11051e-07
67B_0633	-2.91417	8.58223	3.35956e-09	3.97047e-08
67B_1373	-2.91388	7.02322	5.87236e-09	6.3858e-08
67B_1092	-2.91325	3.08304	8.91539e-05	0.000297227
67B_0982	-2.90948	2.77385	6.70616e-05	0.000231759
67B_1714	-2.90547	7.47338	4.5515e-09	5.13775e-08
67B_0009	-2.90466	7.92452	4.03673e-09	4.6322e-08
67B_0202	-2.89746	6.44809	1.95343e-08	1.86971e-07
67B_1667	-2.888	1.36836	0.020148	0.0354038
67B_0960	-2.8855	6.54358	1.25681e-08	1.26718e-07
67B_0785	-2.88083	4.6922	1.18032e-07	9.21623e-07
67B_1083	-2.87932	3.79221	8.39994e-06	3.79118e-05
67B_0133	-2.87682	2.84787	0.000465195	0.00128656
67B_1902	-2.87541	5.64851	1.82855e-08	1.76647e-07
67B_0258	-2.87412	5.03203	2.22919e-08	2.09504e-07
67B_0271	-2.87249	7.2136	8.31315e-09	8.76468e-08
67B_1919	-2.87224	4.60362	4.17419e-07	2.74361e-06
67B_2017	-2.86855	3.19289	1.00456e-05	4.41113e-05
67B_0044	-2.85378	5.55153	5.66178e-08	4.76093e-07
67B_0211	-2.84907	2.47874	0.00142138	0.00341296
67B_1589	-2.84758	4.42811	7.33837e-07	4.53625e-06
67B_1424	-2.84741	4.90535	3.72351e-08	3.28599e-07
67B_0700	-2.84505	4.69817	1.51937e-07	1.13108e-06
67B_1810	-2.83683	2.93194	1.78577e-05	7.14653e-05
67B_1500	-2.8306	2.00918	0.00368571	0.00787573
67B_0778	-2.82703	3.18401	4.00023e-05	0.000145763
67B_0085	-2.81874	6.49101	2.64437e-08	2.44105e-07
67B_0390	-2.81732	6.2261	2.75634e-08	2.53315e-07
67B_0345	-2.81515	4.28884	4.14969e-07	2.73616e-06
67B_0748	-2.80936	2.39039	0.000508731	0.00138069
67B_0784	-2.80735	5.2907	9.52894e-08	7.61216e-07
67B_0074	-2.8017	2.93392	3.46907e-05	0.000128436
67B_0021	-2.79784	5.06853	3.54847e-07	2.4007e-06
67B_1596	-2.79519	3.27552	5.15749e-06	2.46255e-05
67B_0256	-2.79162	2.89506	2.469e-05	9.42666e-05
67B_0917	-2.78398	5.90852	1.2245e-07	9.35035e-07
67B_1768	-2.77661	4.24519	2.83379e-06	1.46049e-05
67B_2037	-2.77083	6.7345	3.06247e-08	2.78981e-07
67B_0915	-2.76374	4.05303	1.01852e-05	4.463e-05
67B_1906	-2.75556	4.96092	3.52021e-07	2.38937e-06
67B_0272	-2.74977	6.36442	4.38339e-08	3.79346e-07
67B_0480	-2.7472	2.68489	0.000190049	0.000581344
67B_0827	-2.72747	4.68801	4.66949e-07	3.03079e-06
67B_0634	-2.72502	4.73114	1.2044e-06	6.94871e-06
67B_1153	-2.71829	3.96112	2.63919e-06	1.37383e-05
67B_1518	-2.70409	5.92313	7.02708e-08	5.8381e-07
67B_0934	-2.6981	5.96111	3.20003e-07	2.19355e-06
67B_1915	-2.69411	7.74091	3.39211e-08	3.03682e-07
67B_1845	-2.68689	5.53185	1.94e-07	1.39909e-06
67B_0814	-2.68313	2.96256	0.000492252	0.00133998
67B_1908	-2.67791	5.84119	1.79531e-07	1.32229e-06
67B_1127	-2.6738	5.46538	2.0229e-07	1.45383e-06
67B_0450	-2.65953	3.37796	1.16141e-05	5.02552e-05
67B_0629	-2.65647	5.6798	2.46177e-07	1.72158e-06
67B_1505	-2.65374	5.85247	4.27992e-07	2.80423e-06
67B_1945	-2.64684	3.50081	1.1174e-05	4.8553e-05
67B_0047	-2.6389	6.53027	1.23072e-07	9.36342e-07
67B_0494	-2.6337	7.22711	9.23232e-08	7.43238e-07
67B_0754	-2.63298	6.18925	7.73004e-08	6.34596e-07
67B_1851	-2.63107	2.21795	0.000433646	0.00120735
67B_1636	-2.63047	7.13011	1.1934e-07	9.27372e-07
67B_0269	-2.62486	4.49792	1.51399e-06	8.49878e-06
67B_1813	-2.62097	5.68575	3.67475e-07	2.46209e-06
67B_1715	-2.61693	5.09663	1.10829e-06	6.4866e-06
67B_0130	-2.607	5.63756	3.95633e-07	2.62533e-06
67B_1423	-2.60574	3.9804	1.05168e-05	4.58897e-05
67B_0024	-2.60281	6.63462	1.49209e-07	1.12285e-06
67B_1140	-2.58418	4.57612	3.79386e-06	1.90795e-05
67B_0452	-2.57995	2.79189	0.000449362	0.00124443
67B_1435	-2.57794	5.45671	8.00144e-07	4.90236e-06
67B_0132	-2.56842	4.10043	1.90695e-05	7.54426e-05
67B_0114	-2.56098	5.80214	2.94946e-07	2.04201e-06
67B_1555	-2.55459	9.14498	1.20107e-07	9.27372e-07
67B_0204	-2.5516	5.10772	1.24185e-06	7.12522e-06
67B_0505	-2.54893	5.33994	1.22601e-06	7.05382e-06
67B_1621	-2.54869	4.87095	1.31404e-06	7.49797e-06
67B_1091	-2.54673	4.29691	2.60424e-06	1.36247e-05
67B_0716	-2.54536	3.55951	3.76454e-05	0.000138265
67B_0773	-2.54181	3.73708	1.17644e-05	5.06943e-05
67B_0613	-2.54168	6.76008	2.98209e-07	2.05402e-06
67B_0603	-2.54079	3.7225	1.42047e-05	5.88885e-05
67B_0379	-2.53635	7.16561	2.06039e-07	1.47567e-06
67B_0115	-2.52961	7.97734	1.87337e-07	1.36526e-06
67B_1428	-2.52616	5.65924	3.79104e-07	2.53183e-06
67B_2002	-2.52612	7.70877	2.214e-07	1.56411e-06
67B_0250	-2.52414	4.1703	3.39907e-06	1.72613e-05
67B_0208	-2.51422	5.24747	1.11177e-06	6.4866e-06
67B_1635	-2.51354	6.5503	5.12698e-07	3.29682e-06
67B_1496	-2.51289	4.3089	8.4147e-06	3.79118e-05
67B_1595	-2.51219	6.20538	4.71706e-07	3.05213e-06
67B_0260	-2.50963	5.73984	6.9508e-07	4.3224e-06
67B_0174	-2.50741	7.80029	2.81388e-07	1.95466e-06
67B_0753	-2.50237	2.16066	0.00145594	0.00347185
67B_1034	-2.50193	5.35856	2.79167e-06	1.44596e-05
67B_0268	-2.50079	2.6787	0.00494433	0.0101076
67B_0962	-2.4971	2.1201	0.00088589	0.00224116
67B_0713	-2.49163	2.92933	0.000152436	0.000481169
67B_0075	-2.48297	1.69717	0.00323015	0.00703989
67B_0093	-2.47783	3.66819	5.32316e-05	0.000187755
67B_0495	-2.468	6.44408	6.71328e-07	4.2253e-06
67B_1565	-2.46745	3.83499	4.94471e-05	0.000176463
67B_0776	-2.46265	5.34533	2.35376e-06	1.24396e-05
67B_1545	-2.45896	3.28239	8.96392e-05	0.000298366
67B_0019	-2.45536	8.69048	3.66144e-07	2.46111e-06
67B_0964	-2.4553	3.20683	0.000682408	0.00178509
67B_1953	-2.45365	3.10282	0.000165527	0.000516164
67B_1295	-2.45158	3.1882	4.56366e-05	0.000163708
67B_0205	-2.45114	4.4398	2.00524e-05	7.87314e-05
67B_0672	-2.44726	4.63833	2.86168e-06	1.46758e-05
67B_0639	-2.43864	6.33412	1.11181e-06	6.4866e-06
67B_1806	-2.4386	5.95697	1.13819e-06	6.60343e-06
67B_1288	-2.42831	4.85579	4.35125e-06	2.14668e-05
67B_1162	-2.42532	3.52403	1.59839e-05	6.48409e-05
67B_1419	-2.42528	2.64673	0.000490131	0.0013377
67B_0216	-2.42506	6.29108	1.04032e-06	6.13848e-06
67B_0262	-2.42152	4.74429	3.37573e-06	1.71848e-05
67B_0119	-2.41491	3.67184	0.000105345	0.000342949
67B_1601	-2.40996	5.39069	1.76415e-06	9.61715e-06
67B_1330	-2.40091	3.5831	3.40132e-05	0.000126153
67B_0689	-2.39511	1.0179	0.0207075	0.0362643
67B_1473	-2.39249	2.16857	0.0102066	0.0192543
67B_1852	-2.39141	6.13192	1.55027e-06	8.63248e-06
67B_0229	-2.39072	5.55066	2.85763e-06	1.46758e-05
67B_0265	-2.38852	3.91959	2.16248e-05	8.37961e-05
67B_0040	-2.38834	6.87519	9.25584e-07	5.47703e-06
67B_0912	-2.38758	4.91845	1.37645e-05	5.73241e-05
67B_0355	-2.38473	4.73246	1.55031e-05	6.31373e-05
67B_1082	-2.38137	1.66619	0.0095233	0.0181635
67B_0935	-2.38135	4.96858	7.40364e-06	3.40207e-05
67B_0170	-2.38061	6.98159	1.30284e-06	7.45452e-06
67B_0402	-2.37666	3.88115	4.48086e-05	0.000161016
67B_1040	-2.3761	4.91627	5.63354e-06	2.65929e-05
67B_1077	-2.37321	2.10521	0.00433539	0.0090317
67B_0885	-2.37151	5.50473	6.21188e-06	2.89934e-05
67B_0605	-2.36956	5.204	4.85968e-06	2.35831e-05
67B_1619	-2.36433	4.10575	5.05177e-05	0.000179975
67B_1675	-2.36073	3.22886	0.000372148	0.00106029
67B_1977	-2.35804	9.27094	8.4206e-07	5.11392e-06
67B_0342	-2.35268	6.38776	2.01191e-06	1.07978e-05
67B_0948	-2.34712	3.69965	0.000180371	0.000556658
67B_1119	-2.34555	5.64595	3.1147e-06	1.58949e-05
67B_0026	-2.34387	3.7016	2.78007e-05	0.000104416
67B_1865	-2.34185	6.01294	2.48901e-06	1.30878e-05
67B_0257	-2.34103	2.90387	0.00149792	0.0035597
67B_1087	-2.34041	4.87057	1.34882e-05	5.63681e-05
67B_1291	-2.33834	5.64391	4.25249e-06	2.10296e-05
67B_1163	-2.33192	2.77387	0.000311004	0.000902172
67B_0722	-2.33188	6.64874	1.75654e-06	9.60086e-06
67B_0944	-2.33091	3.76817	0.000255537	0.000760388
67B_0699	-2.32314	5.43017	5.9501e-06	2.7897e-05
67B_0005	-2.32215	3.52083	0.000315248	0.000910667
67B_1988	-2.32075	6.54562	1.94383e-06	1.04866e-05
67B_0961	-2.31342	7.79902	1.62684e-06	8.98655e-06
67B_1475	-2.31214	2.02244	0.00368571	0.00787573
67B_0786	-2.30961	5.60139	3.46822e-06	1.75695e-05
67B_0220	-2.30892	5.47566	9.81463e-06	4.33723e-05
67B_1975	-2.30138	6.77297	2.78026e-06	1.44365e-05
67B_1686	-2.2987	4.22612	5.07963e-05	0.000180657
67B_0116	-2.29676	3.45141	5.32439e-05	0.000187755
67B_1015	-2.29318	4.97947	2.09001e-05	8.11393e-05
67B_0986	-2.28986	3.99372	0.000256773	0.000761883
67B_1397	-2.26749	4.07174	4.19732e-05	0.000151614
67B_1909	-2.26532	3.10317	0.000296599	0.000865219
67B_0702	-2.25985	3.29185	0.00010117	0.000332355
67B_1447	-2.25442	3.24889	0.000481161	0.00132017
67B_0974	-2.25419	2.35164	0.00310955	0.00682
67B_0261	-2.2432	2.94215	0.000479428	0.00131732
67B_1184	-2.24298	3.69596	0.000145043	0.00045853
67B_0807	-2.24249	8.20518	2.92868e-06	1.49825e-05
67B_0932	-2.23686	6.77948	6.5626e-06	3.04933e-05
67B_1864	-2.23634	5.65824	5.68645e-06	2.67818e-05
67B_0989	-2.23263	2.58701	0.00415015	0.00869814
67B_0401	-2.2322	4.25625	2.37488e-05	9.10077e-05
67B_0501	-2.23165	4.81644	2.06931e-05	8.04861e-05
67B_2020	-2.22916	5.82076	1.19645e-05	5.12376e-05
67B_0016	-2.22862	6.58477	4.8514e-06	2.35831e-05
67B_1445	-2.22835	3.36536	0.000400149	0.00112464
67B_0527	-2.22779	7.27072	5.07274e-06	2.43328e-05
67B_1235	-2.22635	1.5222	0.0108382	0.0203534
67B_0254	-2.22434	2.83562	0.000224933	0.00067905
67B_0578	-2.20978	3.66613	0.000173779	0.000538249
67B_0698	-2.2038	4.2458	9.5663e-05	0.000315886
67B_1634	-2.20162	5.39051	1.6729e-05	6.77311e-05
67B_1846	-2.19656	7.96283	4.75284e-06	2.32822e-05
67B_1427	-2.19379	5.91462	1.02402e-05	4.47767e-05
67B_0568	-2.19378	6.03811	8.39049e-06	3.79118e-05
67B_1071	-2.19319	3.08943	0.00374969	0.00797145
67B_2000	-2.18596	5.15188	2.87043e-05	0.000107615
67B_0710	-2.18501	2.19882	0.00145594	0.00347185
67B_0105	-2.18322	4.65201	7.20683e-05	0.000247083
67B_0686	-2.18316	6.53829	7.08008e-06	3.27513e-05
67B_0561	-2.18272	2.89422	0.000742382	0.00190361
67B_1390	-2.17843	8.00706	5.29131e-06	2.52065e-05
67B_2036	-2.17444	6.63525	8.86403e-06	3.97637e-05
67B_0933	-2.17116	5.33407	8.39169e-05	0.000281576
67B_1632	-2.17026	5.16377	2.50161e-05	9.53367e-05
67B_0685	-2.16676	8.63445	5.32711e-06	2.5319e-05
67B_0022	-2.16593	6.12284	1.70507e-05	6.84995e-05
67B_1344	-2.16409	4.23555	0.000231171	0.00069586
67B_1917	-2.1571	4.97718	2.74473e-05	0.000103463
67B_0715	-2.15137	3.62204	0.000274534	0.000808806
67B_0127	-2.1504	6.53615	1.10292e-05	4.80244e-05
67B_1033	-2.14676	6.01727	1.84264e-05	7.3458e-05
67B_1159	-2.14361	5.87845	1.6983e-05	6.83599e-05
67B_1542	-2.14109	3.50503	0.000198065	0.000603199
67B_0565	-2.1299	6.04973	1.58817e-05	6.45523e-05
67B_0682	-2.11734	4.34949	0.000126315	0.00040676
67B_1398	-2.11648	3.9571	0.000177844	0.000549677
67B_0813	-2.11445	3.48026	0.000516593	0.00139685
67B_0126	-2.11281	6.33964	1.26599e-05	5.34445e-05
67B_2019	-2.11064	4.27763	0.000196873	0.000600448
67B_0677	-2.108	2.95044	0.000650853	0.00171333
67B_0930	-2.10793	5.48381	6.39929e-05	0.000222263
67B_0929	-2.10539	5.24808	0.000104271	0.000339986
67B_0679	-2.10226	3.53707	0.000205978	0.000622732
67B_0704	-2.10205	2.43899	0.00295183	0.00652924
67B_0828	-2.09595	7.16584	1.18598e-05	5.08942e-05
67B_0419	-2.09301	7.92825	1.20936e-05	5.15779e-05
67B_0820	-2.09277	6.42255	1.91988e-05	7.57443e-05
67B_0645	-2.08927	5.18329	3.96176e-05	0.000144615
67B_0131	-2.08883	5.5824	3.53735e-05	0.000130499
67B_0918	-2.08804	7.37381	1.77918e-05	7.13388e-05
67B_0409	-2.08739	6.95838	1.44178e-05	5.95342e-05
67B_0919	-2.08608	9.41727	1.15428e-05	5.00508e-05
67B_1389	-2.0842	7.24991	1.47945e-05	6.07277e-05
67B_0255	-2.08352	2.76025	0.000723816	0.00186753
67B_1038	-2.07647	6.53923	1.96484e-05	7.72912e-05
67B_0723	-2.06771	4.39954	0.000103603	0.000338339
67B_1709	-2.06722	5.29242	7.20908e-05	0.000247083
67B_1684	-2.06473	4.25326	0.000250094	0.00074633
67B_0398	-2.06281	6.78022	2.36113e-05	9.06481e-05
67B_0705	-2.06146	1.84379	0.0121901	0.0225657
67B_0943	-2.05882	2.44447	0.00477269	0.00980502
67B_0245	-2.05475	3.04214	0.0005761	0.00153602
67B_0135	-2.05464	3.06777	0.00111534	0.00273825
67B_0043	-2.0473	4.97074	5.21135e-05	0.000184395
67B_0789	-2.04251	3.56426	0.000702613	0.00182873
67B_0437	-2.04163	5.68809	4.10928e-05	0.000149213
67B_1987	-2.03977	8.05264	1.79316e-05	7.16229e-05
67B_2022	-2.03889	6.321	3.19729e-05	0.00011901
67B_1627	-2.03707	3.93377	0.000390129	0.00110095
67B_1180	-2.03626	6.77506	2.55393e-05	9.71523e-05
67B_1853	-2.03233	7.57028	2.03907e-05	7.97143e-05
67B_0751	-2.02978	6.13017	2.60834e-05	9.90405e-05
67B_0812	-2.0271	2.82628	0.00434169	0.00903575
67B_0128	-2.01877	5.99568	4.15247e-05	0.000150518
67B_1456	-2.01843	3.90429	0.000385121	0.00108978
67B_1967	-2.01804	4.76242	0.000237434	0.000713676
67B_0703	-2.01526	3.35668	0.00189149	0.00436028
67B_0830	-2.00988	6.59732	2.77774e-05	0.000104416
67B_0931	-2.00736	6.3717	7.63679e-05	0.000259601
67B_0392	-1.99049	5.80968	6.6504e-05	0.000230215
67B_0378	-1.98999	4.18577	0.000252186	0.000751494
67B_0726	-1.98985	4.27098	0.000528848	0.00142467
67B_1724	-1.98893	7.98906	2.91123e-05	0.000108948
67B_0725	-1.98001	4.78139	0.000173888	0.000538249
67B_0393	-1.97445	4.59175	0.000295659	0.00086369
67B_0315	-1.97429	5.60776	6.78594e-05	0.000233738
67B_1999	-1.96617	5.04772	9.19869e-05	0.000304231
67B_0680	-1.96578	5.28818	7.90198e-05	0.000267303
67B_1564	-1.95556	2.68849	0.00389695	0.00824233
67B_1992	-1.95233	3.05404	0.00144089	0.00344785
67B_1934	-1.9507	5.86686	7.7153e-05	0.000261414
67B_0965	-1.95058	2.12119	0.0236451	0.0406547
67B_0708	-1.94933	6.35726	7.65396e-05	0.00025976
67B_0595	-1.94874	2.77465	0.00657082	0.0131101
67B_1416	-1.94807	8.79794	3.93072e-05	0.000143734
67B_1230	-1.94603	2.94038	0.00603512	0.012158
67B_0266	-1.9459	2.83385	0.00204275	0.00467269
67B_1933	-1.94444	5.83729	7.32772e-05	0.000250324
67B_1292	-1.94244	5.56761	8.65511e-05	0.000289479
67B_1770	-1.94085	3.88385	0.00101927	0.00252628
67B_1095	-1.94003	4.87208	0.000126317	0.00040676
67B_0025	-1.93744	4.65181	0.000108391	0.000351214
67B_0562	-1.93731	3.81751	0.00138607	0.00333351
67B_0911	-1.93684	4.92224	0.000380884	0.00108115
67B_0181	-1.93301	2.7037	0.00494433	0.0101076
67B_1986	-1.93209	6.37971	5.4488e-05	0.000191492
67B_1161	-1.93134	3.14418	0.0026549	0.00592778
67B_1925	-1.91808	7.57233	5.66752e-05	0.000198842
67B_0893	-1.9168	7.11543	5.95844e-05	0.000207995
67B_0134	-1.91515	2.56473	0.00573943	0.0115961
67B_1221	-1.91152	1.74113	0.0253489	0.0432263
67B_0717	-1.90718	2.49126	0.00334945	0.00724668
67B_0671	-1.90633	6.10545	9.01568e-05	0.000299609
67B_2021	-1.90632	3.97545	0.000615179	0.00162561
67B_0100	-1.89211	4.63911	0.000248049	0.000741292
67B_1866	-1.89171	4.39065	0.000511153	0.00138418
67B_1425	-1.88957	4.1923	0.00058911	0.00156667
67B_0396	-1.88862	7.32475	8.32531e-05	0.0002798
67B_1306	-1.88591	2.79028	0.00181526	0.00421263
67B_1826	-1.88464	7.49779	7.17206e-05	0.000246629
67B_0572	-1.8815	7.78664	7.53683e-05	0.000257044
67B_0706	-1.87662	3.90648	0.000415299	0.00116094
67B_1916	-1.87375	6.24914	0.000123109	0.000397663
67B_1154	-1.87183	4.6508	0.000369307	0.00105364
67B_1672	-1.86893	2.77869	0.00211215	0.00482611
67B_1076	-1.86415	4.25232	0.000666749	0.00174853
67B_0681	-1.86336	4.86561	0.000142659	0.000453757
67B_0427	-1.8628	2.87727	0.00996029	0.0188709
67B_0206	-1.85788	6.35897	0.000159939	0.000502562
67B_1948	-1.85653	4.29465	0.000393319	0.00110845
67B_0451	-1.85519	3.09262	0.00111534	0.00273825
67B_0242	-1.85229	3.91576	0.00108729	0.0026789
67B_0576	-1.84749	5.74014	0.000182019	0.000560081
67B_1922	-1.84743	5.17226	0.000319566	0.000921858
67B_1754	-1.84573	6.04273	0.000128148	0.000412018
67B_1003	-1.83513	5.18397	0.000270688	0.000799743
67B_1985	-1.83412	6.09307	0.000171514	0.000533287
67B_1068	-1.83246	4.94725	0.000291284	0.000853311
67B_0030	-1.82308	6.15115	0.000140164	0.000446504
67B_0768	-1.81866	5.71811	0.000293476	0.000858522
67B_1769	-1.81698	5.24612	0.000239504	0.000718859
67B_1046	-1.81491	2.56449	0.00374969	0.00797145
67B_0755	-1.813	4.62071	0.000700638	0.00182588
67B_0674	-1.81287	7.30531	0.000136266	0.000436767
67B_0996	-1.8119	7.47043	0.000164847	0.000515645
67B_0728	-1.80756	4.84799	0.00061981	0.00163576
67B_0011	-1.80463	3.32581	0.00369487	0.0078872
67B_0248	-1.80265	2.52452	0.00334945	0.00724668
67B_1807	-1.80184	2.02792	0.0280678	0.0473573
67B_1372	-1.8017	5.5294	0.0005092	0.00138069
67B_1688	-1.80155	3.56287	0.00201863	0.00463282
67B_0997	-1.79986	6.31356	0.000300339	0.0008749
67B_1976	-1.79962	8.07031	0.000139399	0.000445434
67B_0594	-1.79795	4.10458	0.000708142	0.00183393
67B_1041	-1.79461	4.91032	0.000424019	0.00118372
67B_0109	-1.79037	5.04296	0.000411472	0.00115334
67B_1525	-1.78759	4.15966	0.000707742	0.00183393
67B_1408	-1.78417	6.44396	0.000165578	0.000516164
67B_0577	-1.77941	5.60851	0.00032632	0.000938736
67B_1644	-1.77257	3.22955	0.00229052	0.00518236
67B_0666	-1.77076	2.64564	0.0022695	0.0051404
67B_0709	-1.76897	2.70345	0.00389695	0.00824233
67B_0540	-1.75266	3.69946	0.00306068	0.00673414
67B_1629	-1.74937	4.61804	0.000733022	0.00188894
67B_1085	-1.74455	2.4101	0.0124005	0.0229144
67B_0714	-1.74282	2.89649	0.00467347	0.00962022
67B_1723	-1.74222	6.90256	0.00025607	0.000760883
67B_1809	-1.74082	2.572	0.00994002	0.0188709
67B_0824	-1.73707	3.70634	0.00229353	0.00518352
67B_1084	-1.73689	4.62254	0.000611328	0.00161749
67B_1495	-1.73579	3.53274	0.00416356	0.00871745
67B_1567	-1.73383	5.30791	0.000486927	0.00133247
67B_0993	-1.73326	3.5809	0.00234549	0.00527734
67B_0871	-1.72921	2.85568	0.00838482	0.016276
67B_0985	-1.72462	3.96448	0.00231117	0.00521704
67B_0987	-1.72399	3.28614	0.00704111	0.0139015
67B_1646	-1.72379	6.87052	0.00031518	0.000910667
67B_0819	-1.71814	5.56091	0.000441324	0.00122544
67B_1660	-1.71809	4.75061	0.00100273	0.00249421
67B_1260	-1.71401	2.15319	0.0236451	0.0406547
67B_0637	-1.71217	4.19285	0.0010107	0.00251104
67B_0297	-1.71151	5.581	0.000488891	0.00133609
67B_0662	-1.70552	4.93453	0.000773691	0.00198145
67B_0970	-1.7049	2.69037	0.00666765	0.013265
67B_1642	-1.70438	2.71649	0.00822169	0.0159892
67B_0048	-1.70264	4.28569	0.00143254	0.00343577
67B_0397	-1.70213	6.17357	0.000475441	0.00131315
67B_1074	-1.70001	3.23588	0.00449906	0.00930732
67B_0389	-1.69888	5.23135	0.000478297	0.00131732
67B_0399	-1.69792	6.46056	0.000490771	0.0013377
67B_1021	-1.69176	5.52116	0.000589517	0.00156667
67B_2028	-1.68382	6.91903	0.000382081	0.00108265
67B_0360	-1.68203	7.45986	0.000375559	0.00106854
67B_1108	-1.67857	4.59292	0.000734607	0.00188983
67B_1863	-1.67711	5.64043	0.000518212	0.00139783
67B_1073	-1.67636	5.66723	0.000710478	0.00183769
67B_1200	-1.67613	4.72556	0.000859933	0.00218347
67B_1335	-1.67587	6.74939	0.000479486	0.00131732
67B_1070	-1.67405	4.12377	0.001469	0.00349898
67B_0921	-1.67302	4.89097	0.00179536	0.00417576
67B_0863	-1.67282	3.66329	0.00277109	0.00615568
67B_0735	-1.66474	5.76442	0.000736096	0.00188983
67B_1036	-1.66246	2.87063	0.00838482	0.016276
67B_0836	-1.66112	3.59034	0.00367665	0.00787573
67B_0841	-1.66017	5.384	0.000824288	0.00209809
67B_0363	-1.65962	5.68339	0.000533545	0.0014299
67B_0400	-1.65958	5.18108	0.000904147	0.00228179
67B_1832	-1.65496	5.07303	0.000814979	0.00207695
67B_2035	-1.64532	7.10465	0.000517178	0.00139685
67B_1001	-1.64165	5.02177	0.000907778	0.0022854
67B_1005	-1.64162	4.1335	0.00298765	0.00659442
67B_0643	-1.63795	6.21794	0.000595037	0.00157841
67B_0023	-1.63697	6.92848	0.000707489	0.00183393
67B_1685	-1.63516	2.49476	0.0110536	0.0207018
67B_1497	-1.63424	3.11041	0.0118149	0.0219888
67B_1410	-1.63211	4.66765	0.00111937	0.00274491
67B_1608	-1.63127	2.75526	0.0136785	0.0250091
67B_0847	-1.62684	3.45304	0.00619685	0.0124476
67B_1196	-1.62453	5.50349	0.000935028	0.00234831
67B_0101	-1.6242	5.96324	0.000894776	0.00226089
67B_1637	-1.62404	4.85143	0.00135849	0.00327709
67B_0913	-1.61747	5.83839	0.00158316	0.00374512
67B_1045	-1.61074	5.37089	0.00148158	0.00352491
67B_0750	-1.61003	2.74882	0.00711494	0.0140339
67B_2024	-1.60907	6.13508	0.000812623	0.00207349
67B_0922	-1.6071	5.79714	0.00156627	0.00370939
67B_0994	-1.60489	5.77737	0.00136862	0.00329771
67B_0235	-1.60329	5.64349	0.000867622	0.00220031
67B_2018	-1.60282	5.14277	0.00123332	0.00299604
67B_0013	-1.59318	5.40561	0.00160343	0.00378877
67B_0462	-1.5895	5.19984	0.00138669	0.00333351
67B_1263	-1.58924	2.92239	0.0153232	0.0276464
67B_0405	-1.58753	4.70436	0.00213213	0.0048664
67B_1004	-1.58349	3.87233	0.00367584	0.00787573
67B_0049	-1.57683	4.28007	0.00384409	0.00815545
67B_1420	-1.57481	3.41384	0.00653198	0.0130652
67B_0829	-1.57432	5.65825	0.00121263	0.00295267
67B_1747	-1.56661	7.01253	0.000955274	0.00239337
67B_1942	-1.56431	7.25462	0.000882433	0.00223514
67B_0733	-1.56283	3.87347	0.00519869	0.0105652
67B_0118	-1.5626	5.07384	0.00198619	0.00456845
67B_0243	-1.55948	4.38095	0.0033314	0.00723023
67B_1964	-1.55863	6.5524	0.00109899	0.00270452
67B_1418	-1.55789	3.20225	0.00172434	0.00403316
67B_0612	-1.55754	4.31555	0.00461218	0.00952237
67B_0752	-1.55683	5.36564	0.00164471	0.00388188
67B_0995	-1.55364	5.55696	0.00186319	0.00429982
67B_0844	-1.55236	8.36342	0.000907215	0.0022854
67B_1854	-1.54812	2.48984	0.00739944	0.0144987
67B_1936	-1.54625	7.65595	0.000968873	0.0024216
67B_1304	-1.5462	4.43484	0.00328482	0.00714406
67B_1037	-1.54474	3.28338	0.00474718	0.00976227
67B_0920	-1.5426	4.41247	0.00738844	0.0144908
67B_1357	-1.53669	3.68528	0.00419729	0.00877923
67B_0477	-1.53654	4.33302	0.0056141	0.0113539
67B_0942	-1.53389	3.03448	0.0203284	0.0356605
67B_0531	-1.5334	3.43603	0.00374217	0.00797145
67B_1421	-1.52978	4.83009	0.00170404	0.00400442
67B_0004	-1.52933	5.19436	0.00183514	0.00424622
67B_0826	-1.52787	3.63143	0.00310722	0.00682
67B_1918	-1.52365	6.88812	0.00118297	0.00288383
67B_1484	-1.51396	4.36915	0.0036802	0.00787573
67B_0380	-1.51258	6.0264	0.0017051	0.00400442
67B_1519	-1.51238	4.20509	0.00330692	0.00718459
67B_1027	-1.50787	2.54789	0.019243	0.0339573
67B_1294	-1.50068	6.80453	0.00167057	0.00393845
67B_1996	-1.49545	5.98197	0.0017001	0.00400351
67B_0060	-1.48608	3.28903	0.0067633	0.0134296
67B_0992	-1.48476	6.39329	0.00217935	0.00495784
67B_1088	-1.48142	5.44867	0.002863	0.00634626
67B_0324	-1.48066	4.77995	0.00340802	0.00736572
67B_0683	-1.47623	5.14195	0.00317683	0.00695287
67B_0945	-1.47026	4.38053	0.0101878	0.0192533
67B_0563	-1.46019	6.28027	0.00257209	0.00576291
67B_0873	-1.45599	6.7592	0.00218318	0.00496113
67B_0747	-1.45514	4.15077	0.00368342	0.00787573
67B_0344	-1.4521	4.09736	0.00677526	0.0134405
67B_1412	-1.44894	4.87575	0.00384919	0.00815792
67B_1622	-1.44551	5.53375	0.00324868	0.00707286
67B_0125	-1.44495	6.94811	0.00222678	0.00504914
67B_1956	-1.43775	4.44276	0.00407874	0.0085571
67B_0165	-1.43604	6.94145	0.00251906	0.00565021
67B_0050	-1.43566	5.74728	0.00219223	0.00497624
67B_0012	-1.43354	6.93979	0.00268128	0.00597533
67B_1457	-1.43035	7.6208	0.00233764	0.00526602
67B_0924	-1.42925	3.39329	0.0290285	0.0488196
67B_0053	-1.4291	4.83692	0.00390817	0.00824926
67B_0077	-1.4275	2.28954	0.0295686	0.0496074
67B_1655	-1.42442	3.57725	0.0133524	0.0244774
67B_0534	-1.41812	4.627	0.0046487	0.00958823
67B_0925	-1.41797	5.53784	0.00501499	0.010232
67B_0366	-1.41564	6.30172	0.00279226	0.00619608
67B_0947	-1.41075	4.68822	0.00873545	0.0168464
67B_0473	-1.40877	4.13047	0.0066879	0.0132926
67B_0334	-1.40613	3.56642	0.0131246	0.0240812
67B_1461	-1.40513	5.52273	0.00425991	0.00888337
67B_1189	-1.40364	3.86325	0.0134725	0.0246758
67B_0684	-1.40081	3.72891	0.00903112	0.0173201
67B_1763	-1.39547	5.83301	0.00360559	0.00775238
67B_0845	-1.39428	3.41998	0.0157453	0.0282654
67B_1199	-1.39216	3.79917	0.0172926	0.0307229
67B_0472	-1.39072	5.83353	0.00402496	0.00846995
67B_0129	-1.39004	5.27889	0.00512311	0.0104423
67B_0988	-1.38976	4.43044	0.011049	0.0207018
67B_1493	-1.37979	4.69678	0.00703417	0.0139015
67B_1000	-1.37227	7.46898	0.00352773	0.00760072
67B_1722	-1.37175	7.69073	0.00334798	0.00724668
67B_1935	-1.37051	5.99905	0.00401072	0.00844855
67B_1939	-1.3697	4.07625	0.0126423	0.0232578
67B_1386	-1.36582	6.05736	0.00447808	0.00927315
67B_1758	-1.36516	6.00253	0.00445315	0.00923073
67B_0601	-1.36099	4.59273	0.00866682	0.0167295
67B_1653	-1.35367	5.64546	0.00521313	0.0105842
67B_0504	-1.35311	3.26378	0.00917636	0.0175662
67B_0928	-1.34779	5.92918	0.00713617	0.0140625
67B_0002	-1.34744	3.92668	0.0105897	0.0199081
67B_0730	-1.34313	2.84568	0.012392	0.0229144
67B_0923	-1.34203	5.8047	0.00786272	0.0153341
67B_1819	-1.33693	4.04763	0.00890358	0.0171547
67B_1923	-1.33396	4.31045	0.0111662	0.0208376
67B_0611	-1.33347	3.70194	0.0120936	0.0224472
67B_1687	-1.32941	4.31551	0.00952339	0.0181635
67B_1597	-1.32735	5.83317	0.00559649	0.0113293
67B_1838	-1.32512	7.64025	0.00436236	0.00906063
67B_1924	-1.31721	6.97994	0.00534916	0.0108392
67B_1164	-1.31465	5.09452	0.00995779	0.0188709
67B_0486	-1.30875	5.89337	0.00616265	0.0123909
67B_1927	-1.29998	6.58734	0.00606965	0.0122158
67B_0567	-1.29938	4.37213	0.0141929	0.0258358
67B_1148	-1.29908	6.43494	0.0066055	0.013154
67B_2011	-1.29898	7.57876	0.00519485	0.0105652
67B_0664	-1.2951	4.14792	0.0124176	0.0229257
67B_1483	-1.29399	6.88607	0.00588901	0.0118752
67B_0340	-1.29346	6.21062	0.0073398	0.014409
67B_0550	-1.29101	4.08106	0.0151148	0.0274178
67B_0946	-1.29083	3.91022	0.0294307	0.049456
67B_0914	-1.28502	5.80921	0.0109671	0.020577
67B_1125	-1.27815	6.10483	0.00729273	0.0143302
67B_0395	-1.27023	7.30056	0.00653575	0.0130652
67B_0840	-1.26626	5.48897	0.0111321	0.0208114
67B_0203	-1.26428	8.3616	0.0065909	0.0131375
67B_0656	-1.25968	4.16516	0.0166599	0.0297528
67B_0909	-1.25428	4.58623	0.0235933	0.0406329
67B_0835	-1.25386	4.70319	0.012141	0.022496
67B_1877	-1.25056	8.34026	0.00720163	0.0141646
67B_1702	-1.24664	7.71484	0.0075109	0.0147032
67B_1947	-1.244	4.48538	0.0179666	0.0318402
67B_0264	-1.24085	3.18356	0.0210801	0.0368415
67B_0463	-1.23103	5.75247	0.0110643	0.0207033
67B_0316	-1.23082	5.03762	0.012632	0.0232578
67B_0099	-1.22819	6.29881	0.00971659	0.018498
67B_1191	-1.22764	4.52783	0.0153339	0.0276464
67B_1433	-1.22309	5.09469	0.0118911	0.022091
67B_1874	-1.22169	7.4639	0.00894626	0.0172209
67B_2026	-1.22018	6.2465	0.00942049	0.0180003
67B_1417	-1.21895	8.93835	0.00861488	0.0166448
67B_0654	-1.21875	4.97648	0.0138007	0.025188
67B_1422	-1.21226	4.1093	0.0152612	0.0276338
67B_0446	-1.20682	6.60911	0.00970159	0.0184864
67B_1849	-1.20346	4.96839	0.0183406	0.0324432
67B_0140	-1.20116	5.10705	0.0156989	0.0282064
67B_1928	-1.19537	6.20724	0.011158	0.0208376
67B_0626	-1.19423	4.50686	0.0180611	0.0319803
67B_0479	-1.18763	4.11727	0.02802	0.0473151
67B_1552	-1.18479	5.05152	0.0167102	0.0297916
67B_1426	-1.18162	6.00865	0.0130771	0.0240151
67B_1328	-1.17852	4.81289	0.0166886	0.0297786
67B_1345	-1.17833	5.06475	0.0163119	0.0291816
67B_2007	-1.177	4.78419	0.0197366	0.0347397
67B_1448	-1.17638	4.99997	0.0202788	0.0356036
67B_1620	-1.17384	5.68605	0.0128568	0.0236316
67B_1654	-1.173	4.00701	0.0234951	0.040531
67B_1755	-1.17184	8.1874	0.0112929	0.021055
67B_1136	-1.16806	5.56672	0.0138969	0.0253414
67B_1110	-1.16362	5.49226	0.0145881	0.0264856
67B_0926	-1.16252	5.42354	0.0223297	0.0387459
67B_1696	-1.16087	6.74574	0.0137901	0.025188
67B_2025	-1.15547	8.33541	0.0125422	0.0231146
67B_0644	-1.14754	5.04885	0.0243481	0.0416565
67B_1187	-1.13405	4.30995	0.0269695	0.045727
67B_0098	-1.12982	5.60408	0.0174349	0.0309243
67B_0303	-1.12879	6.25145	0.0159036	0.0285128
67B_0461	-1.12817	6.6414	0.0159106	0.0285128
67B_1764	-1.12637	6.90418	0.0162748	0.0291402
67B_2034	-1.11405	5.43295	0.0223297	0.0387459
67B_1392	-1.10488	5.18278	0.0205968	0.0361008
67B_1937	-1.10428	7.9422	0.0172113	0.0306323
67B_0383	-1.10425	6.36668	0.0173008	0.0307229
67B_0523	-1.10046	6.19596	0.0216766	0.0377704
67B_0602	-1.09874	5.53215	0.0227322	0.0393785
67B_0579	-1.09811	5.02668	0.0279216	0.0472257
67B_0687	-1.09235	4.72654	0.0285513	0.0480949
67B_0630	-1.09066	6.22961	0.0194238	0.0342473
67B_0293	-1.08956	4.53985	0.0242635	0.0415528
67B_1824	-1.07566	5.27208	0.0226604	0.0392869
67B_1804	-1.06657	5.41509	0.0242675	0.0415528
67B_1827	-1.0663	7.73015	0.0208269	0.0364427
67B_1501	-1.06551	6.79638	0.0222367	0.0386814
67B_1979	-1.06184	9.51163	0.0210903	0.0368415
67B_0927	-1.05694	6.94784	0.0271971	0.0460378
67B_0367	-1.05412	4.30646	0.0269388	0.0457123
67B_1132	-1.04827	6.15075	0.0264928	0.045066
67B_0323	-1.03592	6.52993	0.0296021	0.0496235
67B_0314	-1.0338	5.95613	0.0281235	0.0474127
67B_1991	-1.03211	7.89559	0.0253486	0.0432263
67B_1228	-1.01584	7.93262	0.0286951	0.048298
67B_1320	1.01806	7.80957	0.0279486	0.0472329
67B_1318	1.02823	7.42185	0.0267229	0.045383
67B_0038	1.03117	7.30956	0.0266862	0.0453578
67B_0369	1.03832	7.52123	0.0254355	0.0433384
67B_0006	1.04365	8.67778	0.023537	0.0405696
67B_0141	1.04537	6.94836	0.0248978	0.0425269
67B_0327	1.05077	5.73397	0.0270482	0.0458231
67B_1533	1.05498	7.11022	0.0233686	0.0403799
67B_1133	1.06367	6.48347	0.0229684	0.0397545
67B_0492	1.06509	5.5792	0.0263139	0.0447983
67B_1135	1.07184	6.63725	0.0218363	0.0380168
67B_1203	1.07985	4.73695	0.0295315	0.0495852
67B_0509	1.0876	5.5702	0.023451	0.0404885
67B_0858	1.09463	4.94673	0.024183	0.0414766
67B_0082	1.09645	6.01496	0.0212191	0.0370354
67B_1114	1.10699	8.76056	0.0164125	0.0293363
67B_1737	1.11351	7.38615	0.0167346	0.0298095
67B_0387	1.1189	5.25915	0.0197266	0.0347397
67B_0646	1.12464	5.76326	0.0186046	0.0328586
67B_0313	1.13428	4.89416	0.0199926	0.0351607
67B_1204	1.13447	4.44533	0.0232136	0.0401455
67B_1332	1.13603	4.61884	0.0214126	0.0373416
67B_0351	1.13822	5.75579	0.0173066	0.0307229
67B_0806	1.14258	6.60122	0.0145446	0.0264296
67B_1904	1.15499	5.84595	0.0153498	0.027651
67B_0810	1.15717	5.71931	0.0155873	0.0280301
67B_0058	1.15873	9.96451	0.011891	0.022091
67B_0212	1.16579	8.39571	0.011691	0.0217778
67B_0108	1.16587	5.59616	0.0155703	0.0280239
67B_1128	1.16688	5.88679	0.0141797	0.0258343
67B_0455	1.16755	6.34022	0.0136713	0.0250091
67B_0092	1.18056	10.3534	0.0103921	0.0195866
67B_1580	1.18511	5.97812	0.012463	0.0229891
67B_1816	1.18666	10.9457	0.00997601	0.0188709
67B_1732	1.19307	8.13822	0.00997606	0.0188709
67B_0073	1.19358	5.80231	0.0121416	0.022496
67B_0359	1.19845	5.12702	0.0144251	0.0262355
67B_1342	1.21169	7.7079	0.00914002	0.0175128
67B_0219	1.21354	7.68432	0.00900309	0.0172856
67B_1369	1.21368	7.7534	0.00900483	0.0172856
67B_1781	1.21659	8.44053	0.00860174	0.0166348
67B_0581	1.2191	8.7224	0.00839873	0.0162877
67B_0070	1.22111	6.1988	0.00981565	0.0186524
67B_1146	1.22626	6.30481	0.00929703	0.0177808
67B_1063	1.23092	5.43449	0.0104834	0.0197407
67B_0874	1.23319	6.70482	0.00852282	0.016513
67B_0193	1.23918	7.7304	0.00763703	0.0149361
67B_1652	1.24078	6.2367	0.00856094	0.0165714
67B_1834	1.24233	4.96192	0.0105914	0.0199081
67B_0857	1.2564	6.29616	0.00766678	0.0149802
67B_1972	1.26029	8.47043	0.00654266	0.0130664
67B_0483	1.26131	8.58272	0.0064415	0.0129016
67B_0414	1.26347	5.71104	0.00815347	0.0158714
67B_1122	1.27	6.677	0.00703826	0.0139015
67B_1317	1.27099	6.70331	0.0068764	0.0136151
67B_0164	1.27528	7.57924	0.00621108	0.0124629
67B_1739	1.28162	4.51725	0.0101968	0.0192533
67B_0325	1.28627	5.01216	0.00800963	0.015606
67B_1582	1.30151	7.44102	0.00525037	0.0106494
67B_1786	1.30337	8.86333	0.00490348	0.0100439
67B_0112	1.30923	7.52128	0.00497976	0.0101701
67B_1680	1.31379	4.57224	0.00899602	0.0172856
67B_0184	1.31601	6.69221	0.00518427	0.0105566
67B_0347	1.32086	7.15879	0.0047894	0.00982962
67B_1480	1.32393	5.41862	0.00621645	0.0124629
67B_0185	1.32543	7.54233	0.00453155	0.00936519
67B_2009	1.32562	7.9045	0.00437786	0.00908374
67B_1801	1.3328	10.3652	0.00394576	0.00832016
67B_0457	1.33681	8.04376	0.00404181	0.0084968
67B_0889	1.33745	7.30143	0.00423983	0.00885927
67B_0217	1.3442	8.89478	0.00372468	0.00794268
67B_1640	1.34431	7.70257	0.00390523	0.00824926
67B_1984	1.36224	5.64878	0.00465426	0.00959018
67B_1894	1.36359	5.49507	0.00480802	0.0098581
67B_0142	1.36887	4.0572	0.00778869	0.015204
67B_1624	1.37028	4.72309	0.00582698	0.0117615
67B_0614	1.37235	7.18812	0.00343042	0.00740643
67B_0898	1.37261	5.71	0.0042527	0.00887725
67B_0518	1.37726	7.69611	0.0031738	0.00695287
67B_1212	1.37869	7.22746	0.00321492	0.00701406
67B_1887	1.39555	7.17655	0.00290416	0.00643064
67B_0197	1.39711	6.50019	0.00307075	0.00674916
67B_1181	1.3991	6.83914	0.00296235	0.00654554
67B_0156	1.40464	7.8642	0.00258717	0.00578424
67B_0604	1.40854	3.71262	0.0068345	0.0135451
67B_1066	1.4096	6.87545	0.00273793	0.00608853
67B_1529	1.41046	5.76218	0.00320717	0.00700451
67B_1896	1.41086	6.07099	0.00302947	0.00667255
67B_1716	1.41281	5.47038	0.00351159	0.0075738
67B_1649	1.41573	6.69924	0.00265708	0.00592778
67B_1029	1.41594	4.98724	0.00359672	0.00774134
67B_1117	1.41662	8.46984	0.00231338	0.00521704
67B_1669	1.41664	4.86761	0.00406599	0.00853899
67B_1886	1.42782	6.59216	0.00250729	0.00562988
67B_1182	1.42826	6.89099	0.00234774	0.00527734
67B_1455	1.42879	6.30505	0.00258185	0.00577856
67B_1766	1.42919	10.5157	0.00204188	0.00467269
67B_1409	1.44686	5.4861	0.00272362	0.00606319
67B_0231	1.45367	8.72404	0.00177279	0.00413717
67B_1706	1.45814	6.5775	0.00203096	0.00465597
67B_0721	1.45874	4.42002	0.00381589	0.00810388
67B_0490	1.46037	4.9338	0.00302543	0.00667073
67B_1098	1.46367	6.3916	0.00199687	0.00458795
67B_1478	1.46596	6.67316	0.00192471	0.00443196
67B_1158	1.47495	7.05276	0.00170764	0.00400442
67B_1736	1.47608	6.74978	0.00176054	0.00411321
67B_1944	1.48231	7.58947	0.0015483	0.00367102
67B_0308	1.48761	6.064	0.00183255	0.00424622
67B_1326	1.50295	5.19868	0.00217203	0.00494661
67B_0224	1.50469	5.41887	0.00185589	0.00428775
67B_1539	1.50601	8.84043	0.00121949	0.00296591
67B_1325	1.50876	5.59462	0.00170819	0.00400442
67B_1664	1.51566	5.54922	0.00171986	0.00402723
67B_0580	1.52018	7.98848	0.00114096	0.00278797
67B_0159	1.52306	6.01494	0.00144059	0.00344785
67B_0037	1.52467	6.70056	0.00127014	0.00307828
67B_0870	1.5287	10.7883	0.000999349	0.00248879
67B_1149	1.53293	6.30273	0.00125853	0.00305369
67B_0192	1.53411	6.99119	0.0011364	0.00278053
67B_0811	1.54433	5.77201	0.00130104	0.00314583
67B_0188	1.54957	7.08827	0.00101614	0.00252152
67B_1175	1.55724	8.20564	0.000855606	0.00217515
67B_1479	1.55782	5.57626	0.00128678	0.00311498
67B_0187	1.56098	6.68477	0.000960607	0.00240383
67B_1044	1.56669	5.11028	0.00132192	0.00319258
67B_0036	1.57286	7.60578	0.000807024	0.00206173
67B_1958	1.57329	9.20653	0.000735603	0.00188983
67B_1803	1.58868	11.4012	0.000636766	0.00167838
67B_0623	1.59377	7.46864	0.000693208	0.00181106
67B_0865	1.59889	5.43317	0.000939521	0.00235674
67B_1895	1.59985	5.37487	0.000976017	0.00243652
67B_1069	1.60486	7.09643	0.000656763	0.00172452
67B_1587	1.60612	8.16179	0.000595912	0.00157871
67B_1970	1.61516	9.51544	0.000533202	0.0014299
67B_1725	1.61794	6.21241	0.000711863	0.00183898
67B_1465	1.6236	7.07026	0.00058986	0.00156667
67B_1643	1.63161	6.86262	0.000570098	0.00152197
67B_0815	1.63195	5.8472	0.000676358	0.0017715
67B_1463	1.63391	7.16506	0.000531814	0.0014299
67B_0183	1.63473	4.99748	0.000933238	0.00234665
67B_1779	1.63763	8.06372	0.000478077	0.00131732
67B_1451	1.64118	4.53803	0.00104315	0.00257932
67B_1802	1.64258	10.503	0.000425342	0.00118582
67B_1055	1.64291	8.34836	0.000445937	0.0012366
67B_1056	1.64423	4.57742	0.00102697	0.00254233
67B_1799	1.65175	10.7	0.000395634	0.00111346
67B_0456	1.65652	8.40602	0.000403052	0.00113127
67B_1352	1.66928	6.13564	0.000482957	0.00132335
67B_0106	1.66977	5.87421	0.000539456	0.00144388
67B_1341	1.67114	9.28465	0.00034805	0.00099573
67B_1611	1.67633	6.48147	0.000435507	0.00121091
67B_0890	1.67684	5.73901	0.000508078	0.00138069
67B_1329	1.69965	8.99998	0.00028035	0.000823604
67B_0851	1.70443	3.88315	0.000991741	0.0024728
67B_0102	1.70718	6.52511	0.000339081	0.000972749
67B_0537	1.70741	7.08425	0.000309351	0.000898631
67B_1719	1.71061	6.22327	0.000351058	0.00100295
67B_1787	1.71611	10.1764	0.000240494	0.000720787
67B_1990	1.71937	7.01792	0.000284931	0.000835877
67B_0447	1.72706	7.27388	0.00026095	0.000772071
67B_1466	1.72736	5.89083	0.000335013	0.000962409
67B_1101	1.73094	7.08661	0.00025964	0.000769289
67B_1172	1.73413	6.4156	0.00027211	0.0008028
67B_1458	1.74219	5.78668	0.000305102	0.000887531
67B_2014	1.7468	10.3028	0.000187742	0.000575984
67B_1584	1.74882	8.00522	0.000201986	0.000613341
67B_2016	1.75163	7.48476	0.000204969	0.000620584
67B_1910	1.7535	7.62957	0.000201658	0.00061324
67B_0201	1.76475	8.34442	0.000172137	0.000534423
67B_0291	1.78189	6.64878	0.000181859	0.000560081
67B_1828	1.78537	10.0521	0.000137599	0.000440359
67B_1299	1.78673	7.23872	0.000161929	0.000507279
67B_0067	1.79037	6.90036	0.000165759	0.000516164
67B_1174	1.79577	7.60115	0.000144769	0.000458361
67B_1065	1.80012	5.32678	0.000242308	0.000725179
67B_0511	1.81585	5.54659	0.000195274	0.000596446
67B_1678	1.81935	7.93701	0.000116713	0.00037759
67B_1591	1.82721	8.66612	0.000101291	0.000332355
67B_0276	1.83127	5.63909	0.00015898	0.000501066
67B_1793	1.83777	9.51276	9.0544e-05	0.000299936
67B_1797	1.84043	8.8757	9.05205e-05	0.000299936
67B_1782	1.84304	10.4385	8.50773e-05	0.000285009
67B_0591	1.84738	7.07367	0.000103421	0.000338277
67B_0194	1.85304	6.91929	9.85605e-05	0.000324937
67B_1411	1.85604	8.38884	8.06398e-05	0.000271704
67B_0055	1.88409	6.57009	7.98327e-05	0.000269614
67B_0066	1.885	6.35148	8.78835e-05	0.000293463
67B_0310	1.88502	9.96174	6.02239e-05	0.000209874
67B_1676	1.88609	4.55719	0.000202902	0.000615223
67B_0068	1.88696	6.94486	7.55967e-05	0.000257401
67B_1605	1.90051	4.14108	0.000277732	0.000817068
67B_0087	1.90136	5.32948	0.000106646	0.0003461
67B_1694	1.90826	8.69575	5.12652e-05	0.000182013
67B_1400	1.91155	4.55202	0.00016078	0.00050444
67B_0587	1.91227	7.1377	5.92169e-05	0.00020706
67B_0147	1.91517	5.78013	8.07133e-05	0.000271704
67B_0575	1.91984	6.51457	6.21145e-05	0.0002161
67B_1614	1.92435	11.1478	4.23613e-05	0.000152751
67B_0336	1.93073	8.9099	4.19428e-05	0.000151614
67B_0358	1.93193	6.49824	5.71348e-05	0.000200116
67B_0412	1.94988	4.74868	0.000102645	0.000336267
67B_1213	1.95083	8.70307	3.54928e-05	0.000130707
67B_1817	1.95083	8.13106	3.76784e-05	0.000138265
67B_1477	1.95208	6.28751	4.90602e-05	0.000175686
67B_0657	1.95805	6.09764	4.92922e-05	0.000176213
67B_1829	1.96251	3.70331	0.000228699	0.000689417
67B_1681	1.97178	3.36331	0.000315248	0.000910667
67B_1778	1.97729	10.4224	2.6973e-05	0.000102045
67B_0496	1.97769	7.53777	3.18464e-05	0.000118752
67B_0282	1.97989	6.89682	3.49172e-05	0.000129045
67B_1796	1.99371	10.5915	2.33316e-05	8.99066e-05
67B_1057	1.99783	7.45428	2.69521e-05	0.000102045
67B_0510	2.00735	5.79984	3.84694e-05	0.000140919
67B_0199	2.01732	5.0139	5.38168e-05	0.000189453
67B_0616	2.01872	7.09723	2.40255e-05	9.18985e-05
67B_0063	2.01915	6.00399	3.27517e-05	0.000121691
67B_0892	2.02275	8.6753	1.89359e-05	7.50568e-05
67B_1538	2.02393	7.03969	2.28341e-05	8.83174e-05
67B_0422	2.02532	6.90616	2.318e-05	8.94885e-05
67B_0430	2.02844	4.94128	5.20305e-05	0.000184395
67B_1202	2.03243	7.938	1.88875e-05	7.50082e-05
67B_0649	2.03595	7.011	2.04179e-05	7.97143e-05
67B_1971	2.04398	9.49323	1.52366e-05	6.21736e-05
67B_1795	2.04514	9.35204	1.52302e-05	6.21736e-05
67B_1413	2.04896	10.0534	1.43725e-05	5.94655e-05
67B_1833	2.05053	4.2716	7.28916e-05	0.000249417
67B_1612	2.05811	9.75718	1.33605e-05	5.59472e-05
67B_1885	2.06011	8.47277	1.41424e-05	5.87473e-05
67B_1840	2.06091	10.9776	1.27528e-05	5.37272e-05
67B_0370	2.06543	6.91453	1.6921e-05	6.83599e-05
67B_0756	2.06657	9.77093	1.23426e-05	5.24246e-05
67B_0542	2.06953	9.33019	1.21681e-05	5.17894e-05
67B_1314	2.07178	8.28991	1.28039e-05	5.38335e-05
67B_1436	2.07527	6.01232	1.92187e-05	7.57443e-05
67B_1952	2.08082	8.35356	1.18371e-05	5.08942e-05
67B_1067	2.08334	7.71224	1.24244e-05	5.26641e-05
67B_1402	2.08712	5.59667	2.03435e-05	7.97143e-05
67B_1444	2.09257	5.76711	1.87797e-05	7.47231e-05
67B_1679	2.09263	9.22206	9.95958e-06	4.38264e-05
67B_1662	2.0944	9.20685	9.74738e-06	4.3167e-05
67B_1131	2.09877	9.3121	9.34127e-06	4.15456e-05
67B_0618	2.09892	5.83215	1.6983e-05	6.83599e-05
67B_0232	2.10823	5.86735	1.50807e-05	6.17803e-05
67B_1380	2.10899	7.52197	9.90197e-06	4.36654e-05
67B_0558	2.11719	2.79019	0.000325434	0.000937485
67B_1219	2.12206	6.21315	1.24764e-05	5.27768e-05
67B_1007	2.1227	8.2418	8.17824e-06	3.72504e-05
67B_0065	2.12921	8.06601	7.88641e-06	3.60795e-05
67B_0609	2.13073	6.79315	9.3711e-06	4.15893e-05
67B_0410	2.1308	7.01225	9.08808e-06	4.06809e-05
67B_1405	2.13155	7.31339	8.3864e-06	3.79118e-05
67B_0007	2.14164	9.24265	6.36721e-06	2.96518e-05
67B_0337	2.14431	10.2757	6.02309e-06	2.81756e-05
67B_2012	2.15026	10.1064	5.72841e-06	2.69183e-05
67B_1983	2.15128	6.77925	7.94644e-06	3.62742e-05
67B_1663	2.15359	5.60489	1.16437e-05	5.02785e-05
67B_1510	2.16225	6.05802	8.77526e-06	3.94507e-05
67B_1839	2.16276	10.5343	5.05809e-06	2.43186e-05
67B_0365	2.16593	10.4538	4.91415e-06	2.37918e-05
67B_1585	2.16909	6.4941	7.37511e-06	3.39647e-05
67B_1020	2.16923	6.78072	6.81153e-06	3.15794e-05
67B_0124	2.17329	9.46839	4.71004e-06	2.31271e-05
67B_1220	2.17546	1.37457	0.00719873	0.0141646
67B_1767	2.17716	8.32761	4.97998e-06	2.39986e-05
67B_0449	2.17738	9.15596	4.59143e-06	2.25981e-05
67B_0417	2.19561	5.93408	7.27234e-06	3.35659e-05
67B_1019	2.19617	8.84072	3.89425e-06	1.949e-05
67B_0647	2.19826	8.43003	4.05675e-06	2.01576e-05
67B_0491	2.19983	5.30284	9.21434e-06	4.10691e-05
67B_1773	2.21597	7.42943	3.81663e-06	1.91477e-05
67B_1857	2.21863	7.50127	3.74572e-06	1.88832e-05
67B_1144	2.225	7.3562	3.60408e-06	1.82133e-05
67B_1949	2.23579	5.7393	5.46264e-06	2.58449e-05
67B_1943	2.24254	6.31761	4.11294e-06	2.0388e-05
67B_0033	2.24718	9.30381	2.3688e-06	1.24873e-05
67B_1843	2.25372	11.2741	2.13153e-06	1.13227e-05
67B_0352	2.25514	5.62118	4.82923e-06	2.35453e-05
67B_1350	2.25855	7.10774	2.80971e-06	1.45168e-05
67B_1650	2.25975	7.45602	2.5249e-06	1.3243e-05
67B_1780	2.2608	10.7903	1.99668e-06	1.07438e-05
67B_1892	2.2648	8.57339	2.11705e-06	1.12747e-05
67B_0557	2.26496	4.70545	7.78219e-06	3.56813e-05
67B_1201	2.2681	8.50854	2.08661e-06	1.11698e-05
67B_1740	2.27254	10.8811	1.78698e-06	9.71613e-06
67B_0544	2.27512	11.4352	1.73308e-06	9.49764e-06
67B_1120	2.2827	9.68316	1.66427e-06	9.16894e-06
67B_0035	2.28914	9.26147	1.58398e-06	8.79657e-06
67B_0520	2.29539	8.58893	1.60276e-06	8.87713e-06
67B_0805	2.31791	8.28831	1.33513e-06	7.59744e-06
67B_0795	2.31965	7.24814	1.54018e-06	8.61619e-06
67B_0817	2.33164	7.2934	1.35139e-06	7.66894e-06
67B_1099	2.33825	6.84944	1.39378e-06	7.84522e-06
67B_1547	2.34021	6.87699	1.37357e-06	7.75246e-06
67B_0339	2.34317	7.69355	1.12781e-06	6.56154e-06
67B_1791	2.34333	9.83712	9.22144e-07	5.47227e-06
67B_0903	2.34349	7.65587	1.15791e-06	6.69911e-06
67B_0760	2.34728	8.7339	9.21697e-07	5.47227e-06
67B_1155	2.34998	6.09037	1.72293e-06	9.46699e-06
67B_1790	2.36994	11.1548	6.93286e-07	4.3224e-06
67B_1061	2.37433	7.42037	8.92221e-07	5.40275e-06
67B_0180	2.38009	7.00683	8.95884e-07	5.40916e-06
67B_0384	2.39895	7.0608	7.64432e-07	4.71135e-06
67B_2003	2.40259	7.2163	6.93829e-07	4.3224e-06
67B_0198	2.40598	5.93505	1.04743e-06	6.16291e-06
67B_1639	2.41295	8.41493	5.25499e-07	3.35834e-06
67B_0792	2.41431	5.24122	1.5432e-06	8.61619e-06
67B_0615	2.41528	6.24358	8.34193e-07	5.08099e-06
67B_0289	2.41688	5.88441	9.19466e-07	5.47227e-06
67B_0804	2.41784	7.64334	5.35862e-07	3.41407e-06
67B_1129	2.43286	9.03841	3.91087e-07	2.60349e-06
67B_1907	2.4463	10.8946	3.2606e-07	2.22772e-06
67B_1017	2.46011	7.19534	3.99242e-07	2.64085e-06
67B_0855	2.47811	5.47163	6.87198e-07	4.31211e-06
67B_0547	2.48265	6.10923	4.58384e-07	2.98452e-06
67B_1775	2.48579	9.25976	2.30313e-07	1.62156e-06
67B_0856	2.49271	4.39842	1.87567e-06	1.01452e-05
67B_1222	2.5009	11.3968	1.86703e-07	1.36526e-06
67B_1371	2.50115	8.58478	2.15797e-07	1.53497e-06
67B_1349	2.50683	7.9301	2.18377e-07	1.54801e-06
67B_0371	2.52389	8.13137	1.83463e-07	1.34648e-06
67B_0411	2.5254	6.27213	2.70661e-07	1.88645e-06
67B_0794	2.52844	5.20941	5.17889e-07	3.31992e-06
67B_1177	2.52878	11.5413	1.40419e-07	1.06055e-06
67B_0617	2.53355	4.87167	7.84371e-07	4.81994e-06
67B_1792	2.54367	10.6123	1.22087e-07	9.35035e-07
67B_0801	2.54416	10.5363	1.21559e-07	9.35035e-07
67B_0374	2.55006	9.08804	1.19741e-07	9.27372e-07
67B_1052	2.56086	6.70032	1.71693e-07	1.27359e-06
67B_0881	2.56457	4.49025	9.22061e-07	5.47227e-06
67B_0488	2.56615	8.15089	1.16021e-07	9.09343e-07
67B_0161	2.57911	8.75331	9.60168e-08	7.64088e-07
67B_0230	2.59186	9.24483	7.71432e-08	6.34596e-07
67B_1814	2.59586	7.04538	1.04929e-07	8.28659e-07
67B_0072	2.59706	6.56228	1.28986e-07	9.77755e-07
67B_0823	2.59992	8.05965	8.31177e-08	6.75256e-07
67B_0039	2.61051	8.73533	6.90588e-08	5.76045e-07
67B_0571	2.61909	10.6194	5.59851e-08	4.73131e-07
67B_1523	2.63068	10.3281	4.98115e-08	4.29288e-07
67B_1058	2.63406	6.87661	8.32285e-08	6.75256e-07
67B_1677	2.64177	7.4564	6.28769e-08	5.26594e-07
67B_0071	2.64194	8.43965	5.18735e-08	4.41562e-07
67B_1815	2.64448	11.3329	4.25871e-08	3.71653e-07
67B_0519	2.64776	8.33696	5.0335e-08	4.32007e-07
67B_1651	2.66813	9.35355	3.48749e-08	3.10881e-07
67B_0854	2.66979	5.99202	7.71103e-08	6.34596e-07
67B_0434	2.67183	10.6434	3.23121e-08	2.91793e-07
67B_0162	2.67257	5.43539	1.14409e-07	9.00105e-07
67B_0448	2.67478	9.56135	3.22637e-08	2.91793e-07
67B_0875	2.6799	9.86954	3.0285e-08	2.77101e-07
67B_1836	2.68493	6.55605	5.0733e-08	4.33631e-07
67B_0057	2.69836	3.40945	2.24503e-06	1.18952e-05
67B_0585	2.71183	6.83698	3.73372e-08	3.28599e-07
67B_1031	2.7163	5.38216	9.08688e-08	7.34375e-07
67B_0453	2.72279	8.03926	2.35865e-08	2.20672e-07
67B_0034	2.75014	6.90641	2.46329e-08	2.29429e-07
67B_1785	2.75439	11.2844	1.33225e-08	1.33033e-07
67B_1870	2.77962	10.9868	1.01635e-08	1.05022e-07
67B_0423	2.79258	7.97978	1.16305e-08	1.18415e-07
67B_1777	2.7928	10.5695	8.91693e-09	9.30676e-08
67B_0148	2.80212	7.13407	1.23006e-08	1.24627e-07
67B_1661	2.80333	7.92819	1.03614e-08	1.06537e-07
67B_0375	2.80704	8.72114	8.85358e-09	9.28732e-08
67B_1800	2.81658	9.23801	7.23611e-09	7.74712e-08
67B_0798	2.8169	8.72855	7.98291e-09	8.50283e-08
67B_0084	2.83416	0.599005	0.0153004	0.0276338
67B_0328	2.83536	5.63046	2.11285e-08	1.99473e-07
67B_1185	2.84249	5.81003	1.92837e-08	1.85427e-07
67B_1167	2.84324	2.38948	1.45694e-05	6.00408e-05
67B_1546	2.84497	10.7708	5.04973e-09	5.60871e-08
67B_0897	2.85514	6.54182	9.6158e-09	9.98601e-08
67B_1776	2.86547	11.4463	3.99507e-09	4.6322e-08
67B_0864	2.88126	7.01771	5.64951e-09	6.1758e-08
67B_0028	2.88639	11.7204	3.16361e-09	3.82024e-08
67B_0512	2.89304	7.94544	4.03126e-09	4.6322e-08
67B_1006	2.89917	8.95588	3.14841e-09	3.82024e-08
67B_0083	2.90678	6.57992	5.51e-09	6.05516e-08
67B_1522	2.91138	8.69581	2.80815e-09	3.4309e-08
67B_1788	2.91183	10.6176	2.43758e-09	3.03165e-08
67B_1893	2.92249	9.46636	2.24108e-09	2.80405e-08
67B_1051	2.93737	9.48871	1.90303e-09	2.45502e-08
67B_0545	2.9454	14.0471	1.6321e-09	2.14548e-08
67B_2010	2.94792	13.8339	1.58772e-09	2.10044e-08
67B_0094	2.94854	10.0396	1.64715e-09	2.15165e-08
67B_0849	2.95357	7.77918	2.11766e-09	2.68194e-08
67B_0160	2.96434	8.43404	1.71227e-09	2.22274e-08
67B_1528	2.96526	7.52465	2.06687e-09	2.63367e-08
67B_0535	2.98475	9.87472	1.10725e-09	1.52302e-08
67B_1508	3.00031	7.5405	1.34312e-09	1.78825e-08
67B_1731	3.00958	8.81747	9.68464e-10	1.37774e-08
67B_1442	3.01815	2.31667	2.61782e-06	1.36613e-05
67B_1876	3.03413	9.66458	6.39717e-10	9.40206e-09
67B_0659	3.03778	11.9932	5.87136e-10	8.90132e-09
67B_0536	3.04255	8.66297	6.68103e-10	9.63646e-09
67B_1404	3.04271	6.91347	1.08889e-09	1.50775e-08
67B_0887	3.04471	8.26032	7.26672e-10	1.0409e-08
67B_1568	3.04583	8.82987	6.47326e-10	9.40206e-09
67B_0429	3.04756	8.73711	6.44603e-10	9.40206e-09
67B_0169	3.04917	8.55655	6.41468e-10	9.40206e-09
67B_0543	3.05603	8.4685	6.10898e-10	9.12831e-09
67B_1096	3.05637	6.95464	9.80866e-10	1.38589e-08
67B_0433	3.0601	11.3666	4.59448e-10	7.12144e-09
67B_1869	3.07279	11.3515	3.98135e-10	6.26459e-09
67B_1903	3.07368	7.69952	6.08779e-10	9.12831e-09
67B_0413	3.09427	5.48997	2.05283e-09	2.63193e-08
67B_1842	3.10845	9.30293	3.03211e-10	4.88193e-09
67B_1195	3.11665	7.98036	3.40821e-10	5.4037e-09
67B_1406	3.15957	8.10441	2.1092e-10	3.44945e-09
67B_0454	3.16305	6.782	3.23734e-10	5.17227e-09
67B_0906	3.17068	8.18867	1.75628e-10	2.91824e-09
67B_0859	3.19772	3.75003	1.33106e-08	1.33033e-07
67B_0762	3.20551	7.57643	1.35892e-10	2.2947e-09
67B_0886	3.20632	9.16216	1.00905e-10	1.73206e-09
67B_1490	3.2181	9.76677	7.78742e-11	1.34787e-09
67B_0275	3.22096	9.61571	7.57324e-11	1.32182e-09
67B_1798	3.2273	10.026	6.98657e-11	1.22975e-09
67B_0346	3.23383	6.22783	2.10808e-10	3.44945e-09
67B_1488	3.25732	8.46793	6.19163e-11	1.09915e-09
67B_0793	3.27831	4.67049	1.03014e-09	1.44568e-08
67B_0515	3.2789	8.25862	5.2437e-11	9.38893e-10
67B_1581	3.29328	8.72441	3.943e-11	7.18387e-10
67B_1789	3.29653	9.6433	3.19674e-11	5.98165e-10
67B_0376	3.30623	8.5866	3.58631e-11	6.65068e-10
67B_1176	3.32241	11.2749	2.2491e-11	4.2467e-10
67B_1537	3.33741	9.21997	2.21032e-11	4.21178e-10
67B_1439	3.3465	8.53237	2.19264e-11	4.21178e-10
67B_1783	3.36032	11.2406	1.43725e-11	2.87036e-10
67B_1100	3.38728	5.13034	1.39505e-10	2.3367e-09
67B_0655	3.38951	12.8169	1.00365e-11	2.0437e-10
67B_0816	3.40374	7.79891	1.46649e-11	2.90086e-10
67B_1025	3.42481	6.66203	2.11557e-11	4.10659e-10
67B_1729	3.43319	11.1055	6.08233e-12	1.2633e-10
67B_1721	3.47134	10.5559	3.89496e-12	8.34004e-11
67B_1198	3.48382	10.5075	3.3552e-12	7.25912e-11
67B_1931	3.48828	6.85982	8.45899e-12	1.73954e-10
67B_0900	3.51363	8.9215	2.89628e-12	6.39955e-11
67B_0225	3.52254	9.3565	2.52266e-12	5.63394e-11
67B_1367	3.54216	7.51748	3.2192e-12	7.03819e-11
67B_0226	3.58538	9.57647	1.14306e-12	2.63792e-11
67B_1610	3.59499	11.3565	8.69461e-13	2.07571e-11
67B_1641	3.60499	8.21218	1.1848e-12	2.7042e-11
67B_0280	3.60788	9.61773	8.56545e-13	2.06866e-11
67B_0123	3.635	10.9984	5.38292e-13	1.33099e-11
67B_1193	3.63756	8.97626	6.67431e-13	1.63089e-11
67B_1745	3.64394	11.4045	4.76508e-13	1.19242e-11
67B_1750	3.663	6.92578	1.00754e-12	2.37801e-11
67B_1147	3.6683	10.5298	3.62623e-13	9.18497e-12
67B_1224	3.74867	9.66538	1.55429e-13	4.19254e-12
67B_0241	3.76115	8.91673	1.4848e-13	4.05779e-12
67B_1313	3.76161	9.51611	1.38165e-13	3.82624e-12
67B_1742	3.77063	9.60309	1.21729e-13	3.46344e-12
67B_1097	3.78425	5.72646	1.05932e-12	2.47215e-11
67B_0791	3.80796	6.9566	2.03265e-13	5.34406e-12
67B_1393	3.81638	9.75495	6.82116e-14	1.96771e-12
67B_0902	3.81686	6.22066	3.44994e-13	8.84634e-12
67B_0122	3.81763	13.0851	5.5868e-14	1.65768e-12
67B_0332	3.84715	8.23528	6.60086e-14	1.93098e-12
67B_0032	3.8614	10.7073	3.32747e-14	1.07987e-12
67B_0234	3.8696	9.1956	3.87459e-14	1.21056e-12
67B_0010	3.87756	8.55684	4.14183e-14	1.26509e-12
67B_0648	3.87833	9.12821	3.5347e-14	1.12947e-12
67B_0240	3.88077	10.5381	2.60317e-14	8.58218e-13
67B_1359	3.88247	6.41038	1.34982e-13	3.78862e-12
67B_0888	3.89379	8.2139	3.90502e-14	1.21056e-12
67B_1753	3.89402	11.2172	2.20252e-14	7.37845e-13
67B_0051	3.94765	11.4584	1.11903e-14	3.93938e-13
67B_1899	3.97718	9.41893	9.93076e-15	3.55624e-13
67B_1521	3.98415	7.79369	1.42373e-14	4.92849e-13
67B_1743	4.00543	11.2824	5.42357e-15	1.97627e-13
67B_1570	4.06381	11.659	2.58117e-15	9.92795e-14
67B_0787	4.07624	9.01276	3.11618e-15	1.17678e-13
67B_1741	4.12497	9.54079	1.52159e-15	5.96291e-14
67B_0884	4.13421	9.84433	1.27679e-15	5.09981e-14
67B_1830	4.1407	10.0355	1.15553e-15	4.70596e-14
67B_0153	4.14832	10.2892	1.02805e-15	4.2705e-14
67B_0556	4.17066	6.60425	4.00497e-15	1.48541e-13
67B_1487	4.182	10.2633	6.74823e-16	2.86042e-14
67B_1138	4.21008	12.761	3.98696e-16	1.8002e-14
67B_0078	4.21544	10.4698	3.79743e-16	1.75273e-14
67B_1748	4.22653	8.97764	4.91621e-16	2.17255e-14
67B_0771	4.27242	9.60696	2.34815e-16	1.10844e-14
67B_0551	4.30058	7.14017	5.06427e-16	2.19135e-14
67B_0214	4.35342	9.92328	7.83304e-17	3.87363e-15
67B_1554	4.35585	13.5484	6.09127e-17	3.08575e-15
67B_1520	4.37067	8.59605	8.80426e-17	4.25266e-15
67B_0797	4.38166	14.0892	4.35879e-17	2.2633e-15
67B_0770	4.3889	11.1929	4.03407e-17	2.1484e-15
67B_1137	4.48501	12.785	1.14501e-17	6.79481e-16
67B_0320	4.48621	9.5679	1.56015e-17	8.52748e-16
67B_1358	4.48623	9.67776	1.51376e-17	8.4975e-16
67B_0215	4.50474	10.4849	1.06572e-17	6.51027e-16
67B_1712	4.52415	8.39148	1.50844e-17	8.4975e-16
67B_1856	4.5309	11.2529	6.37613e-18	4.13851e-16
67B_0278	4.54953	10.5888	5.80942e-18	3.89231e-16
67B_0589	4.556	9.53124	6.74407e-18	4.24467e-16
67B_0281	4.6019	10.9733	2.51698e-18	1.86706e-16
67B_0761	4.60996	8.43352	4.47149e-18	3.09576e-16
67B_0059	4.68327	7.85596	2.7559e-18	1.97379e-16
67B_1441	4.69341	9.26032	1.20339e-18	9.2572e-17
67B_0788	4.70033	14.1982	6.78174e-19	5.86903e-17
67B_0425	4.70286	10.3328	8.45682e-19	6.86995e-17
67B_0326	4.70816	9.70144	8.59984e-19	6.86995e-17
67B_1710	4.76988	12.6343	2.71872e-19	2.45512e-17
67B_0625	4.7964	12.3347	1.9161e-19	1.89512e-17
67B_1223	4.80345	13.2928	1.73695e-19	1.80382e-17
67B_1759	4.82217	9.31051	2.23547e-19	2.11049e-17
67B_1746	4.83905	13.4819	1.08269e-19	1.3228e-17
67B_1024	4.83928	9.80498	1.54749e-19	1.69165e-17
67B_0364	4.84305	10.8967	1.20971e-19	1.39587e-17
67B_1700	4.93352	0.718736	0.000415183	0.00116094
67B_0277	5.05211	10.8113	7.78189e-21	1.34692e-18
67B_0041	5.07208	7.6577	2.83628e-20	3.9273e-18
67B_1346	5.11596	13.7976	2.68962e-21	6.20703e-19
67B_1364	5.14152	9.52677	3.22992e-21	6.70854e-19
67B_0279	5.15324	12.1705	1.63322e-21	4.24025e-19
67B_0110	5.29554	6.83599	6.69363e-21	1.26388e-18
67B_1744	5.35419	11.5107	1.29179e-22	3.83293e-20
67B_1472	5.358	11.4229	1.22023e-22	3.83293e-20
67B_0329	5.44715	8.40947	1.27239e-22	3.83293e-20
67B_0424	5.73437	11.2219	8.08473e-25	4.198e-22
67B_0111	6.86751	9.14462	8.36707e-31	5.7928e-28
67B_0172	7.16521	13.3607	1.44524e-33	1.50088e-30
67B_1365	7.97508	12.4777	2.96501e-38	6.15833e-35

## Sheet: Table_S10
Table S10: Differentially expressed genes in B.longum PRL2022 in bi-association with B. breve PRL2012 in IGSM, respect to the control.
Gene name	logFC	logCPM	PValue	FDR
67B_0955	-5.85681	1.41757	0.000168725	0.000517358
67B_0267	-5.80985	1.38655	0.00025409	0.000741203
67B_0707	-5.66942	1.2901	0.000385039	0.00106179
67B_0695	-5.12774	0.969942	0.000869402	0.00217821
67B_1077	-4.96308	2.45253	2.51571e-08	2.51813e-07
67B_1214	-4.66605	2.90946	2.16577e-09	3.17544e-08
67B_0474	-4.453	9.31169	2.05196e-20	5.34023e-18
67B_0669	-4.43655	0.621635	0.0128042	0.0235498
67B_0692	-4.33311	0.580473	0.0227781	0.0394215
67B_1039	-4.09654	3.22392	2.15762e-09	3.17544e-08
67B_0152	-4.02274	1.74614	5.96766e-05	0.000213482
67B_0749	-3.96792	2.78995	1.57089e-07	1.22494e-06
67B_1714	-3.94905	8.05024	7.59344e-17	9.88097e-15
67B_1690	-3.92529	3.08884	1.34323e-08	1.48234e-07
67B_0966	-3.92187	1.67333	0.000120564	0.000390379
67B_1808	-3.86619	4.7052	9.40152e-13	4.29794e-11
67B_1967	-3.79583	5.16886	2.86936e-13	1.67779e-11
67B_0959	-3.78454	4.95504	8.28752e-13	4.10824e-11
67B_0251	-3.76705	3.20696	9.90644e-09	1.15872e-07
67B_0258	-3.70903	5.58836	1.50369e-13	9.78336e-12
67B_1676	-3.69586	3.36901	3.56736e-09	4.88634e-08
67B_0247	-3.67579	2.56002	8.39245e-07	5.31073e-06
67B_0248	-3.67233	2.88421	1.6858e-07	1.29514e-06
67B_0958	-3.63702	5.73711	2.85768e-13	1.67779e-11
67B_1595	-3.63325	6.741	2.74575e-14	2.00775e-12
67B_1962	-3.62786	10.0545	2.74717e-15	2.38317e-13
67B_0268	-3.58776	3.07325	6.17351e-08	5.54019e-07
67B_1961	-3.56885	8.58049	1.13686e-14	9.46781e-13
67B_0853	-3.56579	1.43998	0.00110774	0.00267553
67B_1596	-3.54913	3.76399	1.76653e-09	2.68461e-08
67B_1864	-3.52136	6.15464	3.1206e-13	1.75597e-11
67B_0173	-3.50159	8.67588	2.79658e-14	2.00775e-12
67B_0989	-3.48264	2.98292	1.77155e-07	1.35602e-06
67B_1754	-3.45524	6.48477	4.36417e-13	2.32979e-11
67B_0976	-3.45332	2.704	1.47814e-06	8.47118e-06
67B_0253	-3.44416	3.52664	1.9485e-08	2.05927e-07
67B_0954	-3.41656	5.57328	4.67284e-12	1.60294e-10
67B_0249	-3.41362	5.37093	8.74249e-12	2.84404e-10
67B_0026	-3.36587	4.17462	9.81989e-10	1.6356e-08
67B_0700	-3.33409	5.26552	2.75902e-11	7.76255e-10
67B_0710	-3.31917	2.60558	5.21554e-06	2.50202e-05
67B_0712	-3.31032	3.42066	7.33258e-08	6.46882e-07
67B_0138	-3.30935	1.87011	0.00011596	0.000379604
67B_0554	-3.29535	1.27043	0.00357098	0.0076562
67B_0882	-3.2949	2.5915	5.21554e-06	2.50202e-05
67B_1290	-3.28572	6.79182	2.01649e-12	7.92138e-11
67B_0778	-3.28386	3.67804	1.2779e-08	1.43042e-07
67B_1633	-3.27546	5.27014	5.29965e-11	1.25385e-09
67B_0246	-3.2725	1.84209	0.00011596	0.000379604
67B_0386	-3.27174	6.84455	2.51948e-12	9.36707e-11
67B_0999	-3.26598	6.88506	2.38757e-12	9.03804e-11
67B_0150	-3.23979	2.2246	3.32156e-05	0.000128065
67B_1018	-3.23789	1.23762	0.00532163	0.0108411
67B_0957	-3.23683	6.22045	8.90545e-12	2.85249e-10
67B_1016	-3.21961	2.78226	2.02444e-06	1.0989e-05
67B_0956	-3.21859	5.69288	3.09669e-11	8.26578e-10
67B_0269	-3.17977	5.03899	2.53708e-10	5.12835e-09
67B_0407	-3.17118	3.69592	4.1685e-08	3.87785e-07
67B_1960	-3.1652	6.33229	1.70986e-11	5.14742e-10
67B_1683	-3.15476	6.08589	2.90226e-11	7.95066e-10
67B_0259	-3.1534	5.18635	1.85279e-10	3.93623e-09
67B_1863	-3.15168	6.06229	3.29834e-11	8.69259e-10
67B_0713	-3.1225	3.39801	2.21254e-07	1.65108e-06
67B_1634	-3.11201	5.91055	6.59153e-11	1.52484e-09
67B_0702	-3.10215	3.75985	4.35855e-08	4.02925e-07
67B_0960	-3.09052	7.17401	1.68363e-11	5.14742e-10
67B_0262	-3.08561	5.28301	3.49123e-10	6.79321e-09
67B_1629	-3.06864	5.04598	7.16402e-10	1.26402e-08
67B_0145	-3.04861	6.79024	4.31474e-11	1.06944e-09
67B_0645	-3.04374	5.68013	1.85216e-10	3.93623e-09
67B_0121	-3.04164	1.68319	0.000605388	0.00157611
67B_1422	-3.03668	4.42922	4.60777e-09	6.03357e-08
67B_0207	-3.03432	8.32658	1.75536e-11	5.14742e-10
67B_0250	-3.02936	4.71026	2.36502e-09	3.43259e-08
67B_1357	-3.01354	4.0562	2.03654e-08	2.08871e-07
67B_0767	-2.99728	5.58022	4.48448e-10	8.41144e-09
67B_1530	-2.98352	2.99084	2.51922e-06	1.33122e-05
67B_1914	-2.96758	8.20337	4.36695e-11	1.06965e-09
67B_1845	-2.94943	6.13138	2.86613e-10	5.68313e-09
67B_0144	-2.94548	2.95693	1.98984e-06	1.08451e-05
67B_0261	-2.9403	3.40085	4.85783e-07	3.26258e-06
67B_0135	-2.93815	3.51276	4.49202e-07	3.07115e-06
67B_0848	-2.92891	1.06027	0.01803	0.0320567
67B_0780	-2.92119	4.57349	9.87289e-09	1.15872e-07
67B_1011	-2.91631	6.75977	2.06293e-10	4.29502e-09
67B_1913	-2.91569	5.02347	2.91553e-09	4.04676e-08
67B_1945	-2.89882	4.03475	7.7518e-08	6.80981e-07
67B_0252	-2.89846	3.36558	8.35479e-07	5.30325e-06
67B_1693	-2.88364	4.24113	3.91044e-08	3.68395e-07
67B_0968	-2.87749	1.97133	0.000385663	0.00106211
67B_1037	-2.87499	3.67264	2.35517e-07	1.75045e-06
67B_0980	-2.87384	3.56477	4.87809e-07	3.26566e-06
67B_0705	-2.85862	2.25135	0.000158523	0.00049187
67B_2000	-2.85808	5.69167	1.62133e-09	2.54658e-08
67B_1632	-2.85762	5.69794	1.52486e-09	2.42348e-08
67B_1291	-2.85411	6.21889	7.36985e-10	1.28941e-08
67B_0473	-2.85269	4.51313	2.16401e-08	2.18712e-07
67B_1621	-2.84589	5.45526	2.81999e-09	3.96705e-08
67B_0667	-2.83711	1.94484	0.000512474	0.0013592
67B_1390	-2.8323	8.57595	2.20201e-10	4.49469e-09
67B_0672	-2.83143	5.20619	5.04196e-09	6.47986e-08
67B_0256	-2.82356	3.41836	8.96778e-07	5.55682e-06
67B_0402	-2.80588	4.40568	4.37373e-08	4.02925e-07
67B_1566	-2.79508	2.6652	4.68277e-05	0.000173171
67B_0964	-2.79157	3.69857	6.0187e-07	3.96548e-06
67B_1920	-2.78753	4.01079	1.6036e-07	1.23655e-06
67B_0257	-2.7813	3.37669	1.33657e-06	7.773e-06
67B_0839	-2.77396	4.83024	2.07011e-08	2.11273e-07
67B_0993	-2.77284	4.00949	1.92312e-07	1.4507e-06
67B_1635	-2.76532	7.17443	9.60703e-10	1.61305e-08
67B_0990	-2.76251	2.43531	8.70715e-05	0.000295592
67B_1090	-2.75987	3.37266	2.70374e-06	1.41793e-05
67B_1636	-2.75979	7.78279	7.10567e-10	1.26402e-08
67B_1030	-2.75306	3.3607	1.52865e-06	8.6523e-06
67B_0977	-2.73997	1.86581	0.000911206	0.00225849
67B_1919	-2.73918	5.21785	1.27266e-08	1.43042e-07
67B_0260	-2.73635	6.35276	2.46385e-09	3.53775e-08
67B_2037	-2.73329	7.39422	1.2079e-09	1.9345e-08
67B_1034	-2.72806	5.95284	4.4762e-09	5.89839e-08
67B_1040	-2.72462	5.48713	9.78458e-09	1.15809e-07
67B_0981	-2.71438	2.94382	1.17825e-05	5.20832e-05
67B_0303	-2.7039	6.58823	2.88205e-09	4.02713e-08
67B_0961	-2.7023	8.41236	1.18553e-09	1.91338e-08
67B_0254	-2.70105	3.32063	3.02055e-06	1.56437e-05
67B_1374	-2.6985	9.09689	1.00733e-09	1.66448e-08
67B_1627	-2.69828	4.42836	1.11618e-07	9.14912e-07
67B_0729	-2.67373	4.50939	1.18539e-07	9.63582e-07
67B_0722	-2.67191	7.26625	2.60825e-09	3.69413e-08
67B_1045	-2.67	5.81667	1.05298e-08	1.21795e-07
67B_0837	-2.66464	5.57277	1.38778e-08	1.52071e-07
67B_0615	-2.6603	4.59049	9.17582e-08	7.82954e-07
67B_0208	-2.65762	5.86634	1.07036e-08	1.23121e-07
67B_0754	-2.65743	6.85266	4.15089e-09	5.50456e-08
67B_0994	-2.65374	6.24061	7.76772e-09	9.62642e-08
67B_1407	-2.64888	3.98577	6.46433e-07	4.24566e-06
67B_0827	-2.64764	5.3086	2.82e-08	2.76945e-07
67B_1854	-2.64448	2.89009	1.97191e-05	8.06584e-05
67B_1426	-2.64159	6.36453	7.72185e-09	9.62642e-08
67B_0689	-2.64006	1.43027	0.00344797	0.00742365
67B_0820	-2.638	6.98972	4.68761e-09	6.09975e-08
67B_1715	-2.63439	5.71785	1.66743e-08	1.7803e-07
67B_0736	-2.63151	2.0939	0.000407061	0.0011166
67B_1902	-2.62776	6.31624	9.21411e-09	1.10889e-07
67B_1810	-2.62257	3.47989	2.82465e-06	1.47762e-05
67B_0045	-2.61482	4.84434	8.78445e-08	7.55753e-07
67B_0174	-2.60856	8.45507	3.70156e-09	5.00479e-08
67B_0372	-2.60562	5.47878	3.33099e-08	3.19591e-07
67B_1806	-2.60409	6.58714	9.78979e-09	1.15809e-07
67B_2002	-2.59968	8.37318	4.1434e-09	5.50456e-08
67B_1424	-2.59057	5.56301	3.64409e-08	3.48027e-07
67B_0679	-2.57744	4.05329	7.04266e-07	4.61095e-06
67B_1180	-2.57416	7.33929	8.42412e-09	1.03171e-07
67B_0908	-2.56909	5.43027	5.20093e-08	4.72853e-07
67B_0907	-2.56541	7.03248	1.05203e-08	1.21795e-07
67B_1431	-2.55524	4.42207	3.93386e-07	2.73923e-06
67B_0016	-2.55076	7.20116	1.18057e-08	1.34314e-07
67B_2017	-2.54855	3.76406	2.49323e-06	1.32421e-05
67B_1475	-2.54609	2.48643	0.000286786	0.000819052
67B_0271	-2.54577	7.91729	9.14593e-09	1.10708e-07
67B_0494	-2.53023	7.90583	1.12474e-08	1.28665e-07
67B_1421	-2.52896	5.28827	9.5983e-08	8.12344e-07
67B_1932	-2.5276	7.17952	1.51788e-08	1.63742e-07
67B_1741	-2.52098	6.29133	3.09051e-08	3.00674e-07
67B_1288	-2.50962	5.45941	8.29225e-08	7.17519e-07
67B_0133	-2.50443	3.38838	8.78275e-06	3.97515e-05
67B_1758	-2.50014	6.43915	3.2901e-08	3.17129e-07
67B_0953	-2.49614	4.96559	2.36252e-07	1.75045e-06
67B_0263	-2.49217	2.00075	0.00090678	0.00225288
67B_0728	-2.48661	5.36126	1.3253e-07	1.06126e-06
67B_0014	-2.48229	6.81158	3.25147e-08	3.14863e-07
67B_1012	-2.47798	6.47062	4.17214e-08	3.87785e-07
67B_0136	-2.47072	2.2223	0.000686184	0.00176593
67B_1852	-2.46411	6.77675	4.02024e-08	3.77033e-07
67B_1723	-2.4628	7.42927	2.84859e-08	2.7844e-07
67B_0985	-2.46106	4.43818	9.70554e-07	5.94322e-06
67B_0134	-2.45652	3.01627	4.3577e-05	0.00016246
67B_0766	-2.45037	9.71729	2.00177e-08	2.0875e-07
67B_0360	-2.44901	7.98317	2.80775e-08	2.76945e-07
67B_1587	-2.43804	7.0981	4.40636e-08	4.04143e-07
67B_1410	-2.42431	5.155	3.02243e-07	2.1699e-06
67B_1474	-2.42407	3.80316	4.62082e-06	2.269e-05
67B_0603	-2.41598	4.30938	1.70701e-06	9.52813e-06
67B_0965	-2.41368	2.56431	0.000292049	0.000831801
67B_0686	-2.40396	7.16678	6.45047e-08	5.76389e-07
67B_0978	-2.40177	1.93991	0.00156139	0.0036485
67B_2036	-2.39712	7.26307	6.69605e-08	5.95777e-07
67B_0297	-2.39666	6.09726	1.33587e-07	1.06238e-06
67B_1921	-2.38993	3.62719	8.94828e-06	4.04129e-05
67B_1038	-2.37978	7.1496	8.25846e-08	7.17519e-07
67B_1035	-2.37592	5.11322	5.22776e-07	3.48852e-06
67B_0992	-2.36957	6.87346	1.05253e-07	8.66152e-07
67B_0963	-2.36756	3.94636	4.55982e-06	2.24949e-05
67B_1736	-2.36538	5.81935	2.38218e-07	1.75254e-06
67B_0869	-2.36529	5.53569	3.4021e-07	2.40924e-06
67B_0979	-2.36268	3.35189	2.36749e-05	9.55254e-05
67B_0828	-2.36048	7.78823	8.30557e-08	7.17519e-07
67B_1425	-2.35963	4.72311	1.08676e-06	6.50182e-06
67B_0495	-2.35834	7.1227	1.04973e-07	8.66152e-07
67B_0401	-2.35767	4.843	9.09687e-07	5.60346e-06
67B_1496	-2.35229	4.92799	8.41759e-07	5.31073e-06
67B_0998	-2.35181	7.59709	9.56049e-08	8.12344e-07
67B_1389	-2.34493	7.86683	9.72295e-08	8.19562e-07
67B_1500	-2.34326	2.51883	0.000433884	0.00117776
67B_1963	-2.33902	7.78417	1.04347e-07	8.65538e-07
67B_0505	-2.33802	5.99841	2.71854e-07	1.96527e-06
67B_0704	-2.33512	2.92763	0.000112948	0.000370911
67B_1540	-2.33327	3.04323	7.38807e-05	0.000256794
67B_1737	-2.32409	6.69663	1.88848e-07	1.42975e-06
67B_1292	-2.30383	6.1504	3.21163e-07	2.28994e-06
67B_1946	-2.28466	4.34748	4.33551e-06	2.1543e-05
67B_0127	-2.28268	7.176	2.37517e-07	1.75254e-06
67B_1689	-2.27913	3.47528	2.90365e-05	0.000114713
67B_1499	-2.27727	3.45921	3.2673e-05	0.000126441
67B_1457	-2.27601	8.11052	1.93496e-07	1.45436e-06
67B_1047	-2.26727	4.53763	3.7419e-06	1.8818e-05
67B_0786	-2.26695	6.25698	4.53564e-07	3.07596e-06
67B_1667	-2.26446	1.85149	0.00357437	0.0076562
67B_1041	-2.26423	5.45374	1.06787e-06	6.41012e-06
67B_0005	-2.26398	4.08488	9.12252e-06	4.11106e-05
67B_1427	-2.26331	6.55386	3.96964e-07	2.75493e-06
67B_1092	-2.26121	3.67844	1.91756e-05	7.89002e-05
67B_1494	-2.25545	2.73883	0.000249372	0.000731256
67B_0971	-2.24986	2.0769	0.0028986	0.00634583
67B_0451	-2.24466	3.6	3.07695e-05	0.000120192
67B_1918	-2.22991	7.40619	3.99589e-07	2.76394e-06
67B_0834	-2.22961	8.26559	3.16297e-07	2.26299e-06
67B_1373	-2.22921	7.78292	3.58718e-07	2.5317e-06
67B_1691	-2.22897	3.91337	1.68596e-05	7.02036e-05
67B_0044	-2.22354	6.27867	7.08936e-07	4.62697e-06
67B_1686	-2.21999	4.82524	3.31759e-06	1.685e-05
67B_0452	-2.21623	3.35297	7.28903e-05	0.000254742
67B_1412	-2.21552	5.35507	1.85763e-06	1.01779e-05
67B_1255	-2.214	1.80568	0.00472561	0.00976063
67B_1429	-2.21148	5.39423	1.63354e-06	9.14257e-06
67B_1036	-2.2051	3.33164	8.25987e-05	0.00028378
67B_1000	-2.20468	7.95568	4.41992e-07	3.03706e-06
67B_0940	-2.20141	4.91174	3.64158e-06	1.84024e-05
67B_1915	-2.19449	8.49406	4.52078e-07	3.0759e-06
67B_0970	-2.18988	3.16073	0.000128254	0.000411442
67B_0807	-2.18442	8.89309	4.61406e-07	3.11898e-06
67B_0698	-2.17619	4.8488	4.8898e-06	2.38981e-05
67B_0553	-2.17089	6.91869	8.89611e-07	5.52887e-06
67B_1042	-2.17069	7.36982	7.54779e-07	4.89548e-06
67B_1033	-2.16635	6.65785	1.06795e-06	6.41012e-06
67B_0681	-2.16521	5.45094	2.51332e-06	1.33122e-05
67B_1813	-2.16427	6.40455	1.2075e-06	7.08175e-06
67B_1408	-2.16185	7.03415	9.01751e-07	5.57105e-06
67B_0245	-2.15467	3.58522	5.52181e-05	0.000200286
67B_0996	-2.15418	8.06853	7.62284e-07	4.9288e-06
67B_0688	-2.1535	2.79471	0.000419412	0.00114634
67B_0867	-2.15282	7.54123	8.57768e-07	5.36298e-06
67B_1678	-2.15182	6.76198	1.15171e-06	6.81207e-06
67B_1076	-2.15172	4.81251	5.99605e-06	2.82439e-05
67B_1230	-2.14498	3.44867	0.000101375	0.000338777
67B_1966	-2.14055	4.49898	1.09733e-05	4.89216e-05
67B_1770	-2.13925	4.434	1.29349e-05	5.59886e-05
67B_1384	-2.13921	4.90339	6.34427e-06	2.96826e-05
67B_1014	-2.13851	3.98677	3.1294e-05	0.000121889
67B_0390	-2.1346	6.98216	1.26194e-06	7.38024e-06
67B_0758	-2.13446	6.82246	1.37343e-06	7.96512e-06
67B_0170	-2.13331	7.68209	1.0451e-06	6.34372e-06
67B_0946	-2.13112	4.33523	1.41876e-05	6.04061e-05
67B_0752	-2.12814	5.89965	2.40971e-06	1.28514e-05
67B_0009	-2.12786	8.71665	8.77935e-07	5.47263e-06
67B_0779	-2.12659	4.85086	7.8256e-06	3.573e-05
67B_0266	-2.12385	3.35489	0.000108897	0.000359309
67B_0202	-2.1133	7.22236	1.43328e-06	8.24333e-06
67B_1677	-2.11271	5.64342	3.25093e-06	1.663e-05
67B_0671	-2.10823	6.72186	1.85485e-06	1.01779e-05
67B_0025	-2.10472	5.24862	5.314e-06	2.54339e-05
67B_1757	-2.10343	2.16081	0.00331122	0.00717373
67B_2018	-2.10215	5.68637	3.83231e-06	1.92262e-05
67B_2028	-2.10145	7.49549	1.52789e-06	8.6523e-06
67B_0699	-2.09909	6.10929	2.88568e-06	1.50576e-05
67B_1293	-2.09726	4.36125	1.87986e-05	7.75023e-05
67B_1807	-2.09431	2.48931	0.00136977	0.00322244
67B_0235	-2.09179	6.19419	2.95298e-06	1.53703e-05
67B_0974	-2.09067	2.87348	0.000414478	0.00113545
67B_0814	-2.08961	3.55102	8.51184e-05	0.000290996
67B_0264	-2.08958	3.60973	9.91179e-05	0.000331774
67B_0024	-2.08875	7.38027	1.7612e-06	9.80431e-06
67B_0715	-2.0851	4.21018	2.36294e-05	9.55254e-05
67B_0988	-2.08156	4.90392	9.90472e-06	4.44432e-05
67B_0987	-2.07609	3.78724	7.30457e-05	0.000254742
67B_0211	-2.07325	3.05391	0.000345538	0.000964355
67B_0750	-2.07002	3.22385	0.000199248	0.000600338
67B_0765	-2.06785	9.21916	1.61031e-06	9.03684e-06
67B_0969	-2.06411	2.85294	0.0005721	0.00149637
67B_0726	-2.0611	4.8544	1.17497e-05	5.20487e-05
67B_2025	-2.06004	8.78616	1.81357e-06	9.989e-06
67B_0637	-2.05592	4.74154	1.49052e-05	6.30746e-05
67B_0217	-2.05179	8.07208	2.22899e-06	1.19607e-05
67B_2019	-2.05144	4.88464	1.25083e-05	5.47106e-05
67B_0768	-2.04995	6.31323	4.09348e-06	2.04028e-05
67B_1611	-2.04905	5.47356	7.56982e-06	3.47049e-05
67B_1774	-2.0427	3.50587	0.000147335	0.000463372
67B_0991	-2.04146	4.26051	3.4682e-05	0.000132249
67B_0665	-2.03656	4.45571	2.93991e-05	0.000115926
67B_0751	-2.03478	6.79193	3.7203e-06	1.87546e-05
67B_0506	-2.03392	7.13667	3.3182e-06	1.685e-05
67B_1726	-2.02998	5.24328	1.15879e-05	5.14412e-05
67B_0633	-2.02356	9.39579	2.55828e-06	1.34844e-05
67B_0639	-2.01742	7.04878	4.09623e-06	2.04028e-05
67B_1585	-2.01722	5.12108	1.28872e-05	5.5898e-05
67B_1398	-2.01597	4.56286	2.44528e-05	9.82832e-05
67B_0714	-2.01155	3.40611	0.000229841	0.000681665
67B_0706	-2.01142	4.49068	3.29072e-05	0.000127111
67B_0049	-2.00588	4.80648	2.0984e-05	8.54963e-05
67B_1430	-2.00567	5.09151	1.53682e-05	6.47703e-05
67B_0685	-2.00537	9.3496	3.10368e-06	1.60344e-05
67B_0863	-2.00314	4.18908	4.36193e-05	0.00016246
67B_1132	-2.00047	6.57231	5.97491e-06	2.82081e-05
67B_0986	-1.99843	4.61155	2.96149e-05	0.000116556
67B_0838	-1.9921	3.54411	0.000206683	0.000618267
67B_0172	-1.98996	7.20689	5.18579e-06	2.50202e-05
67B_0634	-1.98713	5.44727	1.28689e-05	5.5898e-05
67B_0962	-1.98489	2.67401	0.00162907	0.00378627
67B_1692	-1.97879	3.87956	0.00010331	0.000343596
67B_2035	-1.97871	7.70156	5.15837e-06	2.49761e-05
67B_1078	-1.97677	2.08203	0.00526364	0.010744
67B_0012	-1.97623	7.48372	5.48426e-06	2.61287e-05
67B_2027	-1.97147	6.69876	7.35828e-06	3.38937e-05
67B_1674	-1.96622	2.96855	0.000712592	0.00182416
67B_1370	-1.96498	5.72045	1.30485e-05	5.62464e-05
67B_0674	-1.96329	7.95062	5.74961e-06	2.72838e-05
67B_1973	-1.96288	8.60538	5.1128e-06	2.48132e-05
67B_1684	-1.96244	4.86877	2.84917e-05	0.00011299
67B_0725	-1.95951	5.40565	1.655e-05	6.91908e-05
67B_0345	-1.95416	5.00793	2.97381e-05	0.00011682
67B_1922	-1.94921	5.78984	1.40875e-05	6.01029e-05
67B_1001	-1.94624	5.60211	1.67027e-05	6.96894e-05
67B_0684	-1.94076	4.23081	7.77564e-05	0.000268472
67B_0077	-1.93873	2.74905	0.00129454	0.00306974
67B_0644	-1.93734	5.49935	2.09314e-05	8.54493e-05
67B_0836	-1.9373	4.12631	9.09451e-05	0.000306723
67B_0380	-1.92104	6.59049	1.25541e-05	5.47958e-05
67B_0265	-1.90854	4.58262	6.6656e-05	0.000235616
67B_1638	-1.90642	7.09673	1.2248e-05	5.40263e-05
67B_0643	-1.90554	6.81571	1.33516e-05	5.74338e-05
67B_0677	-1.90494	3.53771	0.000313973	0.000885761
67B_1855	-1.90471	4.28126	8.56111e-05	0.000291722
67B_1890	-1.9044	4.9332	4.16456e-05	0.000155946
67B_1435	-1.89839	6.20252	1.85272e-05	7.6535e-05
67B_0389	-1.89595	5.84451	2.35969e-05	9.55254e-05
67B_0783	-1.89066	3.319	0.000469639	0.00125841
67B_0662	-1.88844	5.53688	2.89677e-05	0.000114659
67B_1584	-1.8871	6.93182	1.56059e-05	6.55071e-05
67B_0419	-1.88389	8.64526	1.14119e-05	5.07682e-05
67B_1925	-1.88238	8.25477	1.23266e-05	5.42015e-05
67B_0216	-1.87633	7.03906	1.65119e-05	6.91707e-05
67B_0342	-1.87118	7.12533	1.7125e-05	7.11661e-05
67B_0862	-1.87097	3.45524	0.000605613	0.00157611
67B_1590	-1.86679	3.98787	0.000177337	0.000542965
67B_1258	-1.86658	2.32255	0.00546273	0.0110744
67B_1936	-1.86588	8.25966	1.45375e-05	6.17694e-05
67B_1985	-1.85632	6.7533	2.16572e-05	8.8067e-05
67B_1724	-1.85587	8.68129	1.50181e-05	6.34233e-05
67B_0941	-1.85509	2.18166	0.00949428	0.0180521
67B_1644	-1.85393	3.78679	0.000297269	0.000844357
67B_1159	-1.8436	6.59445	2.5673e-05	0.000102791
67B_1965	-1.84299	5.46435	4.80595e-05	0.000177097
67B_0344	-1.84019	4.62317	0.000101536	0.000338777
67B_0757	-1.83884	9.06501	1.73478e-05	7.18052e-05
67B_1610	-1.82861	8.70303	1.96584e-05	8.05684e-05
67B_0530	-1.81502	4.06898	0.000241183	0.000710245
67B_0619	-1.8142	4.45164	0.000152629	0.000475709
67B_0661	-1.81211	7.08191	3.05961e-05	0.000119739
67B_1552	-1.81048	5.54167	5.84595e-05	0.000210212
67B_1812	-1.80388	5.37454	7.14611e-05	0.000251321
67B_0708	-1.80119	7.04572	3.38288e-05	0.000129708
67B_0782	-1.80039	3.26288	0.00105366	0.00256875
67B_1853	-1.80009	8.2889	2.70335e-05	0.000107617
67B_0664	-1.79408	4.65941	0.00014919	0.000467087
67B_1419	-1.79223	3.2598	0.0011872	0.00284437
67B_1622	-1.78813	6.10489	5.1622e-05	0.00018922
67B_1820	-1.78654	6.31235	4.93422e-05	0.000181503
67B_0826	-1.77778	4.17968	0.000272574	0.000783838
67B_0703	-1.77776	3.95939	0.000419676	0.00114634
67B_0967	-1.77618	2.12543	0.00897174	0.0172198
67B_0629	-1.77505	6.47062	5.22745e-05	0.000191275
67B_1091	-1.76781	5.02401	0.000138641	0.000439347
67B_0229	-1.76752	6.3064	5.78185e-05	0.00020899
67B_0442	-1.76666	6.50445	5.4684e-05	0.000198695
67B_1428	-1.76611	6.44112	5.81407e-05	0.000209427
67B_1948	-1.76234	4.92852	0.000154836	0.000481867
67B_1108	-1.75978	5.20415	0.000119562	0.000388951
67B_0878	-1.75968	2.51924	0.00550562	0.0111505
67B_1970	-1.7577	8.56071	3.9517e-05	0.000149318
67B_0408	-1.75539	5.3226	0.000104373	0.000346579
67B_0013	-1.75522	6.01356	7.23631e-05	0.000253636
67B_0640	-1.7532	8.56666	4.1226e-05	0.000154653
67B_0243	-1.75298	4.94913	0.000148713	0.000467
67B_1637	-1.75142	5.44964	0.000109364	0.000360278
67B_1032	-1.74846	5.09948	0.000146152	0.000460345
67B_0255	-1.74688	3.35492	0.0010901	0.00263905
67B_0723	-1.74641	5.07182	0.000151293	0.00047296
67B_0676	-1.73968	2.99796	0.00248381	0.00549553
67B_2020	-1.7392	6.55676	6.8595e-05	0.000242059
67B_0472	-1.73744	6.41062	7.30058e-05	0.000254742
67B_0040	-1.73695	7.66448	5.44521e-05	0.00019825
67B_0717	-1.73101	3.05247	0.00231663	0.00514751
67B_0119	-1.73035	4.35409	0.00035369	0.000983155
67B_1972	-1.72878	7.78954	5.80367e-05	0.000209415
67B_1950	-1.7285	2.23341	0.0121865	0.0225732
67B_0400	-1.72365	5.81504	0.00010598	0.000350797
67B_0105	-1.72245	5.35339	0.000137446	0.000437557
67B_0845	-1.71625	3.94399	0.000660319	0.00170569
67B_0683	-1.70997	5.73718	0.000119912	0.000389415
67B_1822	-1.70944	4.7124	0.000269529	0.000776155
67B_0709	-1.70623	3.26592	0.00161257	0.00375544
67B_0680	-1.706	5.98791	0.000117461	0.000383915
67B_0048	-1.70523	4.89701	0.000227439	0.000675504
67B_1160	-1.70055	5.37249	0.000166891	0.000514003
67B_1354	-1.69743	5.98357	0.000125038	0.000402364
67B_1497	-1.69541	3.65921	0.000907945	0.00225309
67B_1184	-1.69279	4.36412	0.000420106	0.00114634
67B_0001	-1.69024	8.41179	7.58787e-05	0.000262424
67B_0764	-1.68965	5.55811	0.000168547	0.000517358
67B_1924	-1.6862	7.55382	8.86206e-05	0.000299624
67B_0366	-1.68244	6.90057	0.000105323	0.000349176
67B_0315	-1.68091	6.32671	0.000126246	0.000405624
67B_1604	-1.67584	7.85357	9.36791e-05	0.000314074
67B_1336	-1.67329	4.48691	0.000437239	0.00118379
67B_0682	-1.66206	5.04437	0.000280118	0.000803313
67B_0716	-1.662	4.27379	0.000525196	0.0013894
67B_1998	-1.65745	5.16179	0.000261898	0.000759431
67B_1742	-1.65702	6.83838	0.000133621	0.000426032
67B_1846	-1.65057	8.74496	0.000106746	0.00035277
67B_1505	-1.64694	6.67277	0.000149021	0.000467087
67B_1467	-1.64402	5.90523	0.000207708	0.000620443
67B_1911	-1.64221	7.54329	0.000131206	0.000420264
67B_1628	-1.64096	8.14071	0.000124327	0.000401317
67B_2034	-1.63423	5.94711	0.000224756	0.000668489
67B_1009	-1.63257	6.15236	0.000202981	0.000608066
67B_1679	-1.62724	7.92996	0.000143363	0.000452853
67B_1233	-1.62696	2.02888	0.0174731	0.031173
67B_0781	-1.62689	5.22558	0.00032542	0.000915573
67B_0949	-1.62173	6.68669	0.000190319	0.000578459
67B_1768	-1.6192	5.01555	0.000397037	0.00109054
67B_1908	-1.61882	6.68427	0.000192751	0.000584145
67B_1464	-1.61611	5.48747	0.000313111	0.000884527
67B_0911	-1.6136	5.61759	0.000291324	0.000830872
67B_0605	-1.60995	5.97898	0.000257654	0.000750261
67B_0784	-1.60781	6.12847	0.000253301	0.000740693
67B_1295	-1.60079	3.87745	0.00134112	0.00316688
67B_1119	-1.59994	6.44494	0.000243803	0.000716947
67B_1192	-1.59975	2.28873	0.015267	0.0275919
67B_0437	-1.59843	6.43275	0.000251754	0.000737203
67B_0391	-1.59766	6.42494	0.000244859	0.000719035
67B_1498	-1.59091	6.57085	0.000254188	0.000741203
67B_0075	-1.58807	2.27988	0.015267	0.0275919
67B_0223	-1.58783	5.23197	0.000433267	0.00117776
67B_1988	-1.5822	7.36465	0.000231377	0.000683302
67B_0502	-1.57686	8.02342	0.000223243	0.000664938
67B_1286	-1.57647	2.88146	0.00541246	0.0109939
67B_1414	-1.57475	4.24164	0.00114279	0.00275382
67B_0205	-1.57267	5.20917	0.000482575	0.00129142
67B_1688	-1.56799	4.18839	0.00136951	0.00322244
67B_0203	-1.56064	8.96785	0.000236425	0.000697219
67B_1516	-1.55616	6.83039	0.000320124	0.000901891
67B_1927	-1.55148	7.18287	0.000308271	0.000872038
67B_1969	-1.54787	5.40112	0.000539092	0.00142435
67B_2026	-1.53604	6.82954	0.000380747	0.00105274
67B_1199	-1.53482	4.35992	0.00125056	0.00298244
67B_1997	-1.53148	8.01975	0.000329956	0.000927083
67B_0995	-1.53132	6.20682	0.000461409	0.00124116
67B_2001	-1.52857	7.12446	0.000372815	0.00103218
67B_1136	-1.52806	6.13049	0.000492245	0.00131056
67B_0945	-1.52741	4.97082	0.000847208	0.00212773
67B_1454	-1.52683	4.96783	0.000880828	0.00220154
67B_0675	-1.52463	4.26018	0.0014752	0.00345486
67B_1141	-1.52329	2.99257	0.0069128	0.0136916
67B_1183	-1.52312	6.51211	0.000448757	0.00121182
67B_0114	-1.5219	6.65812	0.000432384	0.00117776
67B_0917	-1.51426	6.78407	0.000454442	0.00122558
67B_1992	-1.51351	3.68716	0.00309265	0.0067282
67B_1928	-1.51091	6.78504	0.000469234	0.00125841
67B_0239	-1.51019	6.73676	0.000484236	0.0012942
67B_1153	-1.50905	4.74367	0.00106983	0.00259602
67B_1161	-1.50713	3.786	0.00265957	0.00587815
67B_1847	-1.50276	6.69734	0.000508727	0.00135098
67B_0919	-1.50076	10.2304	0.000383954	0.0010602
67B_0043	-1.49536	5.72726	0.000725666	0.00185151
67B_1848	-1.49442	5.67475	0.00077834	0.00197622
67B_1934	-1.49424	6.6293	0.000546177	0.00143608
67B_0943	-1.49032	3.05419	0.00827672	0.0160897
67B_0039	-1.48741	7.05462	0.00054431	0.00143457
67B_0613	-1.48559	7.63539	0.00049837	0.00132517
67B_1003	-1.48226	5.90088	0.000773197	0.00196556
67B_0116	-1.48188	4.17134	0.00208117	0.00471797
67B_1986	-1.48096	7.15321	0.000565672	0.00148516
67B_0018	-1.48006	7.20123	0.000568227	0.00148999
67B_0467	-1.47541	7.01347	0.000608911	0.00158074
67B_0936	-1.46753	2.90086	0.0114319	0.0213272
67B_1260	-1.46717	2.71786	0.0124912	0.0230556
67B_1588	-1.45768	5.98302	0.000921064	0.0022748
67B_1351	-1.45044	5.5903	0.00108899	0.00263905
67B_0666	-1.44825	3.26416	0.00737403	0.0144701
67B_0103	-1.44804	3.3247	0.00610377	0.0122783
67B_0272	-1.44797	7.2638	0.000729551	0.00185915
67B_0165	-1.4458	7.6086	0.000710708	0.00182228
67B_1999	-1.44367	5.79977	0.00104221	0.00254383
67B_0916	-1.44352	5.67846	0.00114492	0.00275575
67B_1385	-1.43994	6.80625	0.000846211	0.00212773
67B_1930	-1.43371	6.55932	0.00091392	0.00226122
67B_1517	-1.43243	4.04009	0.00338753	0.00732381
67B_1525	-1.42862	4.84942	0.00178736	0.00412103
67B_0503	-1.42765	6.80033	0.000914482	0.00226122
67B_0803	-1.42634	3.82504	0.00399778	0.00844157
67B_0369	-1.42546	7.07025	0.000886483	0.00221037
67B_1942	-1.42546	7.96246	0.000805619	0.00203309
67B_0302	-1.4244	3.56924	0.00542455	0.0110077
67B_0746	-1.41937	3.31143	0.00753623	0.0147605
67B_1994	-1.41899	6.96538	0.000946491	0.00232931
67B_1993	-1.41624	6.72801	0.00100675	0.00246017
67B_1898	-1.41245	7.64621	0.000924126	0.00227848
67B_1819	-1.40669	4.65311	0.00237015	0.00525522
67B_1353	-1.40526	7.50798	0.000999	0.00244409
67B_1586	-1.40214	6.19272	0.00125709	0.00299206
67B_0011	-1.4006	3.97856	0.00436413	0.00911346
67B_1072	-1.39804	5.01914	0.0021637	0.00487008
67B_1947	-1.39724	5.07765	0.00210576	0.00476024
67B_0915	-1.39683	4.8648	0.00222214	0.00497472
67B_0868	-1.38805	6.7248	0.00129667	0.00307129
67B_0565	-1.38734	6.87557	0.00124643	0.00297599
67B_0361	-1.38613	6.76329	0.00127537	0.00303118
67B_0755	-1.38562	5.33785	0.0019993	0.00454427
67B_1158	-1.38234	6.32445	0.00141121	0.00331619
67B_1257	-1.37721	2.57814	0.0262379	0.0445937
67B_0893	-1.37084	7.91291	0.00125747	0.00299206
67B_0812	-1.37	3.4819	0.0084069	0.0162972
67B_1306	-1.36391	3.44032	0.00999632	0.0189203
67B_1507	-1.35953	4.90915	0.00281762	0.00619459
67B_0777	-1.35691	5.99472	0.00193897	0.0044362
67B_0529	-1.35662	4.97951	0.00285061	0.00625392
67B_1294	-1.35422	7.51837	0.00147266	0.00345279
67B_0093	-1.35414	4.44662	0.00390624	0.00826502
67B_0242	-1.35409	4.61725	0.00359092	0.00767587
67B_1978	-1.35216	6.71493	0.00169022	0.00391438
67B_0140	-1.34972	5.71067	0.00219362	0.00492676
67B_1704	-1.34643	6.68237	0.0017515	0.0040473
67B_0238	-1.34543	6.23997	0.00196667	0.00448971
67B_0997	-1.34118	7.07276	0.0017567	0.00405483
67B_0776	-1.3411	6.21251	0.00202083	0.00458818
67B_0719	-1.34071	2.65326	0.0224973	0.0390654
67B_0563	-1.34048	6.97259	0.00174826	0.00404432
67B_1483	-1.33885	7.54369	0.00165355	0.00383801
67B_0204	-1.33521	5.98271	0.00220967	0.00495213
67B_1838	-1.33466	8.30918	0.00161071	0.00375531
67B_1865	-1.33189	6.8867	0.00189248	0.00434415
67B_0378	-1.3245	4.93917	0.00377633	0.0080146
67B_1225	-1.3243	6.2042	0.00231356	0.00514618
67B_1383	-1.3227	7.43588	0.00191291	0.00438622
67B_1732	-1.31621	7.60168	0.00197028	0.00448979
67B_1196	-1.31409	6.23079	0.00244625	0.00541818
67B_1536	-1.312	3.96285	0.00720963	0.0141876
67B_1518	-1.31057	6.855	0.00224465	0.00501831
67B_0132	-1.31036	4.91637	0.00382708	0.00811403
67B_1013	-1.30056	7.92801	0.00215335	0.00485728
67B_1608	-1.30017	3.38251	0.0119737	0.0222385
67B_0047	-1.29891	7.46185	0.00227725	0.0050817
67B_0951	-1.29876	3.17866	0.01572	0.0282879
67B_0501	-1.29483	5.6381	0.00342116	0.00738119
67B_1995	-1.29446	7.95615	0.00224643	0.00501831
67B_0918	-1.28979	8.2367	0.0022803	0.00508308
67B_0813	-1.28977	4.21173	0.00691139	0.0136916
67B_1002	-1.28922	6.74802	0.00268393	0.00591943
67B_0947	-1.28237	5.34956	0.00412505	0.0086489
67B_1832	-1.27896	5.80365	0.00350599	0.00754078
67B_0568	-1.27272	6.90815	0.00294207	0.00642748
67B_0379	-1.27007	8.11141	0.00266733	0.00588906
67B_0340	-1.26898	6.88121	0.00303154	0.00660908
67B_0316	-1.2675	5.6831	0.0040019	0.0084417
67B_0499	-1.26673	5.18088	0.00465217	0.00961848
67B_0432	-1.26299	5.19482	0.00503081	0.0103499
67B_0912	-1.2602	5.78105	0.00394382	0.00833608
67B_1589	-1.25931	5.31954	0.00480328	0.00991124
67B_1665	-1.2541	4.92627	0.0057752	0.0116624
67B_1382	-1.25212	7.11042	0.00336486	0.00728236
67B_0948	-1.24771	4.48094	0.00729993	0.0143382
67B_0885	-1.24629	6.38324	0.00387201	0.00820094
67B_1751	-1.2448	6.32574	0.004056	0.0085299
67B_0789	-1.2415	4.29888	0.00867082	0.016762
67B_0769	-1.23855	5.63418	0.00485244	0.0100027
67B_0445	-1.23843	7.51194	0.00352785	0.00757485
67B_1956	-1.23583	5.12155	0.00622503	0.012464
67B_0220	-1.22767	6.34551	0.00454561	0.00941687
67B_0641	-1.22536	7.11159	0.00405522	0.0085299
67B_0118	-1.22491	5.8049	0.00504153	0.0103618
67B_1722	-1.22229	8.4137	0.00375634	0.00798104
67B_0038	-1.22077	6.9263	0.00431648	0.009023
67B_1121	-1.22056	6.61647	0.00447459	0.00930679
67B_0443	-1.22045	7.50312	0.00402365	0.00847899
67B_1755	-1.22018	8.85075	0.00375668	0.00798104
67B_0562	-1.21714	4.55856	0.00926622	0.0176831
67B_0525	-1.21601	6.00719	0.00510585	0.0104733
67B_0935	-1.21187	5.83787	0.00564846	0.0114287
67B_1734	-1.20219	5.91946	0.00588848	0.0118682
67B_1416	-1.19424	9.67241	0.0044479	0.00926052
67B_1068	-1.19204	5.73796	0.00666773	0.0132464
67B_1619	-1.19178	4.92906	0.00850753	0.0164616
67B_0085	-1.19071	7.46515	0.00506051	0.0103905
67B_0004	-1.18406	5.93403	0.00670104	0.0132999
67B_0670	-1.18406	3.36266	0.025561	0.0435499
67B_1940	-1.18237	7.4831	0.00528415	0.0107753
67B_1387	-1.17954	7.8717	0.00525075	0.0107282
67B_0363	-1.17906	6.46136	0.00605182	0.0121856
67B_1456	-1.17699	4.67658	0.0105691	0.0198959
67B_1103	-1.17688	6.01624	0.00692584	0.0136938
67B_1953	-1.17576	3.87618	0.0189093	0.0334488
67B_1375	-1.17514	6.44826	0.00633517	0.0126703
67B_1157	-1.16891	3.55068	0.0208645	0.0364429
67B_1935	-1.16227	6.72961	0.00654581	0.0130415
67B_0420	-1.16227	8.58403	0.00575739	0.0116377
67B_0221	-1.16158	7.04886	0.00639851	0.0127602
67B_0608	-1.16075	5.01934	0.00985484	0.0186865
67B_1821	-1.16032	7.50217	0.006226	0.012464
67B_0944	-1.1582	4.57421	0.0122723	0.0227119
67B_0312	-1.15523	5.75916	0.00819436	0.0159595
67B_0821	-1.15427	5.43461	0.00913244	0.0174598
67B_1733	-1.15295	7.86729	0.00635023	0.0126883
67B_1493	-1.14923	5.39409	0.00973392	0.018474
67B_0561	-1.1437	3.63723	0.0223762	0.0388876
67B_1162	-1.14269	4.35412	0.0150768	0.0273431
67B_1381	-1.13839	7.25394	0.00741219	0.0145312
67B_0785	-1.13525	5.63794	0.00990228	0.0187594
67B_0829	-1.12988	6.43239	0.00868339	0.0167707
67B_0913	-1.12917	6.6233	0.00829611	0.0161124
67B_1929	-1.12879	6.36294	0.00875858	0.0169002
67B_0840	-1.12448	6.18223	0.00939499	0.0178797
67B_0002	-1.12336	4.6085	0.0147079	0.0266974
67B_1916	-1.12189	7.09941	0.00841965	0.0163067
67B_0074	-1.12064	3.74868	0.0235958	0.040634
67B_1015	-1.11975	5.86538	0.0100853	0.0190714
67B_1974	-1.11838	9.3035	0.00767462	0.0149893
67B_1495	-1.11821	4.26165	0.0184957	0.0328007
67B_1105	-1.11226	5.79505	0.0110956	0.0207774
67B_2022	-1.11209	7.20443	0.00883938	0.0170246
67B_1371	-1.11119	7.11012	0.00897381	0.0172198
67B_1654	-1.11118	4.64618	0.0153816	0.0277749
67B_0627	-1.11108	4.79217	0.0143791	0.0261918
67B_1565	-1.11056	4.67787	0.016048	0.0288283
67B_1556	-1.10731	6.79799	0.00956115	0.0181627
67B_0418	-1.1045	4.69823	0.0154278	0.0278342
67B_0362	-1.10299	5.99495	0.0110972	0.0207774
67B_0091	-1.10239	11.0391	0.00839187	0.0162832
67B_0847	-1.10159	4.162	0.0207723	0.0363429
67B_0227	-1.09976	8.4651	0.00891502	0.0171386
67B_1178	-1.0946	5.71565	0.012293	0.02273
67B_1339	-1.09057	7.26739	0.0101529	0.0191645
67B_0486	-1.08695	6.61773	0.0112913	0.0211028
67B_1814	-1.08007	5.52432	0.0142094	0.0259281
67B_0285	-1.07954	7.67727	0.0106305	0.0199934
67B_1164	-1.07193	5.80825	0.0137902	0.0252516
67B_1818	-1.07128	5.21039	0.0162367	0.029117
67B_0808	-1.07117	7.09345	0.0117889	0.0219318
67B_0772	-1.0685	6.12781	0.0132347	0.02432
67B_1154	-1.06366	5.47669	0.0155468	0.0280246
67B_1703	-1.0628	4.76251	0.019413	0.0342523
67B_1312	-1.06135	4.7365	0.0194605	0.0342781
67B_0481	-1.06125	4.28336	0.0249897	0.0427866
67B_0952	-1.05968	5.10001	0.0177347	0.0315858
67B_1327	-1.05948	5.47699	0.0162948	0.0291959
67B_1762	-1.05936	7.02532	0.0126201	0.0232523
67B_1687	-1.05767	5.01176	0.0183801	0.0326235
67B_1362	-1.0561	6.39234	0.0139125	0.0254309
67B_2004	-1.0534	6.73487	0.0137127	0.0251541
67B_0735	-1.05032	6.58424	0.0142094	0.0259281
67B_1326	-1.04632	4.61108	0.0231503	0.039966
67B_2033	-1.03842	7.79364	0.0137829	0.0252516
67B_1469	-1.03582	6.14537	0.0166241	0.0297604
67B_1696	-1.03199	7.46055	0.0146575	0.0266291
67B_1926	-1.03032	7.89262	0.0144677	0.0263231
67B_1750	-1.02451	4.512	0.0279893	0.0472617
67B_0909	-1.02288	5.28208	0.0200552	0.0352363
67B_0409	-1.02261	7.8962	0.0152159	0.0275474
67B_1361	-1.00777	6.18165	0.0188969	0.0334488
67B_1697	-1.00529	7.7359	0.0170567	0.0305087
67B_0500	-1.00332	5.00176	0.0250442	0.0428447
67B_2031	-1.0027	6.92405	0.0182102	0.0323495
67B_1378	-1.0003	5.97703	0.0205692	0.0360278
67B_0937	1.00103	7.74278	0.0173939	0.0310584
67B_0880	1.0051	6.35665	0.0186052	0.0329669
67B_0358	1.00685	6.52895	0.017953	0.0319471
67B_0094	1.00872	9.20053	0.015954	0.0286841
67B_1447	1.01797	4.99083	0.0208416	0.0364334
67B_0537	1.02335	7.29584	0.0155754	0.0280518
67B_1168	1.02545	7.53676	0.0150928	0.0273484
67B_0156	1.02654	8.2926	0.0144765	0.0263231
67B_0897	1.03242	5.83842	0.0175751	0.0313282
67B_0775	1.04229	9.42466	0.0127468	0.0234649
67B_0879	1.04268	7.03445	0.0138559	0.0253497
67B_1976	1.04433	9.99881	0.012509	0.0230679
67B_0184	1.04454	7.19495	0.013402	0.0246059
67B_1716	1.04481	5.93568	0.016085	0.0288699
67B_0581	1.05902	9.30746	0.011469	0.0213773
67B_1463	1.06163	7.45523	0.0120222	0.0223086
67B_1612	1.06234	9.70891	0.0111397	0.0208381
67B_1901	1.06358	5.8019	0.014329	0.0261235
67B_0197	1.06634	6.96744	0.0120629	0.0223642
67B_2012	1.07205	9.99013	0.0104059	0.0196063
67B_0509	1.07341	6.26435	0.0124224	0.022949
67B_1652	1.08429	6.83395	0.0108253	0.0203413
67B_1528	1.08631	6.73544	0.0108361	0.0203433
67B_1195	1.0888	7.05125	0.0101287	0.0191362
67B_0387	1.09123	5.94619	0.0113695	0.0212299
67B_1117	1.09546	8.93686	0.00901803	0.0172887
67B_0325	1.10123	5.60462	0.0109953	0.0206236
67B_0066	1.10187	6.48722	0.0102506	0.0193313
67B_1406	1.11052	7.15655	0.0088791	0.0170853
67B_0099	1.11184	8.09831	0.00821872	0.0159919
67B_0815	1.11548	6.19025	0.00930663	0.017744
67B_1364	1.11961	6.71173	0.00876795	0.0169027
67B_0147	1.12695	5.92924	0.00909224	0.0173989
67B_0188	1.12931	7.49173	0.0076986	0.015022
67B_1600	1.13051	9.45447	0.00698942	0.0138064
67B_0210	1.13107	8.62111	0.00706991	0.013939
67B_0189	1.13491	8.18309	0.00699954	0.0138133
67B_1513	1.13655	5.39676	0.00904276	0.0173202
67B_1181	1.13804	7.35787	0.0072269	0.0142081
67B_0209	1.14159	6.25915	0.00776148	0.0151305
67B_0580	1.14186	8.41331	0.00663921	0.0132023
67B_1766	1.14524	11.0068	0.0062219	0.012464
67B_1568	1.15372	8.00662	0.0062208	0.012464
67B_0810	1.15416	6.42772	0.00720275	0.0141874
67B_1661	1.16116	7.3269	0.0061123	0.0122836
67B_1066	1.16799	7.40819	0.00586193	0.0118261
67B_1139	1.17058	6.39493	0.00639652	0.0127602
67B_0892	1.17096	8.72486	0.005329	0.0108455
67B_1753	1.17474	9.62732	0.00511671	0.0104852
67B_0604	1.17584	4.32284	0.0116344	0.0216663
67B_1358	1.18524	7.53516	0.00514431	0.0105314
67B_1842	1.19566	8.44502	0.00450206	0.00934524
67B_0041	1.19678	4.98788	0.00765126	0.0149577
67B_0293	1.19792	6.31263	0.00534372	0.0108649
67B_1081	1.19938	4.60609	0.00756612	0.0148051
67B_1318	1.20813	8.23672	0.00415536	0.00870369
67B_1202	1.21119	8.01105	0.00407963	0.00857094
67B_1660	1.21418	6.68793	0.00453412	0.00940243
67B_0414	1.22094	6.38469	0.00441046	0.00919177
67B_0335	1.22248	8.26015	0.00374786	0.00797857
67B_1781	1.2236	9.13968	0.00361571	0.00771302
67B_0309	1.22706	8.32102	0.00360784	0.00770412
67B_0461	1.22874	8.50284	0.00352911	0.00757485
67B_1409	1.22876	6.04211	0.0044901	0.00932974
67B_0598	1.23441	9.57051	0.00330153	0.0071602
67B_0346	1.2511	5.34668	0.00455501	0.00942697
67B_1020	1.25387	6.79583	0.00341019	0.00736517
67B_0622	1.25473	6.3915	0.00343595	0.00740542
67B_0805	1.26068	8.16617	0.0028243	0.00620273
67B_0241	1.261	7.51327	0.00294727	0.00643209
67B_0079	1.26152	5.44853	0.00411599	0.0086386
67B_0288	1.26233	5.90122	0.00364536	0.00776832
67B_0055	1.2624	6.81335	0.00309634	0.00672921
67B_0375	1.26476	8.18815	0.00275152	0.00605568
67B_0792	1.27628	5.09196	0.00418726	0.00876168
67B_1577	1.28106	3.97428	0.00691812	0.0136916
67B_0417	1.28159	5.95803	0.00310085	0.00673198
67B_1803	1.2851	11.8648	0.00219944	0.00493451
67B_0547	1.28616	5.89314	0.00304225	0.00662549
67B_1823	1.28863	4.6828	0.00438942	0.00915708
67B_1786	1.29056	9.55093	0.00216244	0.00487008
67B_1655	1.29099	5.42615	0.00358778	0.00767587
67B_0125	1.29632	8.95959	0.00210166	0.00475614
67B_0352	1.29871	5.61086	0.00287511	0.00630104
67B_1212	1.30335	7.8673	0.00208252	0.00471797
67B_1085	1.30397	4.15078	0.00523192	0.0107002
67B_1099	1.30452	6.75884	0.00231355	0.00514618
67B_0056	1.31353	8.77797	0.00182352	0.00419643
67B_0816	1.31605	6.77503	0.00215122	0.00485728
67B_1717	1.31628	7.41182	0.00197102	0.00448979
67B_0292	1.31989	7.29018	0.00193551	0.00443315
67B_1317	1.32092	7.43692	0.00186675	0.00428982
67B_0538	1.32108	6.28202	0.00217117	0.00488161
67B_1056	1.32766	5.0947	0.00290817	0.00636009
67B_1443	1.3369	6.50226	0.0018241	0.00419643
67B_0411	1.33747	6.05183	0.00199404	0.00453727
67B_1706	1.34138	7.19203	0.00162944	0.00378627
67B_0423	1.34165	7.51277	0.00161065	0.00375531
67B_2023	1.34583	7.54886	0.0015351	0.0035911
67B_0112	1.34624	8.2453	0.00145981	0.00342652
67B_0332	1.34974	6.82645	0.00166015	0.00384903
67B_0403	1.35885	11.3108	0.0012336	0.00294874
67B_1816	1.36384	11.7549	0.00118201	0.0028352
67B_0849	1.36482	7.19037	0.00136229	0.00321211
67B_0599	1.36926	9.00094	0.00117755	0.00282776
67B_0488	1.37152	7.89581	0.0012059	0.00288585
67B_0855	1.37478	5.35255	0.0019641	0.00448875
67B_0034	1.38102	6.5165	0.00133795	0.00316547
67B_0590	1.3826	2.94257	0.00916449	0.017505
67B_1512	1.38317	6.59061	0.00129292	0.00306939
67B_0591	1.38377	7.4316	0.00117661	0.00282776
67B_1023	1.38457	7.28837	0.00114045	0.00275135
67B_1019	1.39579	8.91428	0.000951529	0.00233635
67B_1051	1.39951	8.9332	0.000924742	0.00227848
67B_0374	1.4021	8.86724	0.000903454	0.0022473
67B_0073	1.40737	6.65598	0.0010601	0.00257841
67B_1436	1.41129	6.22225	0.0010999	0.00265968
67B_1844	1.41188	10.1382	0.000808953	0.00203903
67B_1007	1.42072	8.39212	0.000788535	0.00199724
67B_0842	1.42291	6.91134	0.000884769	0.00220874
67B_1887	1.42532	7.89515	0.000791824	0.00200313
67B_1651	1.42565	9.05144	0.000741923	0.00188837
67B_0571	1.42615	10.3532	0.000717503	0.00183293
67B_1989	1.43268	6.10382	0.000951597	0.00233635
67B_0659	1.43321	11.3697	0.000671008	0.00172901
67B_0072	1.43798	6.35409	0.000877284	0.00219532
67B_0798	1.43854	8.30885	0.000688725	0.00177028
67B_1787	1.44239	10.6661	0.000625543	0.00161988
67B_1028	1.44322	5.45438	0.000978028	0.00239559
67B_0512	1.44356	7.46916	0.00071319	0.00182416
67B_0108	1.44613	6.49767	0.000803129	0.00202927
67B_0071	1.44632	8.17389	0.000644554	0.00166703
67B_0576	1.44655	7.91694	0.00066579	0.00171769
67B_1120	1.44983	9.72592	0.000596423	0.00155803
67B_1731	1.45352	8.23826	0.000608784	0.00158074
67B_1323	1.46318	11.354	0.000521422	0.00138117
67B_1682	1.46445	8.67432	0.000544338	0.00143457
67B_0339	1.46793	7.70627	0.000572066	0.00149637
67B_0491	1.47557	5.48023	0.000821467	0.00206807
67B_0793	1.47817	3.96301	0.00235784	0.00523351
67B_0427	1.48011	4.83563	0.00106151	0.00257884
67B_1368	1.48213	8.609	0.000466632	0.00125358
67B_1799	1.48322	11.2667	0.000439749	0.00118903
67B_0850	1.49111	5.95748	0.000616488	0.00159842
67B_0183	1.49208	5.60564	0.000697625	0.00179094
67B_0006	1.4976	9.68922	0.000396788	0.00109054
67B_0593	1.49807	6.89035	0.000489239	0.00130589
67B_0412	1.50011	5.13689	0.000784723	0.00199
67B_1097	1.50128	4.55258	0.00134159	0.00316688
67B_1170	1.5026	6.06947	0.00054629	0.00143608
67B_1907	1.51242	10.8453	0.000343226	0.00095919
67B_0433	1.51312	10.7818	0.000341216	0.000954854
67B_1349	1.52362	7.83996	0.000350943	0.000976823
67B_0061	1.52506	6.14765	0.000437077	0.00118379
67B_0889	1.53504	8.14183	0.000306194	0.000867341
67B_0365	1.54242	10.6549	0.000264146	0.000763585
67B_1943	1.54264	6.4726	0.000358246	0.000994491
67B_1800	1.54884	8.90051	0.000261205	0.000758478
67B_1008	1.55086	6.62373	0.000330979	0.000928705
67B_0508	1.55151	8.1909	0.000263175	0.000762074
67B_0517	1.55293	7.34588	0.00028406	0.000812379
67B_0901	1.5559	7.98117	0.000258789	0.000752513
67B_0651	1.5608	5.16823	0.000490002	0.00130625
67B_1213	1.56085	9.09083	0.000231254	0.000683302
67B_1050	1.56138	6.79899	0.000282586	0.000809277
67B_0511	1.56278	6.08354	0.000348115	0.000970249
67B_2010	1.57505	13.3896	0.000194783	0.000588049
67B_0870	1.5788	11.5183	0.000189841	0.000577848
67B_1695	1.57926	6.45889	0.000264431	0.000763585
67B_0321	1.57965	8.52711	0.000201401	0.000605701
67B_1657	1.58207	6.09104	0.000294952	0.000838921
67B_1581	1.58307	7.98299	0.000202773	0.000608066
67B_1798	1.5839	9.34267	0.000187529	0.000571648
67B_0322	1.59203	7.7861	0.00019143	0.000580986
67B_0064	1.59324	5.80978	0.00026808	0.00077305
67B_0199	1.59327	5.42624	0.000336863	0.000943943
67B_0231	1.59603	9.51992	0.000167246	0.000514338
67B_0876	1.59612	5.67102	0.000299515	0.000849577
67B_0516	1.59859	9.05935	0.000165661	0.000510973
67B_0542	1.60062	9.65209	0.000159641	0.000494602
67B_0550	1.60381	6.15248	0.000221829	0.000661673
67B_0225	1.60381	8.42594	0.000164418	0.000507892
67B_1728	1.60433	8.35471	0.000161739	0.000500358
67B_0348	1.60594	7.22242	0.000181628	0.000554471
67B_1801	1.61001	11.2627	0.000143556	0.000452853
67B_0518	1.61157	8.56798	0.000152116	0.000474822
67B_1721	1.61644	9.67344	0.000138544	0.000439347
67B_1797	1.62328	9.4062	0.000131676	0.000420475
67B_1082	1.62915	3.52805	0.000969056	0.00237641
67B_1583	1.62943	9.20099	0.000124926	0.000402364
67B_0854	1.63093	5.87341	0.000194886	0.000588049
67B_0596	1.63332	7.85282	0.000131435	0.000420349
67B_1025	1.63828	5.87388	0.000194886	0.000588049
67B_0890	1.6428	6.42721	0.00015822	0.000491663
67B_0856	1.64645	4.51242	0.000364649	0.00101092
67B_1643	1.64786	7.57804	0.000121546	0.00039295
67B_1334	1.64808	7.63179	0.000118291	0.00038602
67B_1656	1.65016	5.93146	0.000178549	0.000545871
67B_1207	1.65699	7.47895	0.000110401	0.00036312
67B_0559	1.65755	6.92457	0.000119135	0.000388167
67B_1796	1.65981	11.026	9.10447e-05	0.000306723
67B_0857	1.66821	7.2993	0.00010174	0.000338916
67B_0449	1.67356	9.45424	8.2738e-05	0.00028379
67B_0875	1.68486	9.75162	7.37577e-05	0.000256794
67B_1830	1.68636	8.57988	7.54551e-05	0.000261393
67B_1870	1.68698	10.7713	7.05868e-05	0.000248666
67B_0887	1.68921	7.8302	8.01402e-05	0.000275788
67B_0534	1.6917	6.8392	8.71726e-05	0.000295592
67B_1630	1.6949	6.89606	8.86496e-05	0.000299624
67B_0148	1.69843	6.93188	8.32891e-05	0.000285211
67B_0162	1.69872	5.38457	0.000143166	0.000452853
67B_1175	1.70276	9.0076	6.35951e-05	0.000226333
67B_0007	1.70447	9.59365	6.16344e-05	0.000219731
67B_0614	1.70581	8.13442	6.65244e-05	0.000235551
67B_0900	1.70586	8.06852	6.61984e-05	0.000234796
67B_0058	1.70596	11.0511	5.89165e-05	0.00021149
67B_0513	1.70795	5.63731	0.000120079	0.000389415
67B_0510	1.70983	6.29118	9.18729e-05	0.000308515
67B_0448	1.7135	9.46823	5.66857e-05	0.000205252
67B_1322	1.71945	8.99214	5.40194e-05	0.000197313
67B_0536	1.72303	8.2521	5.44663e-05	0.00019825
67B_0470	1.72366	4.53543	0.000279294	0.000802054
67B_1029	1.72828	5.93378	7.94114e-05	0.000273733
67B_0357	1.73071	7.13938	5.95072e-05	0.000213243
67B_0544	1.73087	11.6896	4.62353e-05	0.000171285
67B_1834	1.73369	6.03092	7.21421e-05	0.000253288
67B_0160	1.73804	8.11238	4.96428e-05	0.000182286
67B_0533	1.7385	5.79767	7.49334e-05	0.000260019
67B_0083	1.73855	6.32568	6.58912e-05	0.000234105
67B_1778	1.7446	10.9287	4.07945e-05	0.000153588
67B_1444	1.75244	6.22411	6.10991e-05	0.000218196
67B_1539	1.75257	9.72064	3.87622e-05	0.000146733
67B_0226	1.7527	8.69653	4.02724e-05	0.000151897
67B_0057	1.75757	3.52793	0.00046116	0.00124116
67B_1048	1.75881	4.50633	0.000138134	0.000439077
67B_1098	1.75922	7.31558	4.38043e-05	0.000162858
67B_0308	1.76187	6.97528	4.45855e-05	0.000165467
67B_0434	1.76422	10.5924	3.39854e-05	0.000130069
67B_1193	1.76603	8.0595	3.75835e-05	0.000142605
67B_0557	1.76723	5.05301	8.66521e-05	0.000294787
67B_1350	1.77538	7.42281	3.76033e-05	0.000142605
67B_1049	1.77753	8.12891	3.3307e-05	0.000128179
67B_1059	1.78639	7.00724	3.61479e-05	0.000137587
67B_1144	1.78772	7.70514	3.20664e-05	0.000124556
67B_1658	1.78918	5.99912	4.73586e-05	0.000174824
67B_1641	1.7911	7.34833	3.2574e-05	0.000126292
67B_1477	1.79283	6.86115	3.43581e-05	0.000131254
67B_1089	1.79401	7.53348	2.99484e-05	0.000117425
67B_1773	1.80522	7.80127	2.65461e-05	0.000106082
67B_1843	1.8077	11.6098	2.19304e-05	8.90043e-05
67B_1187	1.8128	6.51932	3.13211e-05	0.000121889
67B_1057	1.81298	8.00821	2.45136e-05	9.83377e-05
67B_1659	1.8193	6.921	2.73288e-05	0.000108585
67B_1096	1.83333	6.6421	2.69451e-05	0.000107471
67B_1075	1.83444	2.51888	0.000890715	0.00221826
67B_0230	1.83558	9.31209	1.73214e-05	7.18052e-05
67B_1492	1.8361	5.62993	4.1191e-05	0.000154653
67B_0898	1.83915	6.77006	2.38081e-05	9.58771e-05
67B_1748	1.84101	7.56693	1.95179e-05	8.01504e-05
67B_0122	1.84162	12.0541	1.55883e-05	6.55071e-05
67B_1086	1.84929	5.2539	4.27868e-05	0.000159932
67B_0545	1.85591	13.8208	1.34207e-05	5.76123e-05
67B_0191	1.85717	5.18664	3.38001e-05	0.000129708
67B_1779	1.85983	8.92141	1.37434e-05	5.88763e-05
67B_1490	1.86423	9.3012	1.29745e-05	5.60436e-05
67B_0801	1.86566	10.668	1.24112e-05	5.44004e-05
67B_1210	1.86874	7.44631	1.47937e-05	6.27303e-05
67B_1567	1.87089	7.76121	1.39963e-05	5.98365e-05
67B_0532	1.87353	3.93788	9.13515e-05	0.00030726
67B_0790	1.87523	2.64219	0.000601298	0.0015688
67B_1860	1.88761	7.49705	1.23398e-05	5.42015e-05
67B_1329	1.89087	9.83822	9.78444e-06	4.39983e-05
67B_0804	1.90224	7.91879	1.00701e-05	4.5088e-05
67B_1795	1.90368	9.93755	8.61843e-06	3.90927e-05
67B_0097	1.9075	9.68643	8.25998e-06	3.75486e-05
67B_0291	1.90843	7.45066	1.02921e-05	4.59831e-05
67B_0535	1.90862	9.66158	8.24231e-06	3.75486e-05
67B_0336	1.91653	9.58845	7.58441e-06	3.47049e-05
67B_1138	1.91728	11.4232	7.27865e-06	3.36012e-05
67B_1794	1.92111	8.90569	7.4849e-06	3.44008e-05
67B_1343	1.92287	11.4137	6.85844e-06	3.18024e-05
67B_1710	1.92555	10.7652	6.73803e-06	3.13138e-05
67B_0788	1.93033	12.4011	6.31286e-06	2.96022e-05
67B_0124	1.94249	9.97863	5.76603e-06	2.72838e-05
67B_0089	1.94593	7.35513	6.93991e-06	3.21087e-05
67B_1342	1.94608	8.9481	5.7582e-06	2.72838e-05
67B_1618	1.94673	8.12638	6.22892e-06	2.92745e-05
67B_1185	1.94683	5.79947	1.28264e-05	5.58673e-05
67B_0519	1.96048	8.46752	5.19288e-06	2.50202e-05
67B_0864	1.96086	6.95053	6.53401e-06	3.04336e-05
67B_1537	1.96126	8.7338	5.02024e-06	2.4472e-05
67B_1346	1.96191	11.6212	4.57029e-06	2.24949e-05
67B_0219	1.96433	8.94155	4.79259e-06	2.34781e-05
67B_1899	1.96629	8.34237	5.03075e-06	2.4472e-05
67B_0462	1.96661	7.69246	5.45139e-06	2.60317e-05
67B_0447	1.9809	8.17212	4.38725e-06	2.17482e-05
67B_1791	1.99797	10.2486	3.20071e-06	1.64135e-05
67B_1645	1.99828	7.12305	4.41362e-06	2.1827e-05
67B_2008	1.99918	7.72072	3.89072e-06	1.94723e-05
67B_1893	2.00624	9.38325	3.01481e-06	1.56437e-05
67B_0424	2.00783	8.48313	3.16099e-06	1.62498e-05
67B_1313	2.02307	8.68774	2.63574e-06	1.38576e-05
67B_0794	2.02964	5.52712	6.47582e-06	3.02302e-05
67B_1793	2.03763	10.366	2.09513e-06	1.12715e-05
67B_1554	2.03831	12.165	2.02679e-06	1.0989e-05
67B_1650	2.0396	7.97613	2.41349e-06	1.28514e-05
67B_1223	2.05074	11.4866	1.78202e-06	9.86748e-06
67B_1872	2.05665	7.71542	2.09129e-06	1.12715e-05
67B_0648	2.058	8.21514	1.93729e-06	1.05865e-05
67B_0490	2.0621	6.11391	3.13626e-06	1.61626e-05
67B_0655	2.06434	12.3573	1.52932e-06	8.6523e-06
67B_1372	2.06517	8.14518	1.79663e-06	9.92196e-06
67B_0551	2.06621	5.85805	3.38846e-06	1.71649e-05
67B_0033	2.06633	9.85223	1.56472e-06	8.80473e-06
67B_1572	2.06654	3.31042	8.52993e-05	0.000291136
67B_0123	2.06835	10.3221	1.50754e-06	8.59915e-06
67B_1662	2.07043	9.87356	1.48103e-06	8.47118e-06
67B_0811	2.0705	6.88749	2.27992e-06	1.22026e-05
67B_1093	2.074	7.76958	1.77491e-06	9.85431e-06
67B_1739	2.07544	5.83053	3.31112e-06	1.685e-05
67B_0347	2.07644	8.42918	1.55895e-06	8.79602e-06
67B_0193	2.08389	9.05931	1.32457e-06	7.72479e-06
67B_1321	2.08624	8.31547	1.42626e-06	8.22571e-06
67B_1694	2.09134	9.53267	1.19895e-06	7.05146e-06
67B_0337	2.09217	10.923	1.1472e-06	6.80475e-06
67B_0107	2.10024	10.2864	1.06835e-06	6.41012e-06
67B_0478	2.10139	8.65387	1.11774e-06	6.64896e-06
67B_0082	2.10461	7.4703	1.40143e-06	8.10492e-06
67B_1958	2.1055	10.314	1.0049e-06	6.11754e-06
67B_1538	2.10858	7.80694	1.1971e-06	7.05146e-06
67B_1788	2.11174	10.6334	9.34167e-07	5.73728e-06
67B_1201	2.1334	9.09158	7.74553e-07	4.97722e-06
67B_1211	2.13352	6.99439	1.09209e-06	6.51502e-06
67B_1489	2.13824	8.25756	8.26835e-07	5.26444e-06
67B_1466	2.13861	6.92069	1.0614e-06	6.41012e-06
67B_1876	2.1387	9.5888	7.13285e-07	4.64081e-06
67B_0410	2.14125	7.72538	8.55253e-07	5.36298e-06
67B_0218	2.1415	8.36687	7.70855e-07	4.96879e-06
67B_1177	2.15318	11.9172	5.79387e-07	3.84167e-06
67B_1219	2.16147	6.9611	8.51357e-07	5.35506e-06
67B_1894	2.16941	6.82121	8.09564e-07	5.17028e-06
67B_1711	2.17594	6.56793	7.97716e-07	5.11029e-06
67B_1792	2.17682	10.9946	4.49904e-07	3.07115e-06
67B_1176	2.19013	10.9861	3.88889e-07	2.717e-06
67B_1840	2.1957	11.7768	3.60561e-07	2.53611e-06
67B_1063	2.19938	6.87793	5.76101e-07	3.83208e-06
67B_0429	2.20153	8.70813	3.76694e-07	2.64067e-06
67B_1198	2.20358	10.075	3.3977e-07	2.40924e-06
67B_0096	2.20818	7.03421	4.69256e-07	3.16179e-06
67B_0514	2.20977	2.27074	0.00043341	0.00117776
67B_1100	2.21932	4.88421	2.05461e-06	1.11109e-05
67B_1639	2.22706	8.9557	2.76298e-07	1.99049e-06
67B_0153	2.22902	9.26029	2.64376e-07	1.92458e-06
67B_0865	2.23293	6.64189	4.0799e-07	2.8127e-06
67B_1171	2.23928	5.94079	5.9475e-07	3.93101e-06
67B_0787	2.24632	8.07245	2.56349e-07	1.87929e-06
67B_0212	2.25949	9.91832	1.80885e-07	1.37446e-06
67B_1783	2.26858	10.9765	1.59168e-07	1.23193e-06
67B_1094	2.2692	7.58892	2.17244e-07	1.62698e-06
67B_1729	2.27932	10.7839	1.41261e-07	1.11404e-06
67B_0092	2.28242	11.8894	1.342e-07	1.06238e-06
67B_1439	2.28798	8.301	1.51829e-07	1.18837e-06
67B_0051	2.29409	10.6714	1.19383e-07	9.63582e-07
67B_1061	2.29505	8.05769	1.47913e-07	1.16209e-06
67B_0028	2.30486	11.9096	1.03398e-07	8.64555e-07
67B_0761	2.30735	7.02801	1.58333e-07	1.23004e-06
67B_0087	2.31245	6.3818	1.8083e-07	1.37446e-06
67B_1790	2.31732	11.8052	8.97198e-08	7.6871e-07
67B_0159	2.31772	7.34722	1.33799e-07	1.06238e-06
67B_0453	2.32463	8.39643	9.98087e-08	8.3791e-07
67B_1869	2.32614	11.3952	8.12507e-08	7.10773e-07
67B_0327	2.32814	7.40245	1.19406e-07	9.63582e-07
67B_0628	2.33461	6.85864	1.30995e-07	1.05302e-06
67B_1746	2.34144	11.8791	6.74565e-08	5.97636e-07
67B_1174	2.36351	8.75906	5.87214e-08	5.29255e-07
67B_1203	2.37123	6.42145	1.04187e-07	8.65538e-07
67B_0631	2.37408	9.16388	4.93292e-08	4.50453e-07
67B_1449	2.38217	7.74987	5.63142e-08	5.09766e-07
67B_1789	2.39777	9.55337	3.72205e-08	3.52242e-07
67B_1511	2.4001	9.05197	3.67443e-08	3.49322e-07
67B_1320	2.42615	9.57871	2.64593e-08	2.6358e-07
67B_1944	2.43938	9.03252	2.27814e-08	2.29135e-07
67B_1570	2.44525	10.8869	1.99654e-08	2.0875e-07
67B_0886	2.44579	9.18901	2.12513e-08	2.1583e-07
67B_1815	2.4493	11.8594	1.87841e-08	1.99533e-07
67B_0214	2.45214	8.8861	2.01186e-08	2.0875e-07
67B_1777	2.46861	10.9836	1.50887e-08	1.63618e-07
67B_0234	2.47862	8.63974	1.57452e-08	1.68976e-07
67B_0632	2.48531	8.8943	1.34564e-08	1.48234e-07
67B_1487	2.49135	9.42353	1.21359e-08	1.37321e-07
67B_0858	2.49807	6.73204	2.01531e-08	2.0875e-07
67B_0477	2.50573	7.18697	1.49496e-08	1.62959e-07
67B_1903	2.50797	7.90877	1.30339e-08	1.45116e-07
67B_1137	2.51627	11.6784	8.35476e-09	1.02927e-07
67B_1780	2.52176	11.6857	7.7591e-09	9.62642e-08
67B_0543	2.52528	8.70116	9.10638e-09	1.10708e-07
67B_1341	2.52725	10.668	7.42945e-09	9.37462e-08
67B_0425	2.54739	9.04679	6.36319e-09	8.1277e-08
67B_1488	2.57616	8.56328	4.95121e-09	6.40275e-08
67B_1543	2.58312	3.88475	2.58385e-07	1.88757e-06
67B_0161	2.58837	9.45778	3.70191e-09	5.00479e-08
67B_0903	2.59679	8.57372	3.90635e-09	5.24711e-08
67B_0592	2.60467	6.34604	7.18729e-09	9.12435e-08
67B_0084	2.63112	1.26285	0.00493072	0.0101541
67B_1785	2.63188	11.8734	1.99033e-09	2.9599e-08
67B_1979	2.63249	12.4766	1.95724e-09	2.93163e-08
67B_1024	2.63286	8.45688	2.55941e-09	3.64979e-08
67B_0110	2.63579	5.07314	2.03189e-08	2.08871e-07
67B_0349	2.63645	10.6864	1.90782e-09	2.87832e-08
67B_0201	2.64648	9.75862	1.74887e-09	2.67731e-08
67B_0275	2.65018	9.79629	1.64981e-09	2.54965e-08
67B_0884	2.68652	9.21272	1.08429e-09	1.77756e-08
67B_1058	2.68887	7.63413	1.62678e-09	2.54658e-08
67B_1060	2.69732	7.31996	1.65323e-09	2.54965e-08
67B_0589	2.69856	8.51938	1.1369e-09	1.84924e-08
67B_1147	2.70655	10.358	8.01886e-10	1.39127e-08
67B_0902	2.71203	5.95031	3.47488e-09	4.7912e-08
67B_1508	2.71845	7.98717	9.51433e-10	1.61047e-08
67B_1129	2.71864	9.97164	6.91067e-10	1.24035e-08
67B_1006	2.73104	9.49098	5.94865e-10	1.07696e-08
67B_0770	2.74659	10.3725	4.77883e-10	8.88351e-09
67B_1776	2.74912	12.0376	4.4747e-10	8.41144e-09
67B_0906	2.75402	8.51688	5.53833e-10	1.01966e-08
67B_0290	2.75515	8.30704	5.58313e-10	1.01966e-08
67B_0310	2.76749	11.3893	3.56674e-10	6.87588e-09
67B_0791	2.76988	6.72086	8.71114e-10	1.49889e-08
67B_0888	2.7863	7.90908	4.35717e-10	8.32259e-09
67B_0541	2.78821	5.34687	2.37413e-09	3.43259e-08
67B_0194	2.79649	8.40417	3.21063e-10	6.30616e-09
67B_1446	2.86333	3.87101	2.68518e-08	2.66217e-07
67B_1760	2.86547	7.26245	1.96555e-10	4.13362e-09
67B_0329	2.87165	6.68492	2.81283e-10	5.63106e-09
67B_1802	2.87909	12.2133	8.21429e-11	1.85893e-09
67B_1720	2.87953	8.47739	1.08714e-10	2.4079e-09
67B_0010	2.8797	8.3458	1.15063e-10	2.52169e-09
67B_0281	2.89692	10.0814	6.84216e-11	1.56543e-09
67B_0328	2.90608	6.42789	2.08925e-10	4.30675e-09
67B_0282	2.93201	8.40308	6.01808e-11	1.40782e-09
67B_0240	2.94022	10.3613	3.76368e-11	9.55607e-10
67B_1393	2.94546	9.65435	3.69927e-11	9.5085e-10
67B_0215	2.96035	9.7462	3.02597e-11	8.1819e-10
67B_1450	2.98646	7.02173	4.92168e-11	1.17781e-09
67B_1775	2.9994	10.4037	1.73893e-11	5.14742e-10
67B_1759	3.0087	8.3066	2.12856e-11	6.07076e-10
67B_0320	3.018	8.89767	1.6675e-11	5.14742e-10
67B_0556	3.03628	6.27405	4.58801e-11	1.11073e-09
67B_0515	3.04674	8.74593	1.19743e-11	3.77736e-10
67B_0364	3.07686	9.9307	6.16803e-12	2.03839e-10
67B_1668	3.08859	6.06728	3.50036e-11	9.10969e-10
67B_0113	3.09942	9.52745	4.69642e-12	1.60294e-10
67B_0625	3.13068	11.4634	2.81033e-12	1.02651e-10
67B_0831	3.14166	8.52116	3.34679e-12	1.18102e-10
67B_0185	3.17452	9.75007	1.64192e-12	6.70288e-11
67B_1204	3.17487	6.79353	5.16418e-12	1.73416e-10
67B_0771	3.18526	9.28815	1.64066e-12	6.70288e-11
67B_1365	3.18533	8.51689	1.90638e-12	7.63287e-11
67B_0280	3.18868	9.92515	1.33252e-12	5.73954e-11
67B_0278	3.20865	10.0249	1.00586e-12	4.45577e-11
67B_1888	3.21036	5.15369	2.81374e-11	7.81094e-10
67B_0797	3.21235	13.6913	8.87583e-13	4.23258e-11
67B_1839	3.21271	12.132	8.94492e-13	4.23258e-11
67B_0279	3.25942	11.0682	4.75931e-13	2.47722e-11
67B_0164	3.28466	9.91932	3.48057e-13	1.90698e-11
67B_1859	3.30738	6.60293	1.3508e-12	5.73954e-11
67B_1607	3.31051	7.30499	6.13916e-13	3.1175e-11
67B_0277	3.31767	9.85793	2.19775e-13	1.38658e-11
67B_0111	3.40576	6.48468	2.90107e-13	1.67779e-11
67B_1784	3.41255	8.31663	9.56572e-14	6.42446e-12
67B_1949	3.53314	7.59561	2.29662e-14	1.80208e-12
67B_0200	3.53895	7.50127	2.33699e-14	1.80208e-12
67B_0032	3.66475	11.2136	1.41131e-15	1.27754e-13
67B_0289	3.74148	7.78524	1.16366e-15	1.10124e-13
67B_0276	3.82493	8.07547	3.00279e-16	3.51539e-14
67B_0117	3.84191	6.51473	1.15607e-15	1.10124e-13
67B_1889	3.84719	7.05302	5.24823e-16	5.46341e-14
67B_0190	3.91104	8.57946	6.44103e-17	8.94015e-15
67B_0326	3.96749	9.68149	2.02899e-17	3.2495e-15
67B_1224	4.11098	10.6869	1.73896e-18	3.01709e-16
67B_1451	4.29638	7.58693	6.39295e-19	1.33101e-16
67B_0078	4.57388	11.498	1.28794e-21	3.8307e-19
67B_1442	4.58875	4.62542	4.47374e-17	6.65309e-15
67B_1747	4.84281	12.151	1.78762e-23	9.30454e-21
67B_1851	4.91534	7.15549	1.91999e-22	6.66235e-20
67B_1605	4.96419	7.63427	5.01841e-23	2.08967e-20
67B_0059	5.18597	9.04047	2.24424e-25	2.11875e-22
67B_1062	6.01538	5.57541	3.05295e-25	2.11875e-22

[truncated: 4 more sheets: Table_S11, Table_S12, Table_S13, Table_S14]
